# Supplementary material for: Bioinformatics-based discovery of biomarkers and immunoinflammatory targets in children with cerebral palsy: An observational study
Source: Medicine (Baltimore). 2024 Apr 19;103(16):e37828. doi: 10.1097/MD.0000000000037828 (PMC11029991; doi:10.1097/MD.0000000000037828)
Supplement: Supplementary file 1 [file medi-103-e37828-s001.xls]

## Sheet: Table S1
Tag	GSM5549068	GSM5549069	GSM5549070	GSM5549071	GSM5549072	GSM5549073	GSM5549074	GSM5549075	GSM5549076	GSM5549077		sum genes 29665
ZZZ3	7.28343	6.98884	7.42624	7.55144	7.0275	7.59729	7.20897	7.87844	7.93214	8.10943
ZZEF1	9.87259	10.1387	10.0024	10.2459	9.98801	9.91653	9.9563	10.1275	10.0163	10.3938
ZYX	10.6425	11.1327	10.3993	10.5942	9.89171	10.2952	10.5831	10.3791	10.584	9.3565
ZYG11B	6.29563	6.5061	6.19806	6.05307	6.07971	6.00483	6.06802	6.04638	6.41699	6.03062
ZYG11A	2.97833	1.9184	1.03062	1.89594	1.12762	0.316494	0.82433	0.514788	1.5394	2.21069
ZXDC	7.12935	7.2703	7.27826	7.2419	6.73819	6.91897	6.68636	7.43301	7.34178	6.83598
ZXDB	7.91647	8.09396	8.45023	8.64311	8.52105	8.57144	8.3925	8.94685	8.46294	9.24452
ZXDA	3.95723	3.82888	4.21683	4.29201	4.28239	3.77371	3.81457	4.46571	4.57618	4.58413
ZWINT	7.11433	5.47496	5.45316	6.70275	5.65566	6.00002	6.23155	6.69852	6.89028	8.06619
ZWILCH	5.85073	4.92773	5.23937	5.63825	5.2576	5.14172	5.31542	5.70046	5.96863	6.33348
ZW10	6.41115	6.15806	6.34778	6.42302	6.2722	6.62634	6.5242	6.86056	6.89664	7.06849
ZUFSP	7.61926	7.44545	7.34741	7.65462	7.52691	7.95227	7.93121	8.14392	8.14307	8.42811
ZSWIM8-AS1	7.69626	7.81299	7.72132	8.4728	7.3255	7.90225	7.861	8.41533	7.99735	7.6669
ZSWIM8	11.4702	11.6631	11.4557	11.6302	11.5191	11.6555	11.473	11.5915	11.2372	11.7612
ZSWIM7	8.82684	8.94621	8.93289	9.18199	8.91833	8.05717	9.06601	8.29181	9.78829	8.03956
ZSWIM6	7.18823	7.47661	7.28928	7.27044	6.96196	7.00934	7.4581	6.55364	6.79148	6.65779
ZSWIM5	3.41876	3.26445	3.20484	3.12978	2.53501	4.35713	2.0024	4.00584	3.3727	3.03026
ZSWIM4	6.71505	6.55074	6.28194	6.56457	6.77643	6.49134	6.11651	6.48441	5.82547	6.11184
ZSWIM3	6.05053	6.17426	6.3078	6.27371	5.60633	5.99169	6.08502	6.52113	6.59584	6.45521
ZSWIM2	0.306011	0.352809	0.339016	0.373501	0.358271	0.371338	0.348933	0.296761	0.336491	0.30725
ZSWIM1	3.722	4.88831	4.47369	4.70613	3.73986	4.01293	4.04891	4.24379	4.66383	4.14544
ZSCAN9	6.36807	6.18908	6.16355	6.16692	6.25728	6.16401	5.99206	5.92407	6.44408	6.37546
ZSCAN5B	2.47633	1.58903	3.66222	2.09997	0.883451	1.52747	1.03705	0.487058	0.772914	7.32496
ZSCAN5A	5.49299	5.07277	5.38177	5.91338	5.25793	5.12536	4.69103	5.2357	5.93993	5.79153
ZSCAN4	4.57853	0.161752	0.154054	0.16433	0.157568	0.362205	0.182987	0.128366	0.13625	0.128057
ZSCAN32	5.91217	5.6818	5.80464	5.78201	5.32652	5.80775	5.53887	6.16218	6.58043	5.8428
ZSCAN31	1.30868	0.159617	1.81066	0.1234	0.787668	0.511377	2.16995	1.55631	1.466	2.13718
ZSCAN30	4.6762	4.84909	4.69066	4.93251	4.10106	4.38942	3.95584	4.62851	4.78401	5.27931
ZSCAN29	6.53755	6.61938	6.6372	6.95644	6.27424	6.47924	6.78823	7.07657	7.29866	7.04181
ZSCAN25	6.29357	6.27301	6.40377	6.59068	6.05775	6.24882	6.03514	6.78405	6.87384	6.41452
ZSCAN23	0.0810229	0.102339	0.110989	0.0948769	0.743104	0.130676	0.101158	0.0879057	0.106534	0.0930205
ZSCAN22	3.83495	3.96521	4.17207	4.20199	4.53274	4.4101	3.95661	4.45395	4.24576	4.78925
ZSCAN21	3.29933	3.58615	3.79206	4.1086	2.95284	3.74371	2.90935	4.54135	3.97941	4.11617
ZSCAN20	4.03425	4.59346	4.58829	4.69289	4.45846	4.55001	4.26122	4.61076	4.63027	4.97853
ZSCAN2	3.2482	2.83649	3.72619	4.16534	3.78465	3.67772	3.74442	3.56141	3.49094	4.01763
ZSCAN18	8.89902	8.7332	9.03164	9.379	9.10428	8.84509	8.37964	9.39129	8.93472	8.87599
ZSCAN16	5.46782	5.17743	4.87723	5.26513	5.05796	4.92218	5.27728	5.27789	5.70115	5.40594
ZSCAN12	4.82824	4.74953	4.45371	4.70808	3.9688	4.67887	5.00921	4.57465	5.07899	5.21403
ZSCAN10	0.840392	0.460371	0.45832	2.13957	1.36972	1.27665	0.505436	0.750759	1.07742	1.45695
ZSCAN1	7.91945	8.08335	8.19732	8.18305	8.8519	8.48238	8.34862	8.11627	8.5826	8.41953
ZRSR2	8.55638	8.58169	8.6129	8.94937	8.37915	8.71102	8.66222	8.81024	8.66103	8.76545
ZRANB3	4.4503	4.26747	4.53063	4.74085	4.27548	4.46409	3.27237	4.57922	4.30238	5.12501
ZRANB2-AS2	0.201428	0.181093	0.147302	0.185021	0.180525	0.146957	0.199293	0.14514	0.137678	0.12905
ZRANB2-AS1	0.991876	1.05148	1.29344	0.809511	1.5633	1.36953	0.517536	2.16655	1.52458	1.39145
ZRANB2	10.4908	10.2288	10.5289	10.9022	10.5094	11.197	10.8751	11.3788	10.7413	11.5593
ZRANB1	7.91896	8.14288	8.59354	7.64448	8.39567	7.8346	7.89154	7.73941	7.67624	7.62311
ZPR1	8.15638	8.15106	8.15775	8.40539	7.86149	8.14593	8.15765	8.48066	8.64198	8.67882
ZPLD1	0.0978873	0.12684	0.141563	0.139445	0.089051	0.107759	0.0900393	0.0921302	0.117859	0.116418
ZPBP2	0.453253	1.63843	1.13527	1.2811	0.260942	1.4579	0.261865	0.486409	1.04038	2.3458
ZPBP	0.177697	1.03631	0.179464	1.57597	1.83616	1.74349	1.73338	1.55016	0.358367	0.700616
ZPAXP	0.145496	0.18032	0.186333	0.178922	0.121092	0.129441	0.115027	0.122497	0.135013	0.145681
ZP4	1.52016	1.13709	0.171534	1.2871	1.36746	0.176138	0.421395	0.29596	2.2418	0.140603
ZP3	2.60414	2.02021	1.24681	2.55312	1.22314	1.90572	2.36593	0.599536	2.48095	2.08184
ZP2	0.112127	0.082454	0.0840576	0.116697	0.0984761	0.536604	0.109864	0.114602	0.45959	0.110163
ZP1	2.70716	2.09902	2.48369	2.08553	1.76294	2.12101	2.22537	1.13676	1.37499	1.58495
ZNRF4	1.5549	1.56802	0.338373	1.94174	2.33483	0.365698	0.620858	1.44436	2.35958	0.519554
ZNRF3-IT1	0.138076	0.145947	0.147384	1.31892	0.708164	0.174992	0.165156	0.118925	0.22986	0.123156
ZNRF3	2.21878	2.03077	0.974568	2.17321	1.38954	2.37735	1.54167	2.63045	3.19134	1.93681
ZNRF2P1	15.0754	14.04	14.8179	12.7202	13.4089	12.5332	11.5804	12.2347	14.195	10.0024
ZNRF2	6.87603	6.94329	6.99281	6.75896	6.89762	7.02457	7.11352	6.87124	6.85106	7.55282
ZNRF1	4.6747	4.77014	4.65316	5.16301	4.33395	4.243	4.43987	4.64993	5.59577	4.33369
ZNRD1ASP	5.70891	5.59095	5.66761	5.35992	5.39211	5.96777	5.66765	5.87953	5.43152	5.75021
ZNRD1	10.6104	10.5575	10.7681	11.1748	10.93	10.9441	10.7502	11.231	11.242	11.7355
ZNHIT6	7.24675	7.03853	7.10212	7.62714	7.14398	7.26675	6.8457	7.99163	7.74735	8.01604
ZNHIT3	10.4195	10.1919	10.5186	10.9927	10.787	11.0688	10.7215	11.0519	10.7236	11.572
ZNHIT2	10.28	9.54016	10.534	8.93306	9.55984	8.92631	8.48512	9.09845	10.1192	7.77991
ZNHIT1	11.9326	11.8881	11.7375	12.1912	11.9895	12.0838	12.25	12.1548	12.1244	12.6581
ZNFX1	8.23297	8.57053	8.06511	8.09708	7.82618	7.82823	8.70504	8.09251	8.04689	7.36656
ZNF99	7.34956	7.06359	6.82997	6.92296	7.02305	7.06028	6.97113	7.2888	7.05765	6.98512
ZNF93	6.64521	6.42262	6.67274	6.48956	6.2771	6.4107	6.47832	6.68678	6.77153	6.63389
ZNF92	8.91984	8.56419	8.76703	9.25209	8.85266	9.45492	9.07871	9.7617	9.23242	10.2662
ZNF91	4.65872	5.56337	5.35173	5.82228	5.00213	5.67886	5.18037	5.49507	4.98168	5.59132
ZNF90	2.08146	2.27611	2.96146	2.184	1.80781	0.615563	1.89693	1.08051	1.69847	1.87553
ZNF891	1.83525	3.36568	3.82811	4.1314	2.80658	3.02508	2.61098	3.71253	3.31336	3.63816
ZNF890P	4.08965	4.55367	4.58092	5.26312	3.60646	4.60777	4.05066	5.02254	4.98133	4.9171
ZNF888	3.4592	4.08624	3.67595	3.39949	3.22946	2.99041	2.93709	3.73405	2.87698	3.96175
ZNF883	4.10886	3.96408	3.62851	5.37562	4.03406	4.25697	2.29475	3.78314	3.73252	3.9276
ZNF880	5.97211	5.5406	5.55471	5.62396	5.26664	5.31832	5.39691	5.83353	5.47634	5.51426
ZNF879	5.8632	5.91356	5.73209	5.44881	5.34271	5.46694	4.94004	6.25844	6.07195	5.84057
ZNF878	3.76546	3.36777	3.69537	3.14103	3.32706	3.12023	3.17193	2.6584	3.00098	3.28448
ZNF865	6.3992	6.35307	6.61281	7.00302	6.44126	5.93824	5.78439	6.57155	6.51483	6.64912
ZNF862	8.9506	9.22841	9.28147	9.71135	8.90625	9.14142	8.92913	9.90431	9.49032	9.37762
ZNF853	3.70743	4.0413	4.02994	3.85826	3.29308	3.16291	3.35246	3.93448	3.04371	4.5606
ZNF852	5.3171	5.37948	5.46205	5.44478	4.86078	5.13318	5.13058	5.49955	5.35304	5.81714
ZNF850	6.53467	6.25431	6.21389	6.65091	6.89312	6.8596	7.0271	6.67089	6.08122	6.8211
ZNF85	10.3201	10.3222	10.3169	10.4294	10.2443	10.4706	10.4604	10.7484	10.1681	10.6417
ZNF846	4.2661	4.01068	4.75728	4.91264	4.05509	4.2598	4.38162	6.07452	4.22773	4.71382
ZNF845	8.81207	8.63826	8.33908	8.604	8.82829	8.76107	8.6326	8.95893	8.59901	9.1781
ZNF844	8.15227	7.54772	7.56383	7.53507	7.743	7.419	7.19223	6.84455	7.08156	7.35863
ZNF843	9.82847	9.19209	9.77126	8.5102	8.81845	8.54545	8.38456	8.26908	9.03728	7.43742
ZNF841	6.46139	7.13413	6.54343	6.7778	6.22888	6.1292	6.14597	6.83646	6.71254	6.73694
ZNF84	6.43829	6.0263	6.09769	6.32519	5.85498	6.01084	5.84522	7.05232	6.77448	6.56798
ZNF839	7.47052	7.1457	7.21158	7.4895	6.8372	6.91101	6.76295	7.65163	7.49301	7.26435
ZNF837	7.06363	6.64352	7.52407	8.09681	7.70221	7.57313	6.67475	7.82659	7.65137	7.99147
ZNF836	5.34323	5.85083	5.63158	5.67021	5.1523	5.54386	5.32583	5.89545	5.52142	5.74809
ZNF835	3.20205	3.53017	4.02974	3.60602	4.02691	3.75081	3.75918	3.64839	3.87501	3.48742
ZNF831	8.63903	8.71789	9.35033	9.03127	9.25935	9.68082	8.49008	9.56408	9.01926	10.2223
ZNF830	8.90549	8.86689	9.00843	9.02973	8.92323	9.38911	8.7583	9.49432	9.1448	9.61598
ZNF83	6.95014	6.78982	7.66228	8.10332	6.21665	7.16943	7.16251	7.74508	7.64631	7.674
ZNF829	1.32691	1.20762	1.73906	1.8323	2.01583	2.17842	1.50375	1.68699	2.57153	2.58973
ZNF827	3.26657	1.85572	3.73221	3.61962	2.33974	3.78983	2.79418	3.71104	3.63507	4.21673
ZNF823	5.81193	5.42716	5.99739	5.74681	5.38086	5.5234	4.89963	6.04848	6.08342	6.0749
ZNF821	5.9042	5.6297	6.2729	6.38045	5.74538	5.95534	5.75113	6.3427	6.60377	7.00695
ZNF816	7.33943	7.13681	7.57612	7.77645	7.7225	7.58374	7.69415	8.17217	7.76492	8.06836
ZNF814	7.42373	7.21712	7.38809	7.2748	7.43101	7.06343	7.02017	7.61294	7.74624	7.1182
ZNF813	5.44409	5.65353	5.15315	5.9935	5.31591	5.94839	5.80109	5.80122	5.54106	6.10102
ZNF812	2.95709	2.12875	2.75485	2.81743	3.39803	3.39333	3.03432	3.24255	3.42396	3.27348
ZNF81	5.2902	5.30669	5.5098	5.25896	5.07032	5.04513	5.29114	5.31209	5.43689	5.51331
ZNF808	6.88357	6.98496	7.07567	7.1822	6.70435	6.82266	6.51467	7.2214	6.62834	6.96074
ZNF805	5.99844	6.16377	6.35997	6.09819	5.65223	5.85763	5.59608	6.36579	6.46245	6.52442
ZNF804B	0.329147	0.318386	0.318937	0.335279	0.333154	0.320088	0.347841	0.259332	0.26453	0.261053
ZNF804A	0.376608	1.03442	0.391463	0.754424	0.286829	0.257811	0.254641	0.870177	1.4559	0.320662
ZNF80	3.97305	3.65826	4.52063	4.04922	4.28508	4.11937	4.49598	4.73517	4.39249	5.66926
ZNF8	7.49609	7.45238	7.73741	7.95541	7.63103	7.68933	7.16384	7.93324	7.86261	7.98517
ZNF799	4.64432	4.57511	4.64619	4.51942	3.83558	3.87095	3.36011	4.23358	4.78491	4.21172
ZNF793	5.8161	5.94046	6.07041	6.41678	6.1386	5.94282	5.35668	6.90402	6.63352	6.98682
ZNF792	5.9009	5.5696	5.93593	6.17548	5.66919	5.55065	5.39698	6.41283	6.33208	5.91146
ZNF791	7.73044	7.19885	7.65098	7.48794	7.33167	8.05231	7.24995	7.81606	8.00342	8.06827
ZNF790	3.27028	3.95386	3.82109	3.41219	3.01058	3.68322	2.35064	3.3189	3.99622	4.1502
ZNF79	6.19555	6.26715	6.76935	6.36911	6.12803	6.06562	6.23555	6.37032	6.54087	6.80134
ZNF789	6.57413	6.58519	6.77966	7.18882	6.44279	6.76079	6.55006	7.26087	7.42346	7.48772
ZNF788	4.22694	4.49683	4.92455	4.71526	4.94787	3.11479	4.04336	3.66028	4.33824	4.00656
ZNF787	7.38982	7.77643	7.42786	7.74618	7.26927	7.4716	7.70887	7.27586	7.81895	7.48255
ZNF786	7.23204	7.11761	7.48899	7.74038	7.24479	7.33248	6.92455	7.98437	7.64592	8.22504
ZNF785	4.18811	4.9079	4.86074	4.87986	4.01265	4.81859	4.45613	4.9629	4.76448	5.16129
ZNF784	7.86123	7.92381	7.81652	8.34147	7.80265	7.78032	8.1167	7.84797	8.13388	8.38876
ZNF783	6.71231	6.62593	7.16701	7.19214	6.33937	6.81482	6.24372	7.25971	7.48555	6.99952
ZNF782	5.91196	6.03749	5.88174	5.91695	5.84654	6.04665	5.8156	6.43277	6.57221	6.26649
ZNF781	3.96205	3.75151	3.81659	4.03553	3.57857	3.48375	2.7733	4.05698	3.82052	3.52614
ZNF780B	5.47776	5.9702	5.65233	6.045	5.65702	6.00805	5.56976	6.48169	5.85352	6.23134
ZNF780A	5.27135	6.00678	5.78339	5.39486	5.79891	5.63364	6.11158	5.91412	6.09014	6.11124
ZNF778	4.7979	5.04976	4.63739	4.90868	4.61556	4.70918	4.80106	4.93188	5.28022	5.08387
ZNF777	7.61807	7.75171	8.14614	8.50863	7.99858	8.09924	7.87278	8.66497	8.44922	8.95374
ZNF776	5.99833	6.15614	6.07046	6.13079	5.80316	5.72614	5.88792	6.24677	6.48009	6.1072
ZNF774	2.04517	1.8031	2.11492	0.911335	0.905936	0.917286	0.868425	0.460707	0.346572	2.37838
ZNF772	2.86788	3.74175	3.28782	3.19413	3.41264	3.04329	3.08449	2.55002	5.99496	3.92904
ZNF771	8.30949	8.33066	8.38601	8.09863	8.35498	8.12962	8.11905	8.15352	8.43699	8.25129
ZNF770	6.47427	6.73269	6.77599	6.64687	6.74611	6.93594	7.23231	7.09385	6.94821	7.05089
ZNF77	6.23303	5.82182	6.30511	6.88337	6.07297	6.16985	5.90123	6.83794	6.6413	6.76913
ZNF768	7.74637	7.7937	7.97457	8.0972	7.44327	7.57306	7.46274	7.73412	7.96845	7.99093
ZNF766	9.55391	9.36431	9.33427	9.76825	9.5528	9.84875	9.72821	10.112	9.55349	10.1992
ZNF765	8.57163	8.51974	8.66369	8.93824	8.52045	8.88562	8.64528	9.29108	8.92063	9.5525
ZNF76	4.83189	4.96442	4.77581	5.56193	4.85649	4.87345	4.67424	5.62114	5.27588	5.29531
ZNF75D	5.74875	5.81352	5.88725	6.0559	5.50257	5.95275	5.78657	6.39908	6.50201	6.24926
ZNF75A	8.69315	8.4326	8.33919	9.11686	8.78493	9.05117	8.62106	9.30651	8.64583	9.62708
ZNF750	0.183063	0.160525	0.638365	1.95424	0.129587	1.64777	1.40434	1.60579	2.25867	2.06434
ZNF749	3.17537	3.95246	3.47662	3.43638	2.14696	3.44433	2.55921	3.63473	2.51659	3.4282
ZNF747	5.61373	5.38425	5.89103	5.49061	5.58542	5.57673	5.43585	5.63212	5.9241	5.48163
ZNF746	12.0039	12.2639	11.7821	11.8566	11.866	11.5511	11.7201	11.6844	11.3196	11.3116
ZNF740	6.31133	6.58419	6.44875	6.58778	6.33587	6.52467	6.52367	6.64083	6.84271	7.02226
ZNF737	2.50059	2.81726	2.5634	1.19725	0.379708	1.71064	0.716156	2.26183	2.13418	2.78961
ZNF736	6.42222	6.55251	6.6329	6.61934	6.13834	6.48861	6.43114	6.79632	5.9331	6.76233
ZNF735	3.77622	3.60201	2.88207	3.60462	3.35528	3.47904	3.38659	3.86191	3.68801	3.77739
ZNF733P	0.351202	0.35864	0.364843	1.46997	0.292175	0.240197	0.237989	0.508004	0.279571	0.606602
ZNF732	8.65643	8.52408	8.38995	8.41258	8.37857	8.39929	8.62892	8.83418	8.30005	8.57376
ZNF730	0.286907	2.06717	0.286648	1.48719	1.07007	0.216672	1.39824	0.623357	1.38649	1.79028
ZNF729	0.195293	0.186807	0.177333	0.190711	0.768566	0.300504	0.208667	0.147452	0.153607	0.178161
ZNF728	10.0708	10.1486	10.0976	10.2146	9.98125	10.3799	10.3686	10.2806	9.84504	10.3246
ZNF727	12.7493	12.7414	12.5455	12.8285	12.7381	13.0887	13.048	13.3255	12.6353	13.2305
ZNF726	5.89451	5.96802	5.89395	6.08619	5.68854	5.75836	5.88228	5.94342	5.48545	6.24717
ZNF724P	7.13608	7.15072	7.14118	7.17678	6.89746	7.13498	7.09075	7.26593	7.00185	7.38904
ZNF721	9.05492	8.93454	8.92814	9.30872	9.20623	9.47314	9.41696	9.91883	9.08556	10.191
ZNF720	5.44703	5.9656	5.63416	5.68303	5.11703	5.65378	5.07672	6.20751	5.75841	5.94529
ZNF718	5.73893	5.94055	5.6397	5.27139	5.27715	4.90609	5.70808	5.84676	5.70781	5.8495
ZNF717	3.86808	3.63999	5.01433	4.23455	3.63265	2.87242	4.15793	5.23027	4.12473	4.23826
ZNF714	12.3491	12.3405	12.0273	12.4569	12.3073	12.5697	12.5858	12.763	12.0465	12.5898
ZNF713	3.57892	4.10725	3.22244	3.30446	3.32187	3.36058	3.33038	2.96136	3.10207	3.9365
ZNF711	2.46906	3.09122	1.59634	3.82332	3.08157	3.28779	3.5289	4.03336	4.03122	3.92544
ZNF710	6.48835	7.01589	6.59049	6.87419	6.66903	6.57469	6.9379	6.36897	6.60164	6.39669
ZNF71	5.83161	5.83353	6.11837	6.24991	6.29196	5.84728	5.52417	6.05957	6.37337	6.37861
ZNF709	5.18383	5.06183	5.07532	5.19391	4.73005	5.05602	4.15307	5.50355	5.53557	5.13313
ZNF708	0.0794063	0.104404	0.112166	0.0964156	0.0983424	0.125441	0.175188	0.0848614	0.102848	0.512621
ZNF707	7.27659	7.31271	7.84934	7.77279	7.26608	7.76531	7.2109	8.17756	7.64538	8.45856
ZNF706	5.26383	5.18412	5.2667	5.07242	4.60714	5.4028	5.19728	5.47609	5.51977	5.60738
ZNF705G	2.61129	2.39012	2.79207	2.59143	3.24385	2.91911	3.21252	3.3681	3.46495	3.08603
ZNF705E	0.126449	0.141279	0.147195	1.4768	0.143462	0.18391	1.23025	0.417921	0.248375	1.79717
ZNF705B	2.72662	2.18384	1.64292	1.35295	2.71401	1.50497	1.05291	1.1155	1.76349	0.364606
ZNF705A	2.07165	1.87312	2.11214	2.35958	0.188029	1.25278	0.905252	2.2483	1.44009	0.219657
ZNF704	1.60895	2.10964	1.18701	1.71239	0.252723	0.43712	0.47371	0.951773	0.273014	0.771177
ZNF701	6.89671	6.61168	6.36415	6.23661	6.32635	6.21512	6.09171	6.65578	6.39739	6.35556
ZNF700	5.09808	4.88865	4.88879	4.84036	3.82703	4.49768	4.56233	4.75097	5.23206	4.79913
ZNF70	4.97581	4.45149	4.98935	4.87098	4.38735	4.74294	4.70502	4.78946	4.951	5.5719
ZNF7	7.69503	7.21601	7.71994	7.89647	7.47939	7.60601	7.38453	8.10128	8.15401	8.09224
ZNF699	4.35304	4.74879	4.82397	4.75017	4.67392	4.52157	4.50904	4.51531	4.64606	4.94444
ZNF697	4.85304	4.80703	4.23127	4.2743	4.2461	3.39608	4.32037	3.15285	4.87345	3.44995
ZNF696	6.41543	6.48545	6.57346	6.81551	6.31011	6.70054	6.12734	7.04438	6.70651	6.83388
ZNF695	4.72004	4.44049	4.73344	4.64553	3.90991	3.90422	3.81591	4.13562	3.89738	3.47672
ZNF692	8.58649	8.75757	8.81793	9.1019	8.51536	9.0406	8.73446	9.56001	8.91252	9.22584
ZNF691	6.20156	6.14657	6.47347	6.51402	5.93771	6.35042	6.14886	6.37432	6.76166	6.63015
ZNF69	3.48269	4.01175	3.86377	4.06288	2.97538	3.4221	2.71107	3.89621	4.07445	3.90543
ZNF688	10.9901	10.8515	11.0839	11.0403	11.2792	11.2333	11.2333	11.2019	11.1733	11.2883
ZNF687	6.53949	7.07285	6.52001	7.04565	6.11289	6.20016	6.60685	6.61767	6.63079	6.3251
ZNF684	4.28286	4.26041	4.04451	4.11087	4.26263	4.44164	5.37374	4.43333	4.63925	4.515
ZNF683	8.34688	8.23852	9.56122	9.4429	10.0816	10.5824	7.96997	10.7433	8.79352	10.3982
ZNF682	4.51914	4.43421	4.15377	4.76193	4.237	4.29023	4.43924	4.44266	3.7702	5.26227
ZNF681	4.48232	4.62867	3.85234	4.61113	4.1069	4.64185	3.97191	4.97171	4.91578	4.64294
ZNF680	0.633679	0.686851	0.724667	0.795997	0.567907	1.43715	0.54365	0.383658	0.527526	0.376548
ZNF678	6.57862	6.77079	6.85915	7.09381	6.99304	7.18674	6.65939	7.45974	7.4685	7.87013
ZNF677	3.36067	2.98336	3.71722	3.56826	2.9753	2.49833	3.37585	4.05899	3.57866	3.01779
ZNF676	5.585	5.02966	5.1428	5.31355	5.32314	5.2288	5.39354	5.66173	4.7558	5.25111
ZNF675	10.7764	10.7566	10.6879	10.9433	10.7598	11.1142	11.0736	11.3163	10.6252	11.1274
ZNF674	4.26263	3.37022	3.17281	3.23839	3.74128	3.30904	3.33977	3.81341	3.46959	3.27266
ZNF672	8.88159	9.16961	9.18211	9.37255	8.95076	8.93661	9.31697	9.15382	9.45736	9.39357
ZNF671	9.39255	9.20654	9.49198	9.71624	9.19753	9.21049	8.87545	10.0064	9.72564	9.73826
ZNF670	5.2048	5.08846	4.89244	5.27835	5.15994	5.18168	5.26503	5.28524	5.26605	5.48132
ZNF669	4.79233	4.61044	4.86432	4.80334	4.23629	4.09317	4.77993	4.64423	4.82595	4.59012
ZNF668	9.29498	9.19009	9.31242	9.59327	9.17711	9.1267	9.05615	9.46963	9.7873	9.70779
ZNF667-AS1	6.61514	6.3583	6.9379	6.72159	6.23578	5.02701	5.86631	6.84609	6.80377	5.42406
ZNF667	2.33886	3.30785	4.19795	4.0217	3.19324	1.94323	1.63751	3.97578	3.40434	3.35409
ZNF665	4.227	3.41082	4.28577	3.82757	4.37423	4.12406	4.22274	4.04217	4.21966	4.01287
ZNF664-FAM101A	0.522568	0.563343	0.583644	0.628161	0.502659	0.374788	0.488884	0.350125	0.42581	0.336002
ZNF664	8.67669	8.41297	8.69335	8.7622	8.51012	8.79924	8.29201	9.09805	8.79225	9.30272
ZNF662	3.27379	2.95845	3.26353	3.32797	3.05438	3.61307	3.5895	4.21707	3.365	3.16123
ZNF660	3.53713	3.05475	3.26389	3.61815	2.81912	2.99327	2.7225	3.1479	2.99658	3.51698
ZNF658	7.00891	6.80481	7.27114	7.48451	7.29242	7.01165	6.69953	7.67751	7.92199	7.34893
ZNF655	8.45617	8.38544	8.2823	8.67074	8.03032	8.49089	8.4343	8.58821	8.83171	8.85877
ZNF654	7.21586	7.20739	7.22486	7.33288	7.15633	7.37636	7.41654	7.83584	7.48206	7.84461
ZNF653	6.1141	5.90642	6.77289	6.03857	6.25712	5.56215	5.34247	6.08899	5.9742	5.62882
ZNF652	8.95663	9.34846	8.87241	9.10833	9.14978	9.34381	9.38716	9.17318	8.97813	9.03756
ZNF649	4.35234	4.23598	4.67959	4.35339	4.15825	4.44243	4.18282	4.56495	4.54362	4.65639
ZNF648	0.25906	0.26651	0.25646	0.266225	0.217225	0.198065	0.178124	0.164238	0.180377	0.156912
ZNF646	10.0774	10.2606	10.1796	10.0884	9.87483	9.91186	9.96407	10.3522	9.87483	10.2023
ZNF645	3.72124	3.93496	3.9335	4.16896	4.07544	3.5807	4.32283	3.44191	3.93375	3.51194
ZNF644	9.95707	10.1209	9.87617	10.115	10.1805	10.4839	10.2925	10.4677	10.0761	10.7442
ZNF641	7.29203	7.62444	6.2694	6.97772	7.50215	6.99929	7.80876	7.19465	7.29387	6.59088
ZNF639	4.56558	4.36003	4.54654	5.08438	4.76025	4.49121	4.55649	5.21114	5.07205	5.24193
ZNF638	8.14504	8.32714	8.07817	8.21806	8.10771	8.21276	8.21305	8.31093	7.75383	8.07337
ZNF630-AS1	0.322232	0.349413	0.344408	0.372127	0.354021	0.364743	0.354403	1.2816	0.314662	0.295373
ZNF630	7.18388	7.18679	7.18756	7.28042	7.2915	7.84194	7.21575	7.55677	7.38088	7.18577
ZNF629	4.49116	4.78296	4.7325	5.46067	3.90047	4.60739	4.92695	4.85649	5.13211	4.82494
ZNF628	7.10092	7.13419	7.26518	7.73477	7.14584	7.12976	7.27515	7.65639	7.69721	7.64955
ZNF627	7.09464	6.40118	7.69431	7.05598	6.53992	6.69885	6.47457	7.25397	7.52925	7.2161
ZNF626	9.14666	9.21707	9.13561	9.24797	9.09463	9.20029	9.19332	9.19974	8.88377	9.43037
ZNF625	4.57451	4.58773	4.73081	4.58474	3.97234	4.48973	4.0421	4.4626	4.20272	4.4693
ZNF624	5.30272	4.6773	5.10532	5.26051	5.09927	5.26165	5.01111	5.7338	5.70707	6.00755
ZNF623	4.95228	5.41302	5.49673	5.25275	5.07904	5.26952	5.20647	5.7186	5.40477	5.77315
ZNF622	9.06672	9.10633	9.11827	9.30743	8.98256	9.08711	9.08872	9.34202	9.35768	9.41076
ZNF621	5.13227	5.5513	5.56586	5.43358	5.39138	5.21886	5.42549	5.46544	5.2682	6.3632
ZNF620	4.15231	4.44759	3.7874	4.66633	4.90121	4.62181	5.17426	4.38484	3.82295	4.7234
ZNF619	5.99365	5.79921	6.06592	5.96943	6.12149	6.07619	5.91941	6.18861	6.07079	6.05775
ZNF618	5.95955	5.81714	6.21396	6.19779	5.10669	6.0256	5.89883	5.80779	6.22259	5.79859
ZNF615	7.32455	6.99323	7.01368	7.35318	6.9735	7.25872	6.59551	7.47397	7.47725	7.77084
ZNF614	5.68911	5.84556	5.94444	6.07877	6.04349	6.01643	5.73044	6.13079	5.88743	6.24591
ZNF613	7.55812	7.15324	7.39393	7.30527	7.07982	7.10565	6.86719	7.37837	7.75499	7.96916
ZNF610	3.94439	3.93387	4.07128	3.64846	3.54913	3.4163	3.34307	4.00409	3.25246	3.87325
ZNF609	5.97444	6.34491	6.11239	6.12967	5.39691	5.62721	5.46601	6.34303	6.84983	5.89181
ZNF608	3.47612	3.49528	4.38542	4.0863	4.11021	4.21833	3.9612	4.24488	3.83659	4.97873
ZNF607	6.66193	6.43684	6.69216	7.00166	6.5039	6.59379	6.31831	7.27002	7.33364	7.21085
ZNF606	5.0778	4.79326	4.62894	4.97559	4.55104	4.7617	4.45405	5.09717	4.86004	5.13113
ZNF605	5.21236	5.34829	4.59135	4.80893	4.7773	5.32774	4.82373	5.30224	5.13518	5.31515
ZNF600	9.11486	9.13357	9.01277	9.13655	8.92788	8.91727	8.74191	9.30296	9.06232	9.19941
ZNF599	2.70817	1.82741	2.01406	3.15272	1.7114	2.36476	0.199047	1.23243	1.52237	2.14077
ZNF598	10.3817	10.5905	10.7152	11.1482	10.6874	10.9226	10.6601	11.3821	11.0161	11.3576
ZNF597	2.18755	3.07331	3.32589	3.36622	2.24111	2.93304	2.45069	3.13644	3.5394	3.6004
ZNF596	3.54716	3.11449	2.80615	3.06395	1.84694	2.52279	1.93705	2.98172	3.05152	2.60047
ZNF595	7.30638	7.05827	6.23335	5.76357	6.65243	6.1048	6.78454	6.59736	6.40631	5.82842
ZNF594	5.27509	5.05312	5.47224	5.55386	5.13151	5.56485	5.66537	6.08276	5.57888	6.06132
ZNF593	9.24613	8.88159	8.88749	9.78669	9.42938	9.3942	9.55184	9.47069	9.96497	10.5655
ZNF592	6.84874	7.0546	6.82657	6.79099	6.56972	6.7607	6.81888	6.66298	7.07773	6.91094
ZNF589	4.96531	5.0258	4.79983	5.13991	3.91891	3.78218	3.79379	4.79983	5.01614	4.78588
ZNF587B	7.86149	7.97073	8.01543	8.28645	7.81782	7.94189	7.94407	8.27662	8.19258	8.6551
ZNF587	9.04934	9.55886	9.36465	9.53145	8.90103	9.13076	9.33786	9.45981	9.01541	9.21289
ZNF586	7.34393	7.47232	7.18742	7.32991	7.20456	6.93644	7.07134	7.48427	7.32343	7.1436
ZNF585B	5.84911	6.0391	6.12007	5.93053	5.51367	5.68824	5.80374	6.30344	6.61199	6.08937
ZNF585A	6.47924	6.53967	6.6484	6.57944	6.2202	6.2739	6.29103	6.89918	6.89981	6.57817
ZNF584	5.35311	5.12396	5.26839	5.402	4.65198	5.16356	4.74325	5.67032	5.797	5.15872
ZNF583	4.71477	4.18434	4.70575	4.3114	4.21471	4.70767	4.1582	4.56855	4.86465	4.9306
ZNF582	3.10767	2.98296	3.53309	2.55719	3.16041	3.27535	2.20934	3.45771	3.37022	3.28376
ZNF581	6.78365	6.61586	6.90328	7.35508	6.18374	6.72531	6.887	7.33925	7.49049	7.16573
ZNF580	8.83664	8.85877	8.89756	9.3682	8.38471	8.54636	8.92432	9.29186	9.24825	9.45709
ZNF579	9.25872	9.22045	9.53647	9.75287	9.78328	9.75149	9.54059	9.8773	9.83429	9.87462
ZNF578	8.80175	8.44845	8.82961	8.04252	9.1268	8.68697	8.21059	8.68182	9.14246	7.39487
ZNF577	5.13471	5.22627	5.39655	5.85593	5.02468	4.74608	5.12321	5.85869	5.66601	5.21078
ZNF576	6.54765	6.45372	6.31769	6.77632	6.29613	6.53509	6.47799	6.88351	7.01619	7.23753
ZNF575	6.95301	6.97437	7.32738	8.07267	7.05805	7.32639	7.00568	8.16289	7.69764	7.57779
ZNF574	8.91789	8.62267	9.05527	8.99904	8.64886	8.70682	8.28408	8.93147	9.17219	8.56972
ZNF573	9.06566	9.44351	9.54162	9.84344	9.3942	9.53942	9.14969	10.2134	9.71991	10.1067
ZNF572	6.13494	6.15552	6.31211	6.49786	6.5294	6.80796	6.31159	6.53745	6.44449	7.43865
ZNF571-AS1	1.61654	0.833153	1.85717	2.39073	1.57522	0.104812	1.90295	2.36274	2.88252	2.24654
ZNF571	5.85092	5.23577	5.91172	5.98222	5.99158	5.66423	4.94841	6.38678	6.00024	6.06962
ZNF570	4.9707	5.11987	5.07335	4.9796	5.372	5.17115	4.82651	5.40015	5.43597	5.79724
ZNF57	4.35387	4.37423	4.27905	4.54015	4.02722	4.31261	3.78383	4.99392	4.56432	4.65244
ZNF569	6.18592	6.1668	6.16436	6.54253	6.81517	6.96054	6.70357	6.84938	6.86464	7.13904
ZNF568	1.39123	0.309558	1.27219	1.96124	1.31514	0.782856	0.64236	2.85106	2.28785	2.0537
ZNF567	6.89042	6.4406	6.38791	6.6676	7.26179	7.0558	6.86909	7.84003	7.21739	7.83914
ZNF566	4.07201	4.3203	4.05544	4.42207	4.3368	4.34184	3.55208	4.5826	4.07338	5.07302
ZNF565	5.87957	5.91648	5.75091	6.09713	5.85781	5.99918	5.53363	6.29219	6.36656	6.23048
ZNF564	7.45099	7.28945	7.42939	7.29619	6.83232	7.2703	7.13635	7.7042	7.80299	7.67839
ZNF563	5.87672	5.89389	6.08107	5.88033	5.38425	5.61195	5.5748	6.49532	6.57149	6.20072
ZNF562	7.05284	6.92301	6.88083	7.18177	6.8949	7.27422	7.14221	7.19469	7.4083	7.82678
ZNF561	7.03487	6.51695	6.65041	6.91635	6.6871	6.92253	6.76717	7.14518	7.02479	7.10019
ZNF560	0.217506	0.185363	0.217617	0.176365	0.212207	0.257988	0.172873	0.165285	0.172965	0.17227
ZNF559	5.41878	5.39923	5.6759	5.97851	5.10302	4.7911	4.82167	6.14207	6.06784	5.60651
ZNF557	7.68073	7.46124	8.15126	8.54545	7.94013	7.98737	7.5775	8.3755	7.61161	8.63196
ZNF556	0.0973806	2.00257	2.50534	2.589	2.37992	0.525792	0.845943	1.4873	2.07784	2.4098
ZNF555	6.84038	6.76415	6.94493	7.14342	6.81386	7.28418	6.52027	7.23103	7.11224	7.43681
ZNF554	0.287087	2.43946	2.0693	1.96007	0.314307	0.568158	0.566627	0.592457	0.292674	1.33127
ZNF552	5.52949	5.65566	5.58313	5.28709	5.37428	5.10448	5.40183	5.19525	5.32734	5.17997
ZNF551	6.92483	6.93957	7.21639	7.45221	6.79555	6.79341	6.42674	7.56603	7.5447	7.31317
ZNF550	7.95043	8.02279	8.21668	8.57987	8.06986	8.38769	8.09224	8.90887	8.08115	8.98812
ZNF549	4.97231	4.89304	5.15097	5.24016	4.76345	4.90665	4.53961	5.42162	5.27843	5.37591
ZNF548	4.60978	4.46387	4.77886	4.97427	4.43039	4.75752	4.30463	5.28782	5.02592	5.21519
ZNF546	2.78263	2.47192	2.17707	2.32656	2.16709	2.94056	2.44499	2.87868	1.77682	3.50857
ZNF544	5.41638	5.23385	5.79329	6.02718	5.42674	5.11588	4.78031	5.77391	5.96917	5.4662
ZNF543	6.28599	6.11478	6.92634	7.03557	6.23134	6.03446	5.96829	6.94666	6.78274	6.96494
ZNF541	4.29856	4.11262	4.38997	4.06445	3.13007	3.80713	4.22125	4.55455	3.80963	4.17651
ZNF536	0.122703	0.082373	0.0897311	0.13309	0.102882	0.081105	0.108141	0.398924	0.130226	0.132395
ZNF534	0.290324	0.26653	0.302425	0.268284	0.306842	0.319603	0.286551	0.273458	1.14265	0.320152
ZNF532	4.52899	4.65546	4.45405	4.66243	4.62535	4.52996	4.42294	4.81373	4.91065	5.01415
ZNF530	5.10473	4.98207	4.80508	5.08066	4.8611	4.86306	4.65819	5.19779	5.44889	5.60567
ZNF529	7.16159	6.98159	7.40439	7.75961	7.28598	7.49946	7.0166	8.1929	7.86394	8.03965
ZNF528	4.30674	4.14328	3.81772	4.67781	4.20836	3.75573	4.15756	5.04664	4.57451	4.53407
ZNF527	5.21606	5.19026	5.463	5.70808	5.42099	5.38089	5.45254	6.13146	5.83892	6.0096
ZNF525	7.85664	7.84847	8.09681	8.44114	8.10254	8.43691	8.02961	8.78671	8.53594	8.929
ZNF524	9.39457	9.6026	9.39908	9.90361	9.56623	9.57214	9.74266	9.6173	9.78556	9.78455
ZNF521	3.04214	2.21651	3.68915	3.28295	2.17646	0.996066	2.4142	0.116782	3.08864	4.5229
ZNF519	4.36222	4.80561	4.61747	5.4937	4.49858	5.10891	4.4429	5.52839	4.7122	5.00945
ZNF518B	7.93981	7.78366	8.30925	8.65949	8.20662	8.52465	7.99411	8.74113	8.58962	8.92562
ZNF518A	7.48894	7.4885	7.23528	7.68954	7.34385	7.79299	7.59171	7.75075	7.43705	8.05088
ZNF517	3.50763	3.55717	2.72377	3.77776	4.4295	3.81934	3.78171	4.12954	4.2746	2.78201
ZNF516	8.82881	9.27174	8.69829	8.51552	8.58725	8.20539	8.96635	8.23989	8.41917	8.12188
ZNF514	3.40344	3.14932	3.91343	4.21935	2.10213	3.92842	2.24808	4.12281	3.87145	4.23197
ZNF513	6.37606	6.50584	6.60667	6.95388	6.11953	6.65272	6.5598	7.01222	6.95753	6.84916
ZNF512B	7.54185	7.62765	7.84123	8.45539	7.43797	7.90217	7.45163	8.5308	8.31711	8.0961
ZNF512	7.00521	6.94936	7.05787	7.53704	6.52119	7.1134	6.82156	7.88813	7.75171	7.59015
ZNF511	8.30764	8.2084	8.32301	8.672	8.3379	8.27982	8.19027	8.61263	8.744	8.78907
ZNF510	0.229487	1.25923	0.979995	1.89318	0.181229	1.46515	0.161976	1.6144	1.66453	2.05281
ZNF507	4.11066	3.32636	4.25158	4.56057	3.75848	4.24316	2.66516	4.43763	3.38975	4.11292
ZNF503	6.15696	6.16436	6.02584	6.32205	5.94079	5.72738	6.33325	5.21464	6.66048	5.54637
ZNF502	7.10019	6.85195	7.77519	7.77258	7.32606	7.34346	6.50322	8.12106	7.61076	8.11966
ZNF501	1.10961	3.12868	2.73787	3.51583	3.4655	2.5251	2.75274	2.85716	2.76979	4.04322
ZNF497	10.6466	11.2609	10.7574	11.1828	11.1852	11.1522	11.4992	10.9927	10.3364	10.9588
ZNF496	9.22894	9.24875	9.31858	9.1944	9.70894	9.45272	9.56905	9.05271	8.86888	9.2719
ZNF493	5.22465	5.2126	5.47886	5.84313	5.58002	4.81353	5.23983	6.46122	5.6721	5.94463
ZNF492	4.25453	3.74418	3.95901	3.99381	3.16512	4.01745	4.14985	4.2743	4.35684	4.66541
ZNF491	2.65076	3.74771	3.03042	2.25248	2.74656	2.10016	2.34708	2.78074	2.98694	2.35442
ZNF490	5.1466	5.46368	5.55003	5.60711	5.42075	5.41442	5.05312	5.57266	5.02889	5.94858
ZNF488	7.06445	6.8412	6.96943	5.731	6.51861	6.00354	6.21279	6.57373	6.41472	5.36931
ZNF487	4.30985	3.95036	3.7189	3.71497	3.80053	3.68067	3.08518	3.6128	3.68277	3.60244
ZNF486	6.88083	7.06129	6.91665	6.64183	6.69204	6.63484	6.5158	6.31675	6.51966	6.56398
ZNF485	5.42583	5.00909	5.23189	5.41223	4.93886	5.47705	5.159	6.03889	5.9634	5.68539
ZNF484	5.95699	6.2475	6.05844	5.83975	5.95241	6.26329	6.17548	6.16015	6.40388	6.48756
ZNF483	2.64391	3.47408	3.17439	3.2707	3.86659	3.70459	2.49555	3.54294	2.4794	3.2657
ZNF480	6.66651	6.01973	5.99673	6.56398	5.94818	6.44505	6.25514	6.87752	6.93333	6.76496
ZNF48	6.91817	6.71623	7.14631	7.36956	7.25104	7.02486	6.50649	7.37985	6.99194	7.71055
ZNF479	4.41047	4.65995	4.08821	4.49439	4.32202	4.3826	4.77035	4.51262	3.77312	4.15756
ZNF473	3.00614	3.50323	3.39363	3.69329	3.2086	3.06906	2.43302	3.64739	3.73859	2.81463
ZNF471	4.67205	2.88704	3.65145	2.16876	3.46662	2.25399	3.03141	3.22774	3.51993	3.00671
ZNF470	5.63068	5.10906	5.51	5.56417	5.15424	5.37084	4.83334	5.66652	5.69009	5.11244
ZNF469	6.20047	6.01906	6.78123	7.0098	6.23335	6.28392	5.54008	6.27816	7.05873	6.54138
ZNF468	6.7723	7.01606	6.93467	6.93271	6.66447	6.94884	6.81121	7.07178	6.73483	7.23315
ZNF467	13.3565	13.2585	13.3835	13.2533	13.4741	13.165	12.9927	13.0249	13.0129	13.1086
ZNF462	0.311492	0.361211	0.346658	0.383598	0.363551	0.376243	0.353161	0.301521	0.343942	0.312026
ZNF461	4.70506	4.78839	4.7705	4.91309	4.22532	4.66421	4.00328	4.93886	5.20012	5.01068
ZNF454	0.119809	0.0966507	0.116412	0.083328	0.148088	0.160865	1.35988	0.122209	0.116104	1.30417
ZNF451	6.2126	5.78954	6.10041	6.37917	6.08134	6.36774	6.15907	6.66465	6.5518	6.92607
ZNF45	6.16887	5.92532	6.13268	6.41186	5.93303	6.24776	5.77404	6.52555	6.59707	6.70784
ZNF449	5.50618	5.51548	5.54978	5.94303	5.4728	5.8762	5.48954	6.06171	5.93999	6.28505
ZNF446	10.8179	10.2769	10.8711	10.2551	10.3398	10.1009	9.78642	10.4427	10.7531	9.76764
ZNF444	9.95965	10.0087	10.3382	10.7004	10.1018	10.2912	9.88113	10.7571	10.4633	10.7273
ZNF443	3.04972	3.43189	3.89691	3.90233	3.31321	3.1594	2.84883	3.58096	4.0166	3.18132
ZNF442	4.72679	4.33139	4.89292	4.67307	4.22665	4.34514	3.70425	4.84016	4.67712	4.44956
ZNF441	4.5758	3.84265	4.24832	4.31824	4.20244	4.37123	3.91141	4.62003	4.40618	4.54351
ZNF44	6.89241	6.73556	6.73144	6.87391	6.35965	6.55938	6.46626	7.32343	6.92513	6.76726
ZNF439	6.46161	6.22194	6.84186	6.78823	6.21589	6.20436	5.99755	6.91277	7.30341	7.04119
ZNF438	9.65177	10.1271	10.0409	9.86567	9.09224	9.6579	10.2074	9.21442	9.24452	8.62542
ZNF436-AS1	6.30304	6.0457	6.29196	6.47632	5.41978	6.30821	5.90866	6.65049	6.66733	6.7147
ZNF436	5.87327	6.06462	5.81233	5.61158	5.47423	6.00755	5.83576	6.09931	6.56202	6.47559
ZNF433	4.23905	4.40486	4.32002	4.24787	4.30918	4.49189	3.33734	4.68878	4.3084	4.35403
ZNF432	5.60738	5.19105	5.2367	5.24797	5.01705	5.23537	4.68105	5.46455	5.41314	5.60197
ZNF431	3.40177	3.22931	2.83949	3.25834	3.30413	2.9779	4.04798	3.33983	3.7229	3.84006
ZNF430	6.25378	5.83283	5.58346	5.8029	6.1364	5.98461	5.75903	6.40991	6.6434	6.20372
ZNF429	11.2315	11.4048	11.294	11.4962	11.2964	11.6685	11.5697	11.776	11.1617	11.8635
ZNF428	11.8718	12.0717	12.2151	12.6155	12.3885	12.5919	12.2047	12.6916	12.5081	12.9963
ZNF426	7.38675	7.07222	7.59401	7.38921	7.22145	7.27341	6.89235	7.85454	7.96271	7.92306
ZNF425	5.56697	4.94109	5.01478	5.32257	4.98639	4.72867	4.48462	5.35205	5.62302	5.64097
ZNF423	1.59669	1.62615	1.66171	0.116581	1.59002	1.10646	2.47128	2.9384	0.0887281	1.34984
ZNF420	4.86074	4.46276	5.50525	5.25986	4.80901	5.11062	4.62851	5.11868	5.32005	5.08026
ZNF419	4.33078	3.37915	4.38745	4.39823	3.71237	3.44603	3.36058	4.19044	4.65629	4.22635
ZNF418	11.464	10.7629	11.3762	10.2337	10.611	10.1455	9.77768	10.1112	11.0573	8.56868
ZNF417	6.88006	6.8685	6.84092	7.01015	6.76507	6.72521	6.64965	7.1429	6.82247	7.15782
ZNF416	6.29706	6.12004	6.27503	6.37617	6.08386	6.23647	5.89235	6.53837	6.70948	6.96839
ZNF415	5.70416	4.84232	4.40919	4.77297	4.06149	4.85036	3.97407	4.81184	5.73435	5.36367
ZNF414	4.83248	4.79745	4.67443	5.50921	4.63221	4.49459	4.62338	5.24665	5.04116	5.02137
ZNF410	8.74328	8.79297	8.91407	8.96384	8.59577	8.81485	8.81304	9.01257	8.91668	9.17492
ZNF41	4.129	4.48104	4.15086	4.77637	3.57467	4.42825	4.34004	4.50038	4.48239	4.80774
ZNF408	3.9188	3.72955	4.15103	3.6198	3.27252	3.8887	3.77483	3.69931	4.26122	3.90756
ZNF407	5.97904	5.71217	5.72584	5.71084	5.50779	5.59688	5.30851	5.75756	6.39374	5.71661
ZNF404	4.95319	4.59581	4.81326	5.40252	4.72478	4.45348	3.43587	5.01641	5.02742	5.16152
ZNF398	9.74753	9.87041	9.88908	9.89915	9.58079	9.64783	9.2468	10.087	9.83562	9.85472
ZNF397	7.39677	7.45941	7.41335	7.00708	6.66965	7.20201	7.52357	7.56414	7.85623	7.65702
ZNF396	3.58489	3.41946	1.90286	1.67628	1.09225	2.09822	3.57237	2.44511	2.41918	2.82074
ZNF395	9.60412	9.66334	9.89005	10.0889	9.44627	9.78273	9.49793	10.2687	10.3037	10.1975
ZNF394	9.8738	9.75863	9.882	9.80218	9.80447	9.70905	9.72392	9.90609	9.82371	9.84504
ZNF391	1.32029	0.491415	0.103937	2.05682	1.38284	2.06671	0.0891344	1.7638	3.29562	1.40984
ZNF385D-AS1	1.70076	0.128285	0.102408	0.139393	0.127546	0.619001	0.151875	0.115796	0.99759	0.106027
ZNF385D	5.22617	4.69714	5.46717	5.96829	5.83966	4.96393	5.17373	5.02014	3.26898	3.5949
ZNF385C	1.46533	0.130572	0.690861	1.79013	0.106386	0.112487	1.69433	1.3461	0.403723	0.108241
ZNF385B	0.199694	0.214381	0.192565	0.202932	0.171644	0.165528	0.128232	0.12062	0.129364	0.113539
ZNF385A	10.3598	10.178	10.2304	10.0176	9.7986	9.75469	10.0791	9.57492	10.7369	9.16537
ZNF384	8.33567	8.40174	8.22547	8.56894	7.77713	8.19184	8.12649	8.65499	8.68072	8.17327
ZNF383	5.94717	5.75711	5.98055	6.11064	5.3897	5.82912	5.35689	6.12835	6.32439	6.21711
ZNF382	4.1876	3.70606	4.3983	4.02254	4.0811	4.11137	3.4207	4.54356	4.54142	4.54732
ZNF37A	9.04376	9.00067	8.95142	9.22163	8.67226	9.43109	9.14781	9.72923	8.70899	9.44351
ZNF367	4.61361	4.87223	4.87032	4.68554	4.15768	4.55865	4.71874	4.17303	4.3526	4.89776
ZNF366	4.05993	4.52254	4.55519	4.4064	3.49184	4.22256	4.19829	3.82064	4.30765	3.96717
ZNF365	2.66597	2.10174	4.06146	2.51153	1.91177	3.57906	1.27588	3.48987	1.40162	3.18673
ZNF362	8.43106	8.29775	8.59661	8.70638	8.29118	8.33839	8.13359	8.60188	8.9134	8.51001
ZNF358	4.81099	4.74959	4.58936	4.83659	5.04989	4.77506	5.02115	4.52549	5.01982	4.43081
ZNF354C	2.61004	3.49114	3.08178	3.78605	3.19889	3.5044	2.72048	3.83083	3.41784	3.65961
ZNF354B	5.41591	5.77711	5.73349	6.07322	5.45585	6.11083	5.693	6.45191	6.04063	6.51557
ZNF354A	6.73757	6.56542	6.58538	6.51371	6.79245	6.30789	6.40584	7.02446	7.38847	6.87828
ZNF350	8.64886	8.8622	8.3595	8.39602	8.53613	8.81793	9.25209	8.80509	8.42563	9.16865
ZNF35	4.67418	4.73481	5.02019	4.73397	4.53488	4.88639	4.42917	4.88793	5.46182	5.67523
ZNF347	5.62575	5.42771	5.59362	5.60469	4.92016	4.85291	4.76505	5.9581	5.93966	5.21217
ZNF346	5.57389	5.9777	6.04845	6.43879	5.94623	5.30461	5.62468	6.49266	6.29713	6.34756
ZNF345	6.70621	6.56927	6.747	7.0323	6.63962	6.95043	6.43192	7.34165	7.11302	7.54354
ZNF343	5.4262	5.47088	5.42554	5.3683	4.45628	4.81228	4.70093	5.78514	5.81004	5.02606
ZNF34	4.51403	4.5821	5.0194	5.33501	4.39823	4.86458	4.71519	5.20941	4.96316	5.27855
ZNF33B	8.102	7.79676	8.0069	8.03554	7.6492	7.64064	7.08438	7.88467	7.24868	7.44535
ZNF33A	7.8569	8.08222	7.65421	7.88503	7.87025	8.02881	8.01276	7.90457	7.50783	8.10797
ZNF337-AS1	4.95074	4.50713	4.31777	5.20049	4.72679	5.02798	4.78227	5.3333	4.87432	5.26615
ZNF337	5.60113	5.46626	5.44664	6.00826	4.98888	5.55404	5.00299	6.18531	5.71552	5.73435
ZNF335	7.79655	7.89004	7.85867	8.03232	7.42783	7.90914	7.65708	8.27622	8.1787	8.04479
ZNF334	0.349447	1.38252	0.330541	0.371033	0.525722	0.210333	0.727921	0.222358	0.285501	0.355355
ZNF333	9.51754	8.94685	9.84419	8.58484	9.62203	9.0949	8.52296	9.126	9.86079	7.52603
ZNF331	4.65539	4.34067	4.63698	4.54529	3.79765	4.88963	4.38251	4.65101	4.37983	4.34207
ZNF330	7.6037	7.83268	7.60765	8.13118	7.70399	7.97592	8.03508	8.13069	8.07251	8.44675
ZNF32-AS3	2.96192	2.91618	2.15655	1.24882	2.19772	2.31356	1.97441	1.79929	3.07675	1.60609
ZNF32-AS2	0.224064	2.22322	1.57902	1.22192	0.451251	0.320573	1.72574	1.65287	1.43274	3.99626
ZNF32-AS1	4.84659	4.97882	4.7514	4.78534	5.01433	4.92542	4.91957	4.82579	4.88169	4.56146
ZNF329	6.18603	6.15834	6.31465	6.33261	6.32813	6.09412	5.5496	6.35819	6.31761	6.20264
ZNF326	7.79249	7.58374	7.4946	7.85586	7.62131	7.93478	8.04597	8.16954	8.01908	8.79966
ZNF324B	7.30376	7.13438	7.6538	7.7245	7.08866	7.17196	6.85967	7.76843	7.72899	7.56173
ZNF324	8.13857	8.03136	8.11565	8.17047	7.80243	7.8879	7.58521	8.20274	8.20579	8.14006
ZNF322	7.03031	6.8388	7.13965	6.60021	7.3991	7.16597	6.95967	7.42152	7.67893	6.56415
ZNF320	6.52663	6.48756	6.49266	6.64901	6.39362	6.66638	6.43609	6.98758	6.72652	6.72151
ZNF32	5.6808	5.71081	5.9056	6.20929	5.5811	5.91791	5.61093	6.43053	6.30515	6.18181
ZNF319	6.9316	6.62227	6.79907	6.90421	6.23633	6.26481	6.08845	6.76443	6.77046	6.32382
ZNF318	7.75255	7.67247	8.07204	8.30819	7.70179	7.72366	7.48584	8.27314	8.37857	8.54596
ZNF317	8.50784	8.48615	8.61848	8.83621	8.35012	8.51354	8.49694	8.75655	8.97832	8.85538
ZNF316	7.27446	7.47056	7.34561	7.75347	7.4972	7.5952	7.5635	7.98652	7.86088	7.6293
ZNF311	0.265847	0.205594	1.83112	1.36953	0.171171	0.934321	0.175216	0.197661	0.232441	0.206348
ZNF304	5.91094	5.7477	6.19409	6.20981	5.6542	5.79687	5.36896	6.32165	6.66746	6.6671
ZNF302	6.05059	5.551	5.97614	5.97023	5.67684	6.07466	5.72614	6.64732	6.72516	6.71555
ZNF300P1	0.627963	0.441957	0.38403	0.477918	0.287575	0.362961	0.291921	0.7745	1.59248	1.33846
ZNF300	4.19264	4.04021	3.36333	4.6278	2.23094	2.60675	4.48334	4.03669	4.5082	3.67106
ZNF30	6.01029	5.91543	6.0653	6.23386	5.83175	6.4405	5.61972	6.85099	6.47566	6.77559
ZNF3	7.80403	7.70257	7.86077	8.09167	7.57375	7.66246	7.38707	8.25907	8.24528	8.12725
ZNF296	6.25009	6.10754	6.18946	6.08309	5.5885	5.59247	6.05937	6.18071	6.26256	6.29842
ZNF292	7.54295	7.6985	7.69246	7.63638	8.01355	8.08455	8.16035	8.18164	7.79178	8.41229
ZNF287	3.39318	2.86946	4.26652	3.17362	2.99682	3.76721	2.77092	3.6153	4.06079	3.8577
ZNF286B	7.26271	7.30309	7.71835	8.09366	7.70817	8.14452	7.26675	8.43045	8.00632	8.71059
ZNF286A	3.39328	3.93967	4.20998	4.1446	4.31287	4.18811	3.23481	4.27737	4.16967	4.9104
ZNF285	3.56165	3.22069	3.98819	4.30426	3.41197	3.52795	3.04681	4.40698	4.86921	3.88886
ZNF284	2.8588	3.3392	3.5516	3.53193	4.71276	2.34658	3.14247	3.19315	3.21315	3.21824
ZNF283	5.9875	5.89188	5.47088	5.90598	6.02242	6.11417	5.94529	6.50557	6.29096	6.56056
ZNF281	9.31067	9.39508	9.07269	8.82391	8.76703	8.63551	8.62382	8.82227	9.09256	8.61183
ZNF280D	7.67498	7.19314	7.34569	7.67412	7.41936	7.67691	7.35144	8.19298	8.10033	8.13327
ZNF280C	5.76277	5.1197	5.73842	5.71965	5.41117	5.90612	5.78305	6.13204	6.01868	6.56642
ZNF280A	2.94605	3.14506	3.26156	3.34519	2.58835	3.31436	3.38377	3.7636	3.81305	4.14941
ZNF28	5.1118	4.63674	4.56661	4.89114	4.72065	4.43485	4.5342	4.96705	4.6697	5.28469
ZNF277	8.48765	8.24762	8.42343	8.86173	8.54971	8.75035	8.70015	8.82181	8.80816	8.99238
ZNF276	8.17544	8.21069	8.2785	8.33301	7.8664	8.11227	7.50387	8.75478	8.43772	8.14485
ZNF275	4.53552	4.43852	4.72836	4.97971	4.41559	4.24214	4.19192	4.81601	5.03928	5.25124
ZNF274	6.43233	6.40283	6.17827	6.42839	5.83513	5.81847	5.70254	6.47969	6.32312	5.59214
ZNF273	7.53952	7.83194	7.65535	7.65066	7.51967	7.93889	8.22725	7.70207	7.16145	7.67454
ZNF271P	5.07507	5.22223	5.19968	5.33906	5.16122	5.52033	5.44101	5.4463	5.29316	5.40083
ZNF268	3.71293	3.75245	3.20277	3.85593	3.56713	3.97628	3.45892	3.74959	4.02366	4.40412
ZNF267	9.80102	10.0113	9.32909	9.62909	9.4996	9.66114	9.85886	9.49897	9.11697	9.03419
ZNF266	8.45364	8.29657	8.0697	8.1593	8.10121	8.45847	8.42425	8.98747	8.81793	8.72117
ZNF264	9.34796	9.59062	9.97235	9.94178	9.92793	9.8226	9.34956	10.0615	9.76545	10.2511
ZNF263	4.57356	4.75333	4.79808	5.06601	4.21698	4.59615	4.41054	5.06629	5.04711	4.96142
ZNF260	7.96894	7.73637	7.94652	8.20746	8.21077	8.24244	7.92143	8.79202	8.43878	8.98826
ZNF26	6.58689	6.5169	6.60202	7.19926	6.46759	6.7731	6.58808	7.18584	6.94131	7.3063
ZNF257	9.68082	9.81174	9.58253	9.77963	9.75287	9.91834	9.92273	10.0298	9.51106	10.1081
ZNF256	7.35012	7.15856	7.52454	7.86229	7.55857	7.26492	7.02457	7.80299	7.82124	8.24434
ZNF254	5.26733	5.43594	5.2951	5.42172	5.08722	5.36418	5.15608	5.36273	5.22489	5.58134
ZNF253	4.96804	4.88193	4.87417	4.87789	4.86844	5.07453	4.77225	5.12845	5.44919	5.79641
ZNF252P-AS1	3.73375	4.42904	4.14622	3.32067	3.2466	4.0786	4.35607	4.57129	4.97763	4.63256
ZNF252P	8.45262	8.46103	8.57898	8.48745	8.37395	8.69917	8.48409	8.95618	8.70084	8.99353
ZNF251	5.14384	4.97464	5.07556	5.53142	4.97486	4.99082	4.80527	5.62815	4.95481	5.66723
ZNF250	6.51483	5.94989	6.41554	6.31309	6.26536	6.15967	5.82622	6.47073	6.83316	6.60973
ZNF25	6.51226	6.18445	6.26783	6.58664	6.37143	6.64878	6.47668	6.98028	6.6482	6.97778
ZNF248	4.66855	5.06611	4.71329	5.13117	4.2869	4.50081	4.18907	5.44138	5.23334	5.19801
ZNF24	10.0692	10.1774	10.2469	10.2937	9.88259	10.2559	10.0501	10.7361	10.3752	10.3763
ZNF239	5.79463	5.89312	6.18329	6.44812	5.2495	6.31095	5.74974	6.81439	6.73384	6.12835
ZNF236	6.16499	6.53619	6.57478	6.64413	6.03098	6.60524	6.35292	6.78997	6.65657	7.10849
ZNF235	5.89982	5.63003	5.96202	6.10458	5.65991	5.95167	5.33435	6.46322	6.51196	6.41885
ZNF234	8.70144	9.00127	8.78907	9.26768	8.76423	8.8788	8.78944	9.36081	8.9365	9.62646
ZNF233	1.79162	0.0907246	1.05397	1.76192	0.837105	0.144738	1.45986	1.12438	2.38397	1.94431
ZNF232	5.60513	5.59315	6.01179	6.13315	5.30388	5.66626	5.15974	6.45792	6.15729	6.20797
ZNF230	5.14942	5.42987	4.90095	4.90368	4.77517	4.68136	4.96202	5.15836	5.21581	4.90903
ZNF23	6.37836	5.9944	6.16131	6.60048	6.47203	6.15417	5.81188	6.47318	6.62768	6.22239
ZNF229	0.387406	0.495117	0.453293	0.57626	0.42542	0.396288	0.39168	0.369227	0.481641	0.402824
ZNF227	5.78934	5.41989	5.70671	5.25102	5.11957	5.61823	5.12765	6.14968	6.25577	6.28986
ZNF226	8.20119	7.95887	8.20367	8.83994	8.62605	8.43521	8.22102	8.49043	8.32903	8.95649
ZNF225	4.84754	4.58195	4.36067	4.91123	3.97549	4.62813	3.96631	4.99727	4.56855	4.88612
ZNF224	7.01644	7.13737	6.91702	7.32244	6.92867	7.27017	7.14518	7.56899	7.42603	7.46032
ZNF223	6.77499	6.61261	6.27303	6.42941	6.17459	6.16131	6.27613	6.74692	6.72545	6.46964
ZNF222	4.62962	4.37594	4.55252	4.50842	4.1451	4.0694	4.2743	4.77517	4.47138	4.33561
ZNF221	2.61526	1.68336	2.0195	2.88866	1.07416	1.46944	1.15123	2.35569	1.69387	2.7181
ZNF22	9.1442	8.88253	9.3021	9.43238	9.24758	9.74797	9.04664	10.018	9.76122	10.2707
ZNF219	6.07881	6.30765	5.95946	6.20494	5.87274	5.93466	5.67435	6.0024	5.75131	5.71108
ZNF217	10.4455	10.6212	10.4144	10.3549	10.2211	10.2446	10.2385	10.3452	10.0466	10.1304
ZNF215	4.43433	4.3799	2.53172	2.5944	0.858378	2.81469	2.64263	3.07138	4.22903	2.97847
ZNF214	0.284418	0.265762	0.25698	0.273368	0.279175	0.474186	0.301781	0.214015	0.214029	0.197715
ZNF213-AS1	3.57052	4.04234	4.08599	4.66488	3.60588	4.07518	3.78989	4.14433	4.07645	4.59539
ZNF213	6.24013	6.50017	6.44084	6.25896	6.19383	6.13644	6.18963	6.08619	5.99981	6.10784
ZNF212	7.64837	7.58961	7.88284	7.97364	7.33115	7.80179	7.51395	8.14156	8.21165	8.16726
ZNF211	6.36922	6.22044	6.27216	6.17908	5.89526	5.74375	5.56852	6.47403	6.43902	6.02242
ZNF208	4.88258	4.69922	3.96467	4.3542	4.60963	4.75664	4.46533	4.78897	4.37338	4.62098
ZNF207	7.24499	7.39364	7.4487	7.55045	7.33436	7.4098	7.41391	7.71113	7.21768	7.54735
ZNF205-AS1	3.94596	4.1767	4.09653	4.26997	3.9587	3.794	3.21109	3.35433	4.12294	4.70722
ZNF205	5.99002	5.92524	5.24091	5.64797	6.13339	5.68865	5.568	5.68503	5.70643	5.61741
ZNF202	4.75922	5.07261	4.8889	5.1166	4.2746	4.90477	4.70619	5.13275	5.39772	4.96737
ZNF200	9.3521	9.35033	9.15928	9.09939	9.12847	9.14978	9.26009	9.54371	8.7127	8.82189
ZNF20	6.33753	6.00814	5.75212	5.50871	5.32986	5.31101	5.47507	5.34282	5.68387	5.32155
ZNF2	4.77923	4.31988	4.64218	4.62506	3.84703	4.31022	3.98474	4.51329	4.7952	4.77489
ZNF197-AS1	0.21642	0.235956	0.240488	0.236221	0.17071	0.163347	0.152743	0.162803	0.97207	0.187897
ZNF197	4.98037	4.66722	4.70644	4.89336	4.6707	5.01297	4.67323	5.1293	5.23487	5.65874
ZNF195	8.05645	7.4972	7.95062	8.11283	7.57165	7.95738	7.74643	8.42509	8.12725	8.32036
ZNF19	5.02707	4.91877	5.41954	5.62996	5.33667	5.61416	5.37856	5.45724	5.7752	5.61403
ZNF189	8.01852	7.97184	8.11117	8.21719	7.93039	8.23363	8.07683	8.23719	8.11865	8.77904
ZNF185	9.05049	8.97495	9.27716	8.23116	7.79045	7.66236	8.20065	7.32894	8.35814	7.06583
ZNF184	6.72291	6.25877	6.71902	6.64431	6.58742	6.63991	6.21706	7.05245	7.03336	7.19798
ZNF182	7.20547	7.41791	7.17513	7.37533	7.52618	7.52374	7.31794	7.86743	7.36411	8.04552
ZNF181	4.17911	4.86207	4.7366	4.88332	4.36053	5.21217	4.0248	5.17757	5.1491	5.05162
ZNF180	6.46903	6.32584	6.75831	6.53042	6.22383	6.40808	6.33173	6.92711	6.77565	6.97671
ZNF18	9.01465	8.83305	8.86315	9.07043	8.79076	8.94719	8.72352	9.05633	8.78123	9.01559
ZNF177	5.09686	5.04332	5.59705	5.00784	4.74271	4.24074	4.00032	5.15571	5.04182	4.73528
ZNF175	5.69649	5.71035	6.15599	6.32116	5.85672	6.21147	6.14714	6.40344	6.87447	7.1457
ZNF174	4.3368	4.68827	4.37499	4.75148	3.94374	4.01552	3.86445	4.70287	4.66619	4.63291
ZNF17	7.30992	6.80014	7.33858	7.47919	7.34416	7.16401	6.73002	7.64413	7.70221	7.89459
ZNF169	6.71856	6.70451	6.54593	7.09473	6.73279	6.59614	6.56548	6.80915	6.51585	6.86739
ZNF165	5.2809	4.75114	5.10575	5.3485	4.68883	5.25571	4.53236	5.13637	5.13083	5.2653
ZNF160	6.36836	6.39455	6.09465	6.32808	5.91158	6.12636	6.05133	6.14018	5.90155	6.29557
ZNF16	3.86289	3.94703	4.0847	4.11517	3.75703	3.81349	3.71741	3.98564	4.66912	4.29894
ZNF157	7.65551	7.28104	7.84155	7.60757	9.3337	7.5548	7.13875	6.81014	7.64064	6.73298
ZNF155	5.10085	4.91017	4.92415	4.93006	4.769	4.80487	4.75795	5.18731	5.16412	5.27028
ZNF154	6.084	5.96269	6.217	6.24292	5.83758	6.03405	5.30102	7.21213	6.54449	6.78464
ZNF148	8.68684	9.04542	8.74597	8.62334	8.89033	8.93503	8.88501	9.1436	8.82943	9.03708
ZNF146	6.68481	6.49316	6.39362	6.85189	6.68032	6.77512	6.31783	7.14203	7.08761	7.43198
ZNF143	8.59279	8.67965	8.29913	8.50907	8.52538	8.66454	8.41297	8.58437	8.53342	8.44943
ZNF142	7.89231	7.67182	7.94157	8.12791	7.9154	7.72222	7.44596	8.33975	8.22822	8.1351
ZNF141	8.66665	8.77003	8.60932	8.93087	8.60159	8.9936	8.94031	9.15058	8.50662	9.0588
ZNF140	2.35833	3.12691	2.77036	3.02361	1.0903	2.16274	1.90591	2.47619	2.72032	3.28402
ZNF14	7.52657	7.32504	7.38343	7.4977	7.54649	7.77643	7.74189	8.07314	7.85501	8.08335
ZNF138	5.88889	5.43146	6.23561	6.49332	6.07351	6.43277	5.78048	6.66889	6.40885	6.7292
ZNF136	7.51591	7.602	7.63355	7.63617	7.32162	7.5158	7.59227	7.61926	7.69423	7.67531
ZNF135	2.40621	1.76063	3.53405	3.0627	1.86192	2.21359	1.20659	2.6834	2.57427	2.58396
ZNF134	6.8884	6.74056	7.16302	7.30671	6.75743	6.59447	6.40293	7.0967	7.05187	7.3143
ZNF133	7.18199	6.61518	7.15998	7.20147	6.56798	7.06359	6.60062	7.60865	7.51726	7.24241
ZNF132	4.60143	4.64243	4.49333	4.49623	4.26346	4.62602	4.52576	4.57545	4.25416	4.59241
ZNF131	9.73009	9.82018	10.0285	10.1913	10.0094	10.1073	9.92868	10.599	10.0302	10.7979
ZNF124	3.4321	3.33137	4.39667	4.37088	3.22759	3.5948	2.66224	3.63905	3.84039	4.6975
ZNF121	6.35161	6.41862	6.75732	6.74523	6.32626	6.64078	6.56785	6.82366	6.63946	7.12288
ZNF12	9.11333	9.15636	9.19474	9.25045	8.95893	9.26039	9.04017	9.38017	9.53145	9.6507
ZNF117	7.44821	7.38453	7.4118	7.65895	7.25073	8.2389	8.95208	7.41242	6.7622	7.00534
ZNF114	0.408685	0.389244	0.408246	0.41525	0.402911	0.341115	0.421414	0.48919	0.317961	0.299311
ZNF112	2.68986	3.41685	2.52917	3.70994	2.82596	3.45489	2.96263	3.97133	4.15842	4.0986
ZNF107	7.9671	7.9484	7.70887	7.90949	7.5409	7.87772	7.74475	8.39006	8.09118	8.79825
ZNF106	10.5254	10.9093	10.5497	10.6254	10.5008	10.3396	10.8544	10.3449	10.7303	10.2171
ZNF101	9.62543	9.54259	9.81028	10.6376	10.2464	10.1063	9.78403	10.4855	10.0047	10.1539
ZNF100	7.428	7.32479	7.33092	7.58834	7.37716	8.05378	7.67215	7.5727	7.50072	8.05994
ZNF10	5.9521	5.78947	5.87306	6.21438	5.96901	6.13146	5.62382	6.62227	6.30053	6.24366
ZMYND8	11.1833	10.7828	11.1554	10.5282	10.6395	10.5005	10.1529	10.5404	11.1237	10.1158
ZMYND19	3.70647	3.41784	3.92061	4.68878	4.15311	4.08043	3.98245	4.81534	4.35176	5.90665
ZMYND15	8.54912	8.08183	8.06373	8.12015	8.01442	7.93432	8.19298	7.7609	8.13737	7.38252
ZMYND12	5.84604	5.56659	4.73982	5.38028	4.05362	5.37268	4.6989	4.83919	4.73888	4.18302
ZMYND11	7.48061	7.34178	7.57208	7.65812	7.79566	7.91211	7.51109	7.62965	7.43985	8.35302
ZMYND10-AS1	5.24694	5.38327	5.21659	5.35048	5.94361	5.98576	6.25262	5.66071	5.47402	5.31898
ZMYND10	5.20178	5.38451	4.80757	4.669	4.51525	5.10726	4.90272	5.3514	4.87684	5.56183
ZMYM6NB	8.04849	8.12683	8.14885	8.46912	8.10868	8.40887	8.1204	8.81891	8.47504	8.69769
ZMYM6	7.15337	6.93588	7.15693	7.4143	6.95312	7.20547	7.05702	7.2805	7.40825	7.41757
ZMYM5	6.38201	5.90594	6.2589	6.35957	6.20926	6.2469	5.78213	6.50544	6.09693	6.72707
ZMYM4-AS1	0.368699	0.358562	0.374266	0.368459	0.299638	0.26177	0.270768	0.238435	0.524373	0.265534
ZMYM4	7.64424	7.62373	7.89792	8.19298	7.6449	7.91547	7.74177	8.13929	8.15901	8.21131
ZMYM3	5.98576	5.99568	6.2315	6.50934	5.72522	6.25494	6.02522	6.6553	6.60624	6.43523
ZMYM2	8.12759	8.01671	8.07518	8.0865	7.89453	8.27307	8.11442	8.41139	8.2509	8.61263
ZMYM1	6.21461	5.9042	6.45646	6.65169	6.45111	6.63159	5.87702	6.91063	6.8338	6.81801
ZMPSTE24	10.9525	10.8334	10.8399	10.9737	11.0862	11.1974	11.0941	11.0584	10.7036	11.3843
ZMIZ2	9.66517	9.70014	9.99935	10.2179	9.49058	10.3167	9.74443	10.738	9.99508	9.87516
ZMIZ1	10.3613	10.4332	10.3642	10.2346	10.4259	10.0149	9.89226	10.2341	9.99403	9.85924
ZMAT5	7.03842	6.85905	6.80871	7.07222	6.60439	6.61611	6.85088	6.93418	7.36756	7.03866
ZMAT4	6.28694	5.68544	4.89413	4.23703	4.04775	5.10461	3.87758	4.81704	5.50132	5.2046
ZMAT3	5.29913	5.44388	5.80301	5.68925	5.36179	5.2537	4.94566	5.76516	6.229	6.04416
ZMAT2	11.7644	11.8043	11.5071	11.5304	11.6273	11.6414	11.6057	11.6622	11.3529	11.2922
ZMAT1	7.55017	7.55878	7.51498	8.02256	7.07114	7.52481	7.40941	8.102	7.53873	7.4173
ZKSCAN7	5.96171	5.4386	6.18841	7.466	6.01788	6.34246	5.49192	6.63452	6.12756	6.85015
ZKSCAN5	4.00942	4.50836	4.21512	4.2152	3.95547	3.79102	4.73351	4.38741	4.92758	4.84613
ZKSCAN4	6.02461	5.69837	5.48013	5.65192	5.59515	5.60346	5.80551	5.54934	6.15417	5.77903
ZKSCAN3	4.5728	4.68741	4.21724	4.86324	4.35681	4.31045	4.07819	4.79702	4.9477	4.72969
ZKSCAN2	6.12377	6.45367	6.19246	6.57953	6.12124	6.1737	6.26909	6.31095	7.02723	6.793
ZKSCAN1	7.36224	7.19965	7.33368	7.41093	7.23357	7.22056	7.0558	7.82148	7.41974	7.69777
ZIM3	0.268614	0.214683	0.213455	0.257018	0.179785	0.1324	1.24713	0.194425	0.229914	0.213157
ZIM2	3.81849	3.41959	3.84121	2.77195	4.29241	3.63918	3.6527	3.62076	4.10505	3.04017
ZIK1	6.00982	5.86914	6.34498	6.54913	5.86934	5.81177	5.4714	6.53955	6.73024	6.38402
ZIC5	7.19388	6.4425	7.00144	5.69877	6.75342	5.91933	5.39948	5.89656	7.01776	3.5495
ZIC4-AS1	0.130967	0.132654	0.130689	0.135834	0.124899	0.145223	0.151692	0.109569	0.119702	0.111097
ZIC4	4.75435	4.38566	4.58649	4.30702	5.04796	4.88296	5.0088	4.72492	4.63249	4.27485
ZIC3	0.0953876	0.12416	0.129186	0.104955	0.0965976	0.113319	0.0781307	0.505922	0.0975967	0.10421
ZIC2	0.244364	0.29387	2.49705	0.274695	0.302966	0.321627	0.297894	3.94614	0.280081	0.266117
ZIC1	0.611868	0.72331	0.753138	0.840446	0.599893	0.420183	0.558667	0.386524	0.572513	0.35652
ZHX3	5.55508	5.49955	5.68303	6.14435	5.13722	5.6397	5.14589	6.11676	6.50429	6.13356
ZHX2	7.73821	7.74052	8.37706	8.48	7.54936	7.72288	7.47173	8.02543	8.16502	8.19921
ZHX1-C8orf76	7.4746	7.29483	7.32333	7.69362	7.60359	7.60782	7.59695	7.88542	7.71034	8.29563
ZHX1	7.21254	7.00047	6.7361	7.07285	6.93355	7.29668	7.2167	7.48082	7.43383	7.68581
ZGRF1	6.05033	5.72689	5.4186	6.00199	5.75697	5.96582	5.76896	6.20442	5.98683	6.50694
ZGPAT	11.0638	11.1241	11.1296	11.5575	10.8628	11.4082	11.0906	11.8349	11.4201	11.6401
ZGLP1	8.04744	7.94849	7.87619	7.97457	8.25162	8.23	7.8438	7.50387	8.06567	7.28928
ZG16B	6.17273	5.98299	5.98431	6.49196	4.97547	6.67397	6.74817	6.15573	7.33024	6.03695
ZG16	0.136259	0.162874	1.81505	2.1046	1.35932	0.967738	0.610204	1.17668	1.50819	1.57088
ZFYVE9	1.69446	1.43699	3.33806	3.45144	1.91302	2.498	0.500386	1.1738	2.44535	1.9355
ZFYVE28	3.4935	2.89112	2.87049	2.93684	3.21266	3.16411	2.92254	3.06315	2.87498	3.23977
ZFYVE27	11.8112	12.0523	11.9795	12.2747	11.8644	12.284	12.1563	12.4646	11.9167	12.5274
ZFYVE26	8.18838	8.33431	8.45236	8.58821	8.01437	8.2228	8.6693	8.7754	8.74803	8.68088
ZFYVE21	9.79582	9.78104	9.72362	9.79565	9.71898	9.73597	9.56992	9.81677	9.98545	9.81937
ZFYVE19	8.86675	8.86135	8.87457	9.03478	8.77574	9.04765	8.72466	9.14043	9.20054	9.32861
ZFYVE16	7.97787	7.89278	7.5658	7.65779	7.63443	7.67778	7.93744	7.36127	7.48061	7.26099
ZFYVE1	8.15352	8.4008	8.35924	8.35209	8.20026	8.18437	8.36081	8.36081	8.38471	8.42991
ZFY	6.00761	5.82771	6.08867	0.126922	5.85919	5.9042	5.6782	6.50201	6.71458	8.17739
ZFX	6.27832	6.25753	6.09698	6.51427	6.31969	6.19246	5.81247	6.31159	5.8989	6.46596
ZFR2	5.22284	4.85773	4.15357	4.42555	3.85067	4.36363	3.9359	4.61355	5.34538	4.32678
ZFR	8.74104	8.64634	8.81703	8.82049	8.60641	8.72596	8.57735	9.05825	8.96259	9.18542
ZFPM2	0.385048	0.446486	0.443366	0.515078	0.408087	0.388349	0.382782	0.510945	0.450503	0.40607
ZFPM1	7.90057	7.43288	8.02497	8.13911	7.73891	7.97921	7.6767	8.11725	8.18942	8.40093
ZFPL1	5.96921	5.85747	5.93576	5.92877	5.34798	5.58536	5.79691	5.7979	5.89683	5.52578
ZFP92	8.01556	7.93787	8.2961	8.21601	8.63466	8.44845	8.60991	8.15791	7.93009	8.19985
ZFP91	8.5535	8.32538	8.51988	8.63196	7.89574	8.31806	8.30525	8.93472	9.0582	8.6731
ZFP90	8.91642	8.87098	9.28672	9.4237	8.93386	9.38575	8.7714	9.28938	9.39077	9.73172
ZFP82	5.18955	4.66019	5.24013	5.77442	5.25251	5.02184	4.25493	5.85691	5.37521	5.77934
ZFP69B	5.02498	5.02064	5.18051	5.19026	4.62297	5.04442	4.62347	5.31716	5.00767	4.76723
ZFP69	5.17517	4.82658	4.95811	5.19787	5.06799	4.90446	4.78467	5.37464	5.48875	6.04107
ZFP64	7.06319	6.64815	7.30272	7.30208	7.12462	7.19427	6.74307	7.66368	7.83712	7.89478
ZFP62	9.4313	9.5766	9.72163	10.1368	9.92816	10.2521	9.88528	10.6295	10.0864	10.78
ZFP57	4.17536	4.44408	2.59484	0.172601	1.40444	3.36756	4.17983	0.199797	4.58921	0.615793
ZFP41	9.69478	9.1345	9.7822	8.99451	9.83562	9.32136	9.04557	9.38545	9.6682	8.07289
ZFP37	3.25472	2.84244	1.60269	2.63774	3.24288	3.23963	1.62125	2.71094	2.89651	2.0288
ZFP36L2	12.4288	12.7602	12.3574	12.3977	12.8223	12.5716	12.3792	12.3767	12.0066	12.314
ZFP36L1	14.2231	14.2962	13.9786	13.9967	13.9689	14.1026	14.1474	13.9525	13.144	13.5244
ZFP36	13.8378	13.6751	12.9547	13.5981	13.8471	13.1585	13.1598	13.4194	12.7165	12.5573
ZFP30	7.06957	7.10788	7.53252	7.31218	7.18271	7.602	7.14025	7.70129	7.26564	8.22315
ZFP3	6.68751	6.7362	7.04887	7.22597	6.98266	7.10286	7.05306	7.54428	7.33761	7.62494
ZFP28	0.364096	2.08906	1.8958	2.14926	2.35526	0.613523	0.342116	1.44844	1.68546	1.03659
ZFP2	3.33473	1.90632	3.10969	2.66781	2.53869	2.96016	3.18395	3.62891	3.53059	3.8407
ZFP14	5.33942	5.42233	5.15074	5.12025	4.48602	5.5086	4.30546	5.9398	5.85218	5.51273
ZFP1	5.85298	5.56648	5.84375	6.15719	6.07806	6.17992	5.57353	6.41146	6.24193	6.90328
ZFHX4	0.182615	1.99259	0.119791	0.228053	0.921781	0.138692	0.836126	0.171198	0.209425	0.765935
ZFHX3	6.31569	6.63165	5.81693	6.58846	6.01409	5.67707	6.16607	5.59795	6.87211	5.57905
ZFHX2	4.30872	3.96743	4.45155	4.07525	3.39021	3.77155	3.68292	4.49022	3.59939	3.93195
ZFC3H1	8.99886	9.18256	9.00828	9.19987	8.69929	9.3749	9.21406	9.56843	9.30855	9.48151
ZFAT-AS1	3.96814	4.0938	3.65804	4.06434	3.68961	4.0151	4.56551	3.49037	3.60964	4.02357
ZFAT	8.8862	8.71744	9.02442	8.9516	8.84066	8.61765	8.43408	8.53357	8.83248	9.04843
ZFAS1	6.9677	7.39166	7.12211	6.39166	7.05793	6.61586	6.42179	5.90885	5.56772	5.65487
ZFAND6	10.9252	10.9065	10.6859	10.842	10.7022	10.9128	10.9525	10.896	10.6031	11.2625
ZFAND5	11.5105	11.6923	11.5566	11.8763	11.4557	11.4794	11.8537	11.7338	11.7953	11.3062
ZFAND4	5.59795	5.61838	5.71838	5.84089	6.0684	5.60959	5.36724	5.9374	5.52823	5.8768
ZFAND3	6.93703	7.0505	7.1213	6.89235	6.82437	6.70026	6.83526	6.71113	6.88596	6.3676
ZFAND2B	8.58002	8.57269	8.48076	8.60042	8.53726	8.39354	8.23392	8.62517	8.47537	8.55459
ZFAND2A	7.14105	6.92426	6.98581	7.13384	6.81918	6.88518	7.08362	7.05974	6.93754	6.97999
ZFAND1	7.47435	7.06461	7.25663	7.81287	7.59319	7.78911	7.10979	7.85182	7.69164	8.12019
ZER1	12.4562	12.5988	13.1453	12.2391	13.1015	11.9888	11.9582	12.1111	12.2662	11.6735
ZEB2	8.90011	9.13383	8.7495	8.98059	8.93661	9.13762	9.22691	8.84222	9.1665	9.31223
ZEB1-AS1	0.17462	0.187784	0.77771	0.160251	0.150697	0.144641	0.20912	0.115137	0.109095	0.111248
ZEB1	8.54565	8.58604	8.49899	8.6186	8.65821	8.93099	9.00688	9.18902	8.79597	9.24732
ZDHHC9	5.58706	5.20741	5.62737	6.30192	4.69205	5.58551	4.60751	5.56864	6.22369	5.44435
ZDHHC8	5.18323	4.69638	5.02661	4.60674	5.40722	4.98787	5.20604	5.30377	5.0479	4.67013
ZDHHC7	9.16069	9.62484	9.48966	9.67296	8.85621	9.1799	9.58546	9.16776	9.59562	8.71744
ZDHHC6	7.0064	6.91902	6.76407	7.0374	6.52644	6.99541	6.68877	7.23658	7.18975	7.09075
ZDHHC5	11.1685	10.4101	10.9164	9.97889	9.98496	9.79231	9.52019	9.8147	10.7354	9.35169
ZDHHC4	10.1742	9.83526	10.3763	10.6617	10.0959	10.3432	10.1146	10.5356	10.9748	11.0745
ZDHHC3	7.98711	8.01589	7.91647	8.22787	7.89309	7.79945	7.77195	8.02845	8.33038	8.08107
ZDHHC24	8.03638	7.52638	7.63443	8.13561	7.7607	7.82488	7.74745	8.06092	8.11245	8.87945
ZDHHC23	6.61835	6.19773	6.65027	6.57933	6.00382	7.01947	6.63497	7.02113	6.97617	7.48061
ZDHHC22	2.88899	3.31989	3.95756	2.95603	3.29952	3.04588	3.04871	2.55322	3.10516	3.20084
ZDHHC21	4.09568	3.82757	4.18129	4.37212	3.87666	4.20928	3.91565	4.13067	3.83216	5.16916
ZDHHC20	7.46866	7.6747	7.67778	7.92228	7.60046	7.67791	7.80031	7.78708	7.69875	8.3341
ZDHHC2	8.60886	8.71943	8.80789	8.71307	8.83022	8.98006	8.91634	9.12751	9.1679	9.30932
ZDHHC19	4.49355	4.1677	4.59297	4.23979	5.4463	4.57958	4.47944	4.5101	4.27244	4.11975
ZDHHC18	9.11882	9.60452	9.1052	9.0047	8.93147	8.76958	9.47496	8.70105	8.0089	7.58485
ZDHHC17	9.43671	9.4861	9.5151	9.59076	9.24486	9.5619	9.68102	9.63484	9.30034	9.72803
ZDHHC16	7.64973	7.32626	7.53548	7.77044	7.1935	7.58702	7.08345	7.78447	8.16965	7.93962
ZDHHC15	0.163506	0.189369	0.631763	0.196412	0.171239	0.111299	0.186393	0.42046	0.178015	0.229478
ZDHHC14	8.67661	8.56778	8.84552	8.53627	8.63215	8.95361	7.78648	8.89617	8.89672	9.29061
ZDHHC13	7.71587	7.4406	7.38044	7.56205	8.04385	8.05626	7.84371	8.07674	7.96024	7.99983
ZDHHC12	7.61851	7.32381	7.22754	7.75241	7.31271	7.20504	7.79271	7.39653	7.53891	7.57758
ZDHHC11	1.55322	2.27333	1.81343	2.54693	0.173095	1.62267	0.153937	0.165638	1.28749	2.04987
ZDHHC1	1.51186	1.719	1.82871	2.12343	2.70001	2.23893	1.88075	1.99419	2.61602	2.75328
ZDBF2	5.59926	5.43291	5.49227	5.67425	5.97599	5.97904	6.08189	6.62585	6.27424	6.3541
ZCWPW1	8.8431	8.98929	8.90408	9.19094	8.81357	8.94873	9.07113	9.31535	9.0408	9.28451
ZCRB1	6.78308	6.3065	6.41334	6.86488	6.88511	6.913	6.77966	7.1214	6.96137	7.67133
ZCCHC9	8.472	8.05464	8.3002	8.43124	8.36194	8.50602	8.78671	8.54661	8.91435	9.11132
ZCCHC8	9.66634	9.64362	9.60934	9.87835	9.57615	9.84036	9.52819	10.0825	9.69262	10.1544
ZCCHC7	6.99185	6.85979	7.04171	7.45623	6.98325	7.22855	6.89596	7.43329	7.07707	7.88029
ZCCHC6	8.75423	8.96384	8.45375	8.4436	8.12183	8.2961	8.90103	8.4354	8.14504	8.04452
ZCCHC5	0.130871	0.154168	0.0847587	1.07057	0.133836	0.103699	0.0989873	0.15225	0.179197	0.111807
ZCCHC4	5.41247	5.44824	7.97018	5.61105	5.61868	5.88285	5.67111	6.4139	5.71691	6.32318
ZCCHC3	7.74106	7.69913	7.83548	7.81455	7.42413	7.85884	7.80008	8.17616	8.45086	8.37538
ZCCHC24	4.87042	5.08237	4.60257	5.12736	3.88082	3.42065	4.91284	4.32043	5.70466	4.31109
ZCCHC2	8.89229	8.98489	8.11482	8.47544	7.99586	8.34011	9.74301	8.91642	7.80975	8.30525
ZCCHC18	3.05673	3.68732	3.27403	3.87708	3.3765	3.30662	3.04311	3.5669	2.64079	3.45478
ZCCHC17	9.53378	9.47393	9.33283	9.79481	9.67223	9.78328	9.42038	9.55842	9.43863	9.9194
ZCCHC16	0.116549	0.15408	0.163742	0.154772	0.105084	0.338219	0.0971458	0.108986	0.125	0.129819
ZCCHC14	7.86768	7.8683	8.1235	8.17798	7.75517	8.06082	7.71575	8.53542	8.20086	8.06702
ZCCHC13	0.397936	1.212	0.833401	0.401975	0.275013	0.216807	0.258825	0.233424	0.314742	0.264275
ZCCHC12	0.0966641	2.3188	2.37348	1.47664	0.0883335	1.52034	1.00013	1.30924	1.82766	1.71773
ZCCHC11	8.51688	8.4037	8.60264	8.66749	8.48821	9.04436	8.51001	9.32174	8.68993	9.50842
ZCCHC10	8.24988	8.24714	8.26182	8.44467	8.43256	8.74905	8.60293	8.70663	8.48556	9.32654
ZC4H2	6.86663	6.88203	7.18199	7.80678	6.9728	7.02343	7.44773	7.5176	7.42185	7.27818
ZC3HC1	7.2109	7.11643	7.08542	7.7148	7.13413	7.27578	7.27163	7.83864	7.91776	7.95131
ZC3HAV1L	8.3614	8.16464	8.20637	8.37945	9.40411	9.04133	9.12523	8.87054	8.45453	8.67949
ZC3HAV1	7.47602	7.92561	7.38934	7.70116	7.04134	7.43852	8.60069	7.63593	7.2183	7.39152
ZC3H8	2.46877	2.52734	2.27953	1.47625	1.47195	0.968415	0.122764	2.00192	2.82658	1.89088
ZC3H7B	7.80265	7.85817	7.86782	8.04439	7.99897	7.86981	7.58782	8.0774	8.0551	8.54937
ZC3H7A	9.45602	9.39373	9.44512	9.88983	9.25819	9.66334	9.69223	9.95184	9.79123	9.94249
ZC3H6	5.9514	6.05649	5.79451	6.55751	5.85051	5.77252	6.19182	6.19598	5.53022	6.12058
ZC3H4	9.48386	9.57991	9.63393	9.86619	9.66561	9.54496	9.37093	9.73044	9.8573	9.9563
ZC3H3	10.2958	10.3983	10.3468	10.6288	10.2606	10.157	10.2509	10.4081	10.2247	10.2974
ZC3H18	7.50695	7.70556	7.9007	7.83495	7.5094	7.45988	7.36808	7.9542	7.42362	7.89802
ZC3H15	10.5066	10.2313	10.2277	10.4328	10.5181	10.782	10.5423	10.9507	10.7534	11.2739
ZC3H14	7.01697	6.86129	7.13785	7.13247	7.06771	7.1041	6.96797	7.21546	7.1084	7.3799
ZC3H13	3.27925	3.73701	3.51286	3.64992	3.19304	3.37037	3.91823	3.71946	3.48154	3.94687
ZC3H12D	5.22852	5.66514	5.65102	5.90068	5.23267	6.06045	5.60143	6.16855	6.10931	6.76443
ZC3H12C	3.98017	4.21779	3.52188	4.43169	2.98478	4.35955	4.90765	3.41723	3.6637	3.06743
ZC3H12B	4.15634	4.07785	4.78007	4.27244	2.88148	3.17914	4.34107	4.07293	4.27946	3.26882
ZC3H12A	8.2337	8.18305	8.05147	8.06225	7.86871	8.2801	8.15146	8.45885	8.47381	8.11691
ZC3H11A	11.2503	11.4903	11.4059	11.5948	11.3511	11.7766	11.6311	11.8881	11.426	11.9895
ZC3H10	5.91418	5.98896	5.79884	5.94015	5.92325	6.06765	6.23711	6.26154	6.12275	6.34527
ZC2HC1C	1.78162	1.11578	1.78477	1.45243	1.35547	0.707287	0.654309	2.10563	1.60101	1.43524
ZC2HC1B	4.76616	4.19472	4.16853	4.3085	4.68502	5.23183	5.53437	5.27513	4.60257	4.87556
ZC2HC1A	8.27307	8.06906	7.93775	8.52277	8.04375	8.29693	8.37586	8.14949	7.54345	7.85618
ZBTB9	5.07146	5.19888	4.86644	5.25283	4.64328	4.99032	4.47336	5.27855	5.20302	5.06731
ZBTB8OS	1.54701	2.35212	0.971919	2.74041	1.78156	1.47049	2.11251	3.97249	1.37295	1.95336
ZBTB8B	0.153898	0.135453	0.109099	0.144922	4.91157	2.05423	0.158708	0.118415	0.11178	0.110141
ZBTB8A	4.35949	3.76415	4.08065	3.52933	5.32202	4.75448	4.12718	4.25032	4.61479	3.55397
ZBTB7C	4.19088	4.02012	3.65416	3.98576	4.74461	4.40519	4.44807	4.5377	4.49561	4.06581
ZBTB7B	7.80163	7.95738	7.77004	7.97018	7.83626	7.85473	7.28625	7.48602	7.58584	6.96508
ZBTB7A	6.15103	6.40885	6.28114	6.47929	6.40235	6.10129	6.13242	6.18404	6.76888	6.5761
ZBTB6	3.95386	4.19816	3.87413	3.3278	3.98687	4.12444	4.38875	3.91599	4.12542	4.62768
ZBTB5	7.75779	7.38838	8.05204	8.13232	7.14851	7.8049	7.30062	8.45639	8.3258	8.25644
ZBTB49	4.88092	5.03496	4.7014	4.95771	4.35449	4.85512	4.4622	5.1467	4.5184	5.0437
ZBTB48	7.02263	7.46918	6.91973	7.53159	7.0149	7.51945	7.37014	7.59099	7.38509	7.40985
ZBTB47	7.58851	7.71739	7.41917	7.68266	7.25193	7.10849	7.16597	6.47021	7.92053	6.2391
ZBTB46-AS1	3.95442	3.14604	3.75918	4.00458	4.04765	3.57997	3.43786	3.09076	3.09204	2.95291
ZBTB46	4.03266	4.01196	3.74988	3.97262	2.83117	4.18735	3.57813	3.67983	4.31631	3.42704
ZBTB45	9.69189	9.53539	9.87753	9.95268	9.61396	9.6992	9.55757	9.93949	10.051	10.1065
ZBTB44	8.51643	8.49025	9.02544	8.4145	8.60457	8.37812	8.46243	8.45948	8.46975	8.45289
ZBTB43	6.14743	6.05079	5.84247	5.6971	5.39953	5.67628	5.966	6.23948	6.28517	5.97943
ZBTB42	5.44395	5.19467	5.19608	5.73598	4.60905	5.01534	5.25046	5.59162	6.13416	5.19233
ZBTB41	5.79921	5.28782	5.32458	5.33982	5.12332	5.70808	5.39894	5.94623	6.06942	6.49276
ZBTB40-IT1	4.72856	4.86324	4.83523	4.56576	4.62677	4.73535	4.02999	4.41154	4.48558	4.4247
ZBTB40	9.00097	9.24988	9.45709	9.68455	8.86077	9.48063	9.28208	10.0047	9.79552	9.73495
ZBTB4	9.14886	9.42118	9.56053	9.85859	9.35624	9.63916	9.23878	10.063	9.41958	9.85886
ZBTB39	4.62109	4.58359	4.92786	4.66928	4.33506	4.64739	4.25106	5.06465	5.19076	4.81697
ZBTB38	4.61044	4.28688	4.84319	4.95228	4.75219	5.18517	3.9408	5.02249	4.77544	5.56852
ZBTB37	6.18812	6.36788	6.03028	6.20401	5.88427	6.16628	6.41969	6.27522	5.96869	6.67403
ZBTB34	9.75557	10.0508	9.69864	9.43516	9.11808	9.2379	9.48772	9.36055	9.30823	8.67103
ZBTB33	7.8679	7.82459	7.92578	7.89145	7.67061	7.99594	7.66479	8.22554	8.34591	8.65217
ZBTB32	0.667096	0.71264	0.738134	0.838	0.558733	0.447972	0.53946	0.392096	0.523022	0.400756
ZBTB3	8.55942	8.40193	8.75554	8.84963	8.43028	8.75554	8.61881	9.01965	8.91926	9.06546
ZBTB25	6.94178	6.77086	7.0204	7.56965	6.82342	7.05946	6.50046	7.95043	7.18432	7.44172
ZBTB24	6.52427	5.60392	5.57085	7.38366	6.73349	6.66739	4.48066	6.93983	5.67837	6.51441
ZBTB22	10.3557	10.7807	10.6003	10.7179	11.1522	10.9081	11.2776	10.3307	9.70148	10.7551
ZBTB21	7.13305	7.03007	7.11265	7.21888	7.08514	7.56134	6.97472	7.53674	7.3799	7.80552
ZBTB20-AS5	1.58893	0.137289	1.13724	1.17218	1.775	1.09885	0.14478	0.717033	1.47405	2.35514
ZBTB20-AS4	1.65273	1.87516	2.34213	1.85926	0.146345	0.159871	2.39084	2.37337	2.47381	1.75553
ZBTB20-AS3	1.80077	0.745437	0.649829	0.776888	0.40883	0.360897	0.368794	0.325874	0.457927	1.59735
ZBTB20-AS2	5.73387	6.11438	5.61483	5.82057	5.24773	5.77762	5.72365	6.41751	5.49311	6.2251
ZBTB20-AS1	11.2589	11.7411	11.4311	11.5205	11.4283	11.4303	11.9836	11.4463	10.902	11.4117
ZBTB20	8.19695	8.34022	8.14567	8.56972	8.31946	8.38812	8.30125	8.9506	8.30788	8.99678
ZBTB18	5.31433	5.6808	5.5075	5.6782	5.10906	5.21382	5.61961	5.56054	4.88879	5.01796
ZBTB17	8.45809	8.49182	8.38573	8.68023	8.60275	8.76581	8.84869	8.93195	8.72389	8.84509
ZBTB16	7.95367	7.60782	8.06235	7.80231	7.32504	7.91592	7.39823	7.41247	8.09054	7.73486
ZBTB14	7.40317	7.16758	7.55414	7.79249	7.28865	7.93491	7.27302	8.0689	7.93289	7.96224
ZBTB12	2.18151	2.15275	0.291747	1.93048	1.21782	1.75245	1.84572	2.58254	0.984595	2.40908
ZBTB11	11.9589	12.1068	11.9844	12.0977	12.6207	12.7228	12.6494	12.1598	11.6406	12.3855
ZBTB10	3.96612	4.12521	4.1046	3.7799	3.57021	3.67106	3.78119	3.95912	4.24013	4.58636
ZBTB1	7.0515	7.11021	7.02257	7.13535	6.91086	7.82293	5.88019	8.16732	6.84515	7.08494
ZBP1	9.5362	9.28106	8.86665	8.91277	8.76299	9.22163	11.3196	9.73562	8.93004	9.80594
ZBED6CL	7.38276	7.33389	8.42425	8.81161	8.12466	8.45101	8.01491	8.67543	8.46962	8.60124
ZBED6	6.40758	7.00666	6.71185	6.51826	6.4535	6.50133	6.56153	6.65767	6.76611	7.0065
ZBED5	10.7179	10.9629	10.8966	11.2443	10.9128	11.4474	11.0597	11.7616	11.2485	11.7263
ZBED4	6.04031	6.14988	6.39572	6.77251	6.06102	5.85666	5.61723	6.42761	6.89694	6.47423
ZBED3-AS1	1.93836	2.11797	1.34479	2.2501	0.983912	0.906546	2.07887	0.910013	1.25067	1.45254
ZBED3	8.18875	8.02852	8.6335	8.89902	7.99215	8.02952	7.70214	8.48424	9.02016	7.9013
ZBED2	4.09929	3.4655	5.41812	4.73337	3.95694	4.44566	3.95669	4.15825	5.04938	5.66395
ZBED1	7.4293	7.54491	7.49657	7.40514	7.12584	6.77869	7.23382	7.40712	7.85391	7.06914
ZBBX	0.200598	0.163765	0.137527	0.213531	0.133668	0.134267	0.118553	0.189022	0.222697	0.170137
ZASP	11.0569	11.0302	11.2727	10.7046	10.8553	10.7461	10.7767	10.4036	10.8645	9.90408
ZAR1L	7.17464	6.44016	7.27562	6.00504	7.26405	7.05586	6.62138	7.22408	7.29707	4.12839
ZAR1	2.9926	2.46283	0.538524	0.198564	1.47969	1.39123	1.09304	2.56217	2.07683	1.18753
ZAP70	9.23512	9.24149	9.30404	9.77874	9.18568	9.75816	9.03668	10.0562	9.54346	10.377
ZAN	6.48003	6.49374	6.47142	6.51982	7.55759	7.33047	7.66079	7.23636	6.58799	7.11581
ZAK	6.72756	6.81996	6.86106	6.87458	6.86818	6.55893	6.51875	5.94086	6.95833	6.61447
ZADH2	8.29052	8.56147	8.63576	8.32378	8.21131	8.41676	8.46344	8.8831	8.65304	9.09909
ZACN	3.88691	3.31727	3.3725	3.88209	2.53019	3.5002	3.46917	3.99622	4.09616	3.59687
Z99758.1	4.85214	3.84347	4.18514	3.35928	4.3711	3.54746	2.67352	3.26175	4.89874	1.35238
Z99755.2	0.305293	0.29114	0.28707	0.303319	0.30746	0.295506	0.325334	0.23675	2.10837	0.234356
Z99716.1	3.3506	3.07104	4.11635	2.71625	3.46593	3.36793	3.15739	3.40649	3.27012	2.72738
Z99289.3	1.07186	1.51328	2.05805	0.212665	0.178223	0.161465	0.760412	0.139127	0.140415	0.768645
Z99289.2	0.204518	3.5215	0.20552	0.21071	0.21538	0.466918	0.230069	0.557166	0.189223	2.62581
Z99289.1	2.05467	0.266748	0.277072	0.296776	2.17363	2.0746	1.17258	2.45243	1.24091	0.243985
Z98949.3	0.157061	0.190119	0.195081	0.189083	0.128499	0.134376	0.120639	0.602755	0.139779	0.152398
Z98949.1	10.2559	10.1646	10.2955	10.0305	10.1843	10.0298	10.1301	9.68956	9.79195	9.66611
Z98885.3	1.16079	0.811621	0.806336	2.3499	2.58508	1.61784	1.31726	1.51678	2.22966	0.808411
Z98884.2	4.63963	3.2373	3.6377	2.58704	4.1456	3.7931	3.78155	3.87165	4.08262	3.26554
Z98884.1	3.75714	2.57145	3.40888	3.59541	1.71904	3.24406	2.81984	3.92159	2.51133	3.91062
Z98752.4	2.15378	2.10343	2.86449	3.21195	1.27739	3.25927	2.1608	2.91696	2.67767	3.05987
Z98752.1	1.60979	1.67052	2.67525	2.66	2.90917	3.45368	2.72695	2.35346	3.52896	3.62125
Z98749.1	5.37439	6.54733	6.01643	5.34003	4.52716	5.81284	6.38451	5.08131	5.56337	5.81736
Z98747.1	2.48769	2.68789	1.92158	6.90601	3.49289	2.46724	2.07723	0.78881	2.4388	0.379861
Z98259.1	1.68876	0.220357	1.36026	1.18964	2.54563	1.66545	2.14951	1.62793	1.69371	1.71659
Z98257.2	8.501	7.95745	8.48697	7.6822	8.54854	8.1031	7.86212	8.16624	8.31741	6.45854
Z98200.1	4.07439	4.47016	3.70591	4.03266	3.56485	4.37612	4.09985	3.68474	3.69981	3.68584
Z97986.1	9.74029	9.88374	9.83057	9.91567	10.8355	10.4597	10.5798	10.1212	9.35794	10.3392
Z97832.2	6.26792	6.50949	6.91642	6.68027	5.86278	6.68651	6.32711	7.24958	6.62899	6.89932
Z97653.1	2.43524	0.886462	0.194895	2.24688	2.04892	1.38513	2.21553	0.791107	0.146612	1.80469
Z97652.1	1.65681	0.312449	0.308859	0.329136	0.326458	0.825412	0.331867	0.440935	0.279653	0.662495
Z97205.2	0.31221	0.356169	0.34488	0.367831	0.369612	0.360097	0.348921	0.324815	0.376202	0.35828
Z97200.1	0.711696	0.850975	1.68528	0.951002	0.640848	0.470432	0.612044	0.405618	0.639081	0.680054
Z97198.1	3.51096	3.20875	2.72076	3.17125	4.01459	2.37172	2.4676	0.657555	2.78363	0.172613
Z97192.2	5.1491	5.70896	4.35214	4.3388	4.89669	4.80413	5.09911	5.17836	4.19719	5.02163
Z97192.1	4.53579	4.49879	4.37728	3.94028	4.80341	4.98449	4.87347	4.51996	4.26885	4.62003
Z97056.1	5.41502	5.21606	4.98551	4.90697	5.76684	5.25559	5.52103	5.05297	4.7191	4.82814
Z96074.1	0.219244	0.202084	0.156434	0.20456	0.202277	0.150772	0.21321	0.160782	1.07255	0.133994
Z95624.1	2.65332	3.89999	3.10218	2.84954	3.80875	3.75662	4.25328	3.62323	3.37219	3.05826
Z93930.3	6.02826	5.70667	5.5513	6.00089	6.54708	6.30515	6.03806	6.3493	6.70759	5.90483
Z92544.2	6.89937	6.3619	6.80418	5.6969	6.27023	5.62646	5.50574	5.74777	6.73939	4.86484
Z92544.1	3.03942	3.17224	2.02676	2.26855	5.91832	3.12052	2.83383	2.52088	2.55392	2.75393
Z85994.1	0.0962683	0.105571	0.107497	0.0893832	0.28605	0.117541	0.0830041	0.0911399	0.0847745	0.0941023
Z84468.1	17.5324	17.2951	17.4918	16.6011	16.8799	16.5608	15.9808	16.4842	17.2376	14.554
Z82244.2	1.12936	0.255743	0.236554	2.14185	1.4121	0.629008	0.563382	0.440694	1.01513	0.123901
Z82244.1	4.02411	3.98227	3.97646	4.20306	4.95562	4.63958	4.61137	4.08395	4.3493	3.46385
Z82243.1	4.39286	4.81982	4.71928	4.25807	3.39608	4.08534	4.65279	4.21512	4.41626	4.50318
Z82214.1	0.358298	0.115796	0.105182	0.126806	0.110908	0.110579	0.353362	1.03969	0.10018	0.923659
Z82202.1	0.379894	1.12743	0.311508	0.356029	2.98556	2.33462	2.22293	1.35942	0.296385	2.20947
Z82173.1	1.67862	1.73682	0.24005	0.291104	0.869391	0.893758	0.184651	0.226351	0.283943	0.501267
Z73495.1	3.35859	3.37734	3.5279	4.07146	2.16344	2.93619	2.69514	2.71769	3.17358	2.90709
Z69720.1	4.01169	3.90756	4.40815	4.72519	3.7755	3.9365	2.87506	4.23801	4.15688	4.37004
Z69706.1	6.40288	6.76852	7.05726	7.42997	6.40751	7.37603	6.58532	7.48528	7.80337	7.24145
Z69666.1	1.58966	1.96472	0.47244	1.90009	0.441929	1.01535	0.443739	0.590337	0.354636	0.653212
YY2	5.8562	5.87461	5.55366	5.91404	5.7627	5.96516	5.78255	6.54309	6.17201	6.45302
YY1P2	4.88145	4.66226	4.52837	4.91426	5.97523	5.77799	5.6638	5.27872	4.58032	4.80642
YY1AP1	11.2865	11.3581	11.731	11.1862	11.1542	10.9901	11.0095	11.1274	11.2739	10.7247
YY1	11.2279	11.4076	11.1578	11.1138	11.2471	11.4115	11.1862	11.4996	11.1525	11.68
YWHAZ	10.3167	10.4022	10.1926	10.5041	10.6608	10.6334	10.5137	10.0309	9.85443	10.5463
YWHAQ	11.1437	10.7422	11.1308	11.227	11.0036	11.3344	10.8186	11.6477	11.5186	12.089
YWHAH	9.66588	9.52866	9.54405	9.58218	9.39686	9.35033	9.42714	9.46051	9.67239	9.45024
YWHAG	11.2461	11.3187	11.1954	11.464	11.0098	11.4123	11.6257	11.3176	11.4172	12.2853
YWHAEP1	8.73572	8.51299	8.40927	8.443	8.18294	8.4143	8.32811	8.36559	8.8787	8.60117
YWHAE	6.69927	6.55759	6.52119	6.77065	6.65713	6.71317	6.68815	6.25712	6.57227	6.887
YWHAB	13.0272	13.3081	12.9323	13.1015	13.2015	13.3451	13.3646	13.2409	12.981	13.5096
YTHDF3	6.65113	6.94245	6.96352	7.08338	6.7184	6.82736	6.56811	6.7047	6.52326	6.68157
YTHDF2	10.3354	10.1921	10.4597	10.77	10.5117	10.7239	10.4459	10.7735	10.6024	11.231
YTHDF1	11.1187	11.2917	11.3624	11.614	11.2417	11.4694	11.252	11.6704	11.4241	11.7733
YTHDC2	8.39047	8.15247	8.30576	8.7628	8.21407	8.74311	8.45578	8.96155	8.6978	9.09634
YTHDC1	5.33501	4.73261	5.67	5.95205	5.46154	5.83504	4.63814	6.85052	6.11184	6.06779
YRDC	8.6843	8.67394	8.58153	8.72996	8.48798	8.87685	8.55613	9.19987	8.89972	9.25992
YPEL5	11.5915	11.4519	11.2711	11.3258	11.3124	11.3688	11.5877	11.3231	11.3418	11.0578
YPEL4	6.94685	6.45509	6.53677	6.40407	7.28785	6.87791	6.76004	6.60602	6.95862	6.58169
YPEL3	10.7588	11.2333	11.0631	10.5479	11.0829	10.6949	10.8866	10.4935	10.4433	9.85397
YPEL2	8.31093	8.43833	8.57874	8.62242	8.25492	8.08666	8.34904	8.35728	8.7622	8.57655
YPEL1	7.06819	6.4967	7.18158	6.8224	6.95941	6.98139	6.4366	7.23315	7.10141	7.94479
YOD1	9.12164	9.17303	9.3768	8.87822	10.4445	9.21804	9.06159	9.21535	10.2509	9.29479
YME1L1	10.062	10.1375	10.0705	10.0878	10.1372	10.3968	10.3935	10.3106	10.3043	10.7282
YLPM1	7.74	7.72664	7.77471	8.39536	7.94523	7.82926	7.70252	8.32167	8.03843	8.31233
YKT6	8.30925	8.45023	8.33128	8.72885	7.83114	8.20072	8.4323	8.72866	8.67144	8.66793
YJEFN3	0.386274	0.313393	0.623357	1.75778	1.453	2.23325	2.87937	2.72675	2.21924	1.27687
YIPF7	0.181249	0.145955	1.08528	1.5683	1.23981	1.17639	0.166793	0.157678	0.154585	1.07396
YIPF6	9.4429	9.28521	9.50596	9.11149	9.50881	9.11091	9.17158	9.23902	9.37186	9.33963
YIPF5	7.06465	7.15735	6.85353	7.07424	6.79901	7.22494	7.1429	7.42034	7.34123	7.57313
YIPF4	8.26453	8.277	8.05519	7.62584	7.97805	8.1035	8.29317	7.95386	8.02876	7.99289
YIPF3	11.1303	11.0842	10.9081	10.8334	10.3334	10.4814	10.5321	10.6088	10.7703	10.0729
YIPF2	9.00886	8.72466	9.12431	8.97019	9.1131	8.48755	8.7488	8.6054	8.87457	8.76945
YIPF1	9.87532	10.1278	9.78384	9.91834	9.43416	9.66033	9.85859	9.52145	9.82651	9.76638
YIF1B	1.61367	2.02402	1.09449	2.04861	1.43438	1.04339	1.62529	1.34522	0.561475	2.22838
YIF1A	10.9789	10.6159	10.7341	11.0854	10.6842	10.8754	10.6286	10.9093	11.1474	11.5267
YES1	5.75359	5.43028	5.8043	5.75119	5.22133	5.5837	5.55087	5.93333	6.23134	6.55893
YEATS4	7.9604	7.31509	7.86821	8.18219	8.18884	8.62267	7.79603	8.77998	8.8357	8.93048
YEATS2-AS1	6.15407	5.94844	6.11143	6.16401	6.94019	6.63154	6.82887	6.41471	6.49457	6.49489
YEATS2	8.97085	9.06763	9.18414	9.33397	9.11387	9.22617	9.28847	9.6034	9.26239	9.6682
YDJC	9.21598	8.97158	9.26623	9.4104	9.05227	9.04321	9.05015	9.47393	9.58651	9.55803
YBX3P1	13.0406	13.283	14.3362	12.9913	13.8751	13.3984	13.0259	13.0707	13.7485	12.4579
YBX3	13.8246	13.946	14.6377	13.3594	14.0754	13.719	13.5761	13.4208	14.1217	12.5188
YBX2	4.34765	3.57967	3.91833	4.38745	5.5376	5.372	4.98564	5.05352	5.19772	4.96006
YBX1	13.0909	13.2501	14.0784	12.7891	13.1364	13.1417	13.157	12.3962	13.5224	12.2391
YBEY	8.50889	8.43146	7.98863	7.99687	7.81099	7.62631	8.50507	8.58466	8.95761	8.71675
YARS2	7.07042	6.93485	7.23707	7.34137	6.84719	7.1514	6.88337	7.57389	7.67498	7.89448
YARS	5.38316	5.01403	5.46587	6.02	5.48929	5.11663	5.62634	5.73268	5.77388	6.60477
YAP1	2.13858	0.158121	0.175229	0.21308	1.08297	0.812586	0.371755	0.415742	0.176103	2.11759
YAF2	7.76377	7.36607	7.12732	7.34852	7.1806	7.55803	7.23055	7.35829	7.17353	7.58889
YAE1D1	6.28133	5.81851	6.34563	7.40852	6.19035	6.43384	5.92699	7.06656	6.6919	6.57394
XYLT2	10.1067	10.1801	10.2298	10.56	10.2453	10.3972	10.0329	10.8504	10.3799	10.4677
XYLT1	6.77113	6.68273	7.04606	6.97113	6.75773	6.5773	6.62407	6.92027	7.3257	7.25354
XYLB	1.49864	2.06736	1.757	2.14138	1.36965	0.758437	3.22826	2.5776	2.45862	2.49632
XXYLT1-AS2	6.2739	5.38252	5.16039	5.478	5.43831	5.26765	5.79917	5.08842	5.73893	6.68474
XXYLT1-AS1	0.166595	0.179063	1.40414	0.156904	2.21682	0.242916	0.214688	0.180134	0.20219	0.806807
XXYLT1	5.50274	5.5991	5.35321	5.65314	5.46372	5.42136	5.94692	5.61524	5.96634	5.63141
XRRA1	4.48978	4.74871	3.64491	4.58856	2.90168	3.17224	4.71588	3.9098	5.21171	4.51989
XRN2	7.51687	7.82191	7.45051	7.81448	7.44716	7.55438	7.45359	7.1822	7.76927	7.29659
XRN1	9.23205	9.27232	9.01605	9.36689	9.16416	9.50544	10.106	9.73247	9.14652	9.71451
XRCC6BP1	7.97137	7.84513	8.11363	8.26365	8.00042	8.00922	8.09596	8.25368	8.42847	8.36368
XRCC6	13.1813	13.341	13.1333	13.5671	13.4692	13.7524	13.6056	13.7174	13.6188	14.0784
XRCC5	9.45024	9.3257	9.25571	9.61259	9.29778	9.46804	9.4289	9.62354	9.50054	9.77318
XRCC4	8.13338	7.75844	7.2556	7.58024	7.26743	7.60003	8.13629	7.57306	7.68005	7.92927
XRCC3	7.13647	6.82657	7.23731	7.60871	7.14692	7.45924	7.10274	7.75466	7.77731	7.73856
XRCC1	9.50351	9.67046	9.27539	9.91105	9.27939	9.61259	9.72678	9.8843	9.62789	9.86324
XPR1	7.55181	7.13143	7.40237	7.37806	7.3764	7.44065	6.91897	6.90328	7.55025	7.23817
XPOT	7.5116	6.98599	7.34878	7.51908	7.02883	7.34618	6.96596	7.73874	7.95773	7.87425
XPO7	10.8484	10.8592	10.9801	11.1508	10.8708	10.925	10.7637	10.947	10.7032	11.188
XPO6	7.07004	7.76642	7.50505	7.21337	6.90385	6.8261	7.06886	6.37828	6.35083	5.71392
XPO5	5.70142	5.59062	5.74037	5.79119	4.90972	5.42641	5.27216	6.1382	6.58911	5.99361
XPO4	7.08519	6.41022	6.75081	7.20861	6.53306	7.02868	6.60111	7.32639	7.19687	7.38259
XPO1	9.06183	8.58885	8.87545	8.96104	9.04934	9.02863	8.71859	9.35461	9.06582	9.48892
XPNPEP3	5.72921	5.65144	6.07053	6.07958	6.77608	6.70405	6.77827	6.11161	6.92145	7.0819
XPNPEP2	3.96547	4.09816	3.84577	3.74791	4.1789	4.12565	4.36664	3.75976	4.17414	4.17213
XPNPEP1	7.13997	6.68339	6.85733	6.83167	6.36508	6.52893	6.46952	6.70378	7.41712	6.78525
XPC	6.99281	6.97305	6.66965	6.77533	6.40948	6.75501	6.527	6.94931	6.96232	6.51134
XPA	7.47337	7.23204	7.30878	7.71929	7.67263	7.70801	7.69102	8.02256	8.10627	8.45897
XKRY2	0.134132	1.20167	1.22991	2.18469	0.139554	0.105575	0.10714	0.153152	0.182024	1.79552
XKRX	2.00367	2.89903	2.69753	3.41558	1.77161	1.74713	1.33857	2.59228	3.52461	3.01259
XKR9	6.93723	6.75254	6.65467	6.62294	7.80357	7.41487	7.5575	7.06078	7.18203	7.32404
XKR8	12.1533	12.2697	11.8514	11.8644	11.9676	11.9167	11.8631	11.766	11.5852	11.1334
XKR7	0.119994	2.12334	0.733353	0.149039	0.358387	0.119932	0.0959938	1.75223	0.927549	0.129197
XKR6	3.28025	2.14683	3.61243	3.05361	3.99458	2.1967	1.9723	2.9681	1.23419	3.27002
XKR5	6.21816	5.72526	5.86993	5.49829	6.4667	5.86806	5.97743	5.6121	6.43889	4.83983
XKR4	0.712226	0.24348	0.252203	0.280497	0.191007	0.157213	0.185339	0.182103	0.21999	0.229658
XKR3	4.96118	4.42934	5.20884	3.79954	3.79849	2.40086	2.99519	4.66267	3.58794	1.57328
XK	8.52311	8.28477	8.9694	7.92117	8.98782	7.63138	7.79529	7.31461	8.75994	7.78407
XIRP2-AS1	0.143259	0.134594	0.133576	0.104372	0.14345	0.159829	0.10186	0.10524	0.0890939	0.0951708
XIRP2	2.23359	1.27832	0.107649	1.73163	1.40518	2.54017	3.5114	0.438353	3.33881	2.5059
XIRP1	0.361061	1.02147	1.85781	1.56609	2.41392	3.05869	2.87103	2.64344	2.86303	2.67599
XIAP	5.99554	6.34756	6.17194	6.11845	6.21812	6.19395	6.32198	6.07697	5.76656	5.82366
XGY2	0.34315	0.357158	0.357019	0.381791	0.360786	0.362274	0.366507	0.29037	0.309354	0.295697
XG	1.23934	0.110659	0.0922021	0.127915	1.21625	0.094431	0.135099	0.113622	1.88523	0.0965976
XDH	0.13025	0.112117	0.0853123	3.77769	1.32806	0.0886751	0.127238	0.650664	1.64491	0.568776
XCR1	8.04689	8.08634	7.85613	7.4828	7.77084	7.42169	7.65895	7.4261	7.79819	6.21784
XCL1	9.23038	8.85266	8.66964	8.54608	8.45948	9.04294	8.05958	8.19788	8.93824	9.58503
XBP1	12.759	12.0213	12.5464	12.4885	12.2703	12.9108	12.6596	12.5919	13.2983	14.3362
XAGE5	0.267485	0.274744	0.213808	0.274781	0.282844	0.526448	0.266748	0.208216	0.97297	0.151903
XAGE3	1.08991	1.29686	1.34335	0.210986	0.55978	1.23289	0.44313	0.47732	1.65812	1.40035
XAGE2	2.23497	2.68258	0.36367	0.357382	0.656948	0.412274	1.0138	0.805966	0.261662	0.304323
XAGE1B	0.416949	1.25497	0.386846	0.794569	0.627178	0.614184	0.634699	0.241494	2.56431	0.273694
XAF1	9.96479	9.99178	8.7651	9.2613	8.43355	9.47694	11.7947	10.603	9.28434	9.34381
XAB2	6.40023	6.67817	6.39247	6.86292	6.47114	6.66797	6.62393	6.60083	6.53837	6.92503
WWTR1-IT1	0.157342	0.155319	1.17266	0.126789	0.813793	0.176161	0.102225	0.103669	0.10097	0.0833753
WWTR1	4.21575	0.159826	0.1143	2.41734	2.70628	2.35984	2.61733	3.00058	2.38591	2.46116
WWP2	8.03799	8.23211	7.84903	8.08571	7.48722	7.58903	7.82351	7.8938	8.06151	7.33549
WWP1	8.55154	8.42971	8.51798	8.81959	8.5943	8.72455	8.36155	9.02578	8.88514	9.00229
WWOX-AS1	0.199215	1.40341	0.196212	0.154341	0.196152	0.238344	0.155203	0.146801	0.153616	0.152539
WWOX	4.07971	4.60679	4.44093	4.11635	4.59049	4.60393	4.70418	4.74724	4.34837	4.65359
WWC3	9.12302	9.43211	9.32593	9.10095	8.84032	9.26402	9.22876	8.75116	9.0811	8.51387
WWC2	1.95496	0.303027	0.351889	0.317745	0.838	2.0516	1.29132	1.55904	2.33259	0.801257
WWC1	5.28651	4.85339	4.265	4.49303	3.80795	3.88168	4.07445	3.92996	3.52408	3.94279
WTIP	3.64796	3.90131	3.43353	2.93257	2.55485	3.13284	2.91939	3.46011	3.15029	4.49213
WTH3DI	0.188849	0.198888	0.197758	0.196722	0.208723	3.13978	0.220875	0.448598	0.189257	0.278687
WTAPP1	0.845585	1.61681	0.819216	0.931946	0.516269	0.46801	0.51152	0.366051	0.602687	0.397398
WTAP	9.82541	9.71409	9.88983	9.94204	9.7876	10.1671	9.8843	10.1427	9.94614	10.4114
WT1	0.165027	0.728283	1.48546	0.138877	0.217944	0.699613	0.211307	0.214616	0.736372	0.189125
WSCD2	0.150344	0.158583	0.160062	2.89386	1.15073	0.195862	0.627551	0.773683	0.882374	1.49893
WSCD1	0.523022	0.52472	0.5632	0.595001	0.388252	0.346145	0.375612	0.296629	0.384818	0.321191
WSB2	9.58455	9.82001	9.48638	9.8573	9.52419	9.95125	10.0898	9.41958	9.59897	9.91003
WSB1	10.8182	11.0153	10.8445	11.08	10.54	10.8399	11.3832	10.8334	10.9015	11.2027
WRNIP1	5.99158	6.24882	6.26744	6.50868	5.78859	6.28777	6.10002	6.53509	6.45973	6.7127
WRN	7.62714	7.40555	7.82049	8.17969	7.77819	7.95079	7.80277	8.31634	8.13911	8.84092
WRB	8.50953	7.95591	7.82108	7.79431	7.74755	7.84123	7.30462	7.96218	7.86035	7.48938
WRAP73	6.93418	6.92086	6.86733	7.06028	6.26761	6.9646	6.70001	7.29267	7.0689	6.89588
WRAP53	4.79027	4.60718	4.78136	5.20164	5.04907	5.03213	5.68492	5.85303	5.42595	5.36694
WNT9B	2.99365	2.55996	2.85902	1.97418	1.04667	3.18865	3.00473	3.01713	3.24651	2.89507
WNT9A	0.264584	0.241893	0.246514	0.281388	0.195518	0.149747	0.501597	0.188662	0.2291	1.86248
WNT8B	0.331207	0.355105	0.304294	2.22713	0.368825	0.259319	0.346259	0.261902	0.312576	0.187123
WNT8A	0.152394	0.184937	0.188116	0.17813	0.125451	0.131415	0.116648	0.124947	0.133535	0.146633
WNT7B	0.113275	0.26453	0.311354	0.161574	2.21728	2.31525	2.21912	2.15803	2.09171	1.16384
WNT7A	2.18624	2.27771	2.00836	3.05612	2.66679	1.44357	0.195568	6.69841	2.6749	2.57294
WNT6	4.9047	5.13713	5.18537	5.34087	5.3746	5.04153	5.09788	5.27906	5.57033	5.31602
WNT5B	3.00229	0.766534	1.86906	1.33903	1.7594	2.30581	2.637	2.32191	4.14956	3.97305
WNT5A-AS1	0.444223	0.728945	0.481503	0.526159	0.44215	0.383785	0.442129	0.331214	0.361631	0.337847
WNT5A	0.530778	0.517455	0.534058	0.532926	0.372782	0.328424	0.356985	0.30344	0.365406	0.488353
WNT4	0.12624	0.127229	0.080623	1.67428	0.122587	0.973234	0.103886	0.141105	0.344047	0.112093
WNT3A	0.0831208	0.10983	2.06195	0.106566	1.64266	1.32671	1.65117	0.0806496	1.79853	0.0836048
WNT3	4.91324	4.9987	3.94724	4.11773	4.7762	4.89001	4.40477	3.94733	4.10019	4.59811
WNT2B	2.73162	2.32422	1.79656	0.876028	1.65903	0.923479	0.264776	0.83118	0.572975	2.4904
WNT2	0.160509	0.157785	0.152918	0.159612	0.153332	0.173826	0.178588	0.125875	0.136473	1.07927
WNT16	1.45818	1.22077	3.53726	2.26696	2.19411	1.8323	0.89654	2.50764	3.42171	3.75106
WNT11	3.40618	2.26242	3.56276	2.3628	2.38609	1.71934	2.1499	2.23969	2.71039	3.17281
WNT10B	6.70205	5.02007	4.49237	5.09005	5.47359	5.82294	5.3096	6.06321	5.5212	5.62396
WNT10A	5.21984	4.5522	4.91186	4.56784	4.93046	4.08845	4.23363	4.67301	5.24311	4.79745
WNT1	4.45459	4.48418	4.93544	4.8358	4.75036	5.05563	3.99999	4.89019	4.79373	4.72104
WNK4	4.27998	3.84317	4.60221	4.00181	4.68388	4.6237	4.48513	4.25302	3.94606	4.43299
WNK3	0.291627	0.333919	0.321261	0.340007	0.964562	0.350913	0.337293	0.731772	0.829986	0.340057
WNK2	0.0848614	0.109979	0.116881	0.10764	0.09248	0.123889	0.105442	0.0807913	0.10977	4.31016
WNK1	9.28707	9.39235	9.57991	9.21233	9.69208	9.06901	8.71502	9.33283	9.72653	8.8641
WLS	6.89201	6.61899	6.20401	5.62325	6.40399	5.11686	5.99586	6.72432	6.35516	5.56428
WIZ	8.6741	8.76664	8.87233	9.19781	8.86119	8.96524	8.79924	9.36107	9.07813	9.27441
WISP3	0.198544	0.211454	0.213877	0.195664	0.255592	0.272151	0.246674	0.215662	1.06207	0.233407
WISP2	1.04692	1.32202	2.22305	1.33071	2.20161	1.67767	1.89442	1.18452	2.05828	2.59107
WISP1	0.159268	0.142015	0.0975486	0.1512	0.141796	0.102243	0.155295	0.127991	0.121457	0.108304
WIPI2	8.36535	8.35377	8.55362	8.18605	7.92707	7.93344	7.87524	7.97497	8.59306	7.94368
WIPI1	9.92948	9.73772	9.74753	10.0203	10.1595	9.64601	10.0634	9.32478	10.2584	10.3348
WIPF3	6.53889	5.98503	6.39908	6.10251	7.45394	7.02295	6.84051	6.78285	7.11542	5.88174
WIPF2	7.4132	7.11265	6.62377	6.78664	6.56507	6.56878	6.67167	6.43488	6.60634	6.50868
WIPF1	9.86819	10.2271	10.0681	9.88601	9.72786	9.77743	10.1681	9.71275	9.34052	9.77937
WIF1	1.4833	0.843883	1.06577	0.899201	0.498547	0.828376	0.480167	0.374055	1.12027	1.12839
WIBG	5.9989	5.91347	5.93607	6.37817	5.83651	6.1239	6.06065	6.32373	6.29063	6.91994
WI2-2373I1.2	1.48993	1.79511	2.2321	0.119459	2.9034	2.71655	2.06969	1.89721	2.88866	1.11269
WHSC1L1	6.05635	6.54486	5.82159	5.93083	5.64907	5.66596	5.82832	5.98026	5.97413	5.77026
WHSC1	5.7039	4.94596	5.51098	5.59327	5.25959	5.50438	5.20376	5.85489	5.63633	6.51735
WHRN	0.57366	0.336447	0.32581	0.355647	0.346347	0.361951	0.340847	1.47343	0.31866	1.55468
WHAMM	12.1333	12.3498	11.882	11.8895	11.8496	12.4546	12.0717	11.8307	11.7834	11.9833
WFS1	5.6546	4.5761	4.84071	5.26308	4.2874	4.81018	5.19441	5.40183	5.78319	6.06509
WFIKKN2	1.7502	0.219381	0.406941	1.19625	2.62114	0.151973	0.168663	0.421092	0.789982	0.187545
WFIKKN1	0.600041	2.90212	1.49571	2.78599	3.52919	1.08654	2.80868	3.32757	1.27107	1.47447
WFDC9	3.09308	3.3997	3.60385	3.38882	3.11343	3.47103	3.76791	4.02919	3.41971	2.07784
WFDC8	0.456632	0.486211	1.68184	0.508718	2.4767	2.4642	2.14432	2.34972	1.64893	0.921781
WFDC6	0.240325	0.239024	0.177303	0.239173	0.239164	0.165701	0.232117	0.184103	0.195487	0.139484
WFDC5	2.31	2.20236	2.461	2.31746	2.11547	1.84789	1.72115	2.09969	2.04972	0.250788
WFDC3	7.96092	7.69385	7.77229	7.56945	7.53995	7.67848	8.01567	7.75117	7.9659	7.32295
WFDC2	4.76858	4.66585	4.52657	4.49995	5.7004	5.08903	5.50844	4.82674	4.60169	4.69633
WFDC13	0.189651	0.186581	0.18069	0.188773	0.186622	0.207989	0.969739	0.377859	0.159041	0.145933
WFDC12	2.20186	1.14745	2.56185	1.42568	3.49772	2.5748	2.28137	2.16666	1.69741	0.168266
WFDC11	0.658214	0.733966	0.769421	0.853046	1.53912	1.47041	0.569486	0.392888	0.565861	0.380095
WFDC10B	1.65778	0.101008	0.103321	0.116284	0.0928822	0.105671	0.803175	0.643608	0.0966931	0.0832989
WFDC10A	0.251854	0.261757	0.258113	0.268346	0.27687	0.299706	0.288273	0.220157	0.240238	0.222095
WFDC1	1.52228	0.693129	0.509117	0.55147	0.369547	0.802033	0.349527	1.3141	1.01936	0.273905
WEE2	0.184629	0.190453	0.18875	0.189425	0.332277	0.226629	0.212023	0.15662	0.174274	0.15534
WEE1	6.14555	5.23286	6.29563	6.2257	6.43591	6.29129	5.53303	6.15198	6.51645	7.60164
WDYHV1	5.90207	5.43103	6.04015	6.59282	5.91485	5.47644	5.81303	7.33585	6.32933	7.0915
WDTC1	9.33013	9.07856	9.27341	8.77813	9.0029	8.79862	8.89219	8.69155	8.87218	8.3842
WDSUB1	6.42707	5.96356	6.19881	6.89576	6.25533	6.30888	5.93872	6.59142	6.7448	6.97504
WDR93	8.44964	8.16393	8.64583	7.98358	9.06924	8.25907	7.97073	7.96977	9.01228	7.08025
WDR92	7.57949	7.13092	7.39544	7.68946	7.63302	7.73637	7.31783	8.08582	7.78206	8.33338
WDR91	8.18665	8.30494	8.31169	8.82315	8.13629	8.32796	8.23642	8.50248	8.29369	8.72377
WDR90	7.60727	7.34346	7.761	8.40415	7.50505	7.90674	7.85931	8.60084	8.27961	8.40887
WDR89	4.90555	5.00478	5.10265	5.36051	5.24364	5.51719	4.70393	5.83719	5.22377	5.54444
WDR88	0.220037	0.231258	0.225916	0.21968	0.175826	1.01739	0.150539	0.155882	0.152008	0.565806
WDR87	0.175724	0.187166	0.187627	0.181854	0.197347	0.232514	0.209978	0.159325	0.180453	0.159076
WDR86	5.64097	5.49188	6.43849	6.19017	6.35556	5.4728	6.0441	6.17331	6.78982	5.20818
WDR83OS	11.0736	10.8871	11.0688	11.0465	10.747	10.7767	10.8413	11.1151	11.4141	11.1349
WDR83	6.79713	6.76291	6.73274	7.40895	6.74556	6.8782	6.89145	7.364	7.10796	7.74745
WDR82	11.1344	11.3146	11.2948	11.5329	11.2358	11.4584	11.1365	11.7754	11.2999	11.6095
WDR81	10.3779	10.3623	10.6485	10.9134	10.2882	10.2903	10.1921	10.7103	10.7215	10.9525
WDR78	1.95245	0.733142	1.297	3.65401	3.17833	3.27252	2.91026	3.12868	2.51416	3.73957
WDR77	7.33865	7.50102	7.62113	8.04822	7.40712	7.76391	7.4056	8.0972	8.12613	8.41717
WDR76	4.3569	4.18997	3.976	4.05972	3.57511	4.37821	3.90457	4.52733	4.3302	4.78824
WDR75	7.77182	7.73139	7.89239	8.20637	7.78032	8.24296	7.74324	8.52643	8.18207	8.68049
WDR74	7.41525	7.41723	7.79209	8.27314	7.4663	7.72501	7.62814	8.37898	8.2801	8.34352
WDR73	9.47089	9.45766	9.50786	9.79039	9.40372	9.72736	9.374	9.96089	9.59769	9.82667
WDR72	0.143967	5.31725	0.137232	0.110882	0.133256	0.133163	0.0917526	0.10302	0.0842465	0.08885
WDR70	8.87636	8.60689	8.93454	9.28008	8.96687	9.33229	9.14461	9.36255	9.17247	9.82818
WDR7	9.07871	9.13474	9.2883	9.40473	9.0415	9.07648	8.90722	9.47834	9.55984	9.62925
WDR66	0.35185	0.344517	0.355977	1.745	0.287893	0.778503	0.689368	0.73224	0.256722	1.75881
WDR64	0.384903	0.38176	0.39383	0.411779	0.384534	0.361368	0.401459	0.623739	0.317138	1.02036
WDR63	1.11716	2.88329	2.55773	2.07434	2.96386	2.23289	2.29008	3.00922	1.92279	4.49467
WDR62	0.878651	0.292175	0.282013	2.93372	0.24045	0.232344	0.191695	1.39817	0.208153	1.01244
WDR61	7.69033	7.28467	7.44103	8.10771	7.27379	7.72321	7.40567	8.04565	8.22102	8.29555
WDR60	5.9537	5.46525	5.83706	6.2167	5.50073	5.62612	5.50716	6.66284	5.53249	5.99656
WDR6	5.59299	5.80585	6.11153	6.237	6.38304	6.28882	5.93514	6.36822	5.90598	6.37982
WDR5B	3.00762	2.68555	3.8473	2.83341	3.05744	3.13405	3.28491	2.94217	3.60002	2.55936
WDR59	7.29252	7.31898	7.4322	7.73906	6.55722	7.16738	6.92013	7.88954	7.84063	7.48652
WDR55	10.1475	9.98593	10.3406	10.0471	9.85859	9.97072	9.83141	9.86567	10.2113	9.99601
WDR54	7.44989	7.18695	7.84779	8.24794	7.63178	8.076	7.30745	8.36326	7.85837	8.49418
WDR53	6.78222	6.82652	6.63252	6.98864	6.72291	6.85252	6.44365	7.06487	7.05501	7.12627
WDR5	9.26103	9.40203	9.51884	9.87617	9.29071	9.61906	9.30456	9.92816	9.94311	10.0409
WDR49	0.26098	0.295998	0.285393	2.59266	0.321892	0.337581	0.313918	0.375212	0.299728	0.281049
WDR48	9.99819	9.89027	9.89171	9.74225	9.90408	10.0273	9.8473	10.3489	10.4694	9.78104
WDR47	6.00893	5.94287	5.98455	5.70277	5.79859	5.87659	5.47674	6.06382	5.97455	5.7626
WDR46	5.31912	5.32809	5.30625	5.72317	5.46141	5.28198	5.25316	5.79172	5.91511	5.80543
WDR45B	10.487	10.5903	10.5526	10.8518	10.6272	10.6973	10.6419	10.8532	10.611	11.0884
WDR45	11.1247	11.2652	11.3082	10.9425	10.9606	10.4477	10.8304	10.2625	10.7725	9.99272
WDR44	7.57735	7.6729	7.60052	7.63593	7.58828	7.79389	7.72015	7.97114	8.04726	8.13025
WDR43	6.77724	6.55709	6.67107	7.01915	6.83626	7.13743	6.92124	7.33341	7.1408	7.62228
WDR41	7.27845	7.03157	7.27277	7.14478	7.10479	7.29646	7.36328	7.11494	8.0435	7.90888
WDR4	4.16609	3.23425	3.71561	3.97087	4.08075	3.85323	3.51747	3.56782	4.01021	4.29055
WDR38	7.0386	7.2169	7.35682	7.07552	7.88111	7.56319	7.72222	7.4184	7.332	7.50338
WDR37	8.69769	8.74584	8.7692	9.14753	8.29165	8.81024	8.64198	9.2127	9.20121	8.96558
WDR36	6.35527	6.24523	6.60289	6.89304	6.07631	6.56017	6.29486	7.18636	7.24234	7.03367
WDR35	5.85977	5.48496	5.96085	6.28018	6.15714	6.24302	5.55303	6.51659	6.1065	6.61591
WDR34	7.05143	6.23694	6.94831	7.25751	6.32711	6.70832	6.62028	7.3292	6.97725	8.1016
WDR33	5.30918	5.3716	5.68735	5.58301	5.23434	5.60727	5.3189	5.82349	5.71104	5.68363
WDR31	0.375446	0.119278	1.80752	0.112062	0.0840419	0.111414	3.13173	0.387198	1.04464	0.56956
WDR3	7.07314	7.13212	7.35226	7.79759	7.45343	7.78822	7.43371	7.92788	7.7113	8.22942
WDR27	4.07698	4.19026	3.97726	4.09347	2.34913	3.47245	3.72417	4.25364	3.77893	3.68523
WDR26	11.1087	11.197	10.9573	11.0071	11.0745	11.0324	10.8806	10.9411	10.8599	11.0566
WDR25	3.5115	3.24862	3.21754	3.03757	3.68292	2.73237	3.18998	3.51715	3.4417	3.30519
WDR24	8.66135	8.77111	8.82744	9.27795	8.76091	8.86266	8.87277	9.32281	9.20071	9.29812
WDR20	6.19147	6.47394	6.46874	6.38123	6.11716	6.03755	5.995	6.29724	5.92737	6.35826
WDR19	5.57537	5.49381	5.45662	5.84112	6.52082	6.19958	6.24572	6.34857	5.86739	5.94086
WDR18	12.6736	11.9903	12.6398	11.4054	11.9574	11.6902	11.1868	11.5234	12.5246	10.826
WDR17	0.114025	0.12471	0.127902	0.122854	0.115619	0.145463	0.139704	0.10158	0.119793	0.105449
WDR13	8.92133	8.97142	9.30855	9.01043	8.65994	8.6492	8.63583	8.88812	9.14461	8.69213
WDR12	7.14996	6.80546	7.18419	7.67263	7.08625	7.40669	7.21358	7.62607	7.94679	8.09167
WDR11-AS1	0.421244	0.431288	0.43712	1.61039	0.315261	0.28046	0.282481	0.472609	1.4102	0.973098
WDR11	8.41366	8.15922	8.5866	8.79507	8.30878	8.75788	8.38367	8.92282	8.99607	9.27096
WDR1	9.16368	9.25142	9.17303	9.28414	8.95477	9.12881	8.93674	9.37711	9.43545	8.4374
WDPCP	5.09639	5.20904	5.36673	5.19407	4.97063	4.84573	4.92964	4.94471	5.05722	5.02355
WDHD1	5.94261	5.01664	5.46979	5.9275	5.52734	5.71366	5.82877	6.27269	6.25985	6.89775
WDFY4	5.44719	6.00994	6.06219	6.08922	6.13959	6.24153	5.90232	6.00628	5.68635	6.42138
WDFY3-AS1	2.68058	3.48922	2.30161	2.88777	2.31983	2.50708	3.49684	1.99435	1.64688	2.55874
WDFY3	8.65277	9.09792	8.80406	8.34564	8.2164	8.08934	8.54062	7.69985	8.13503	6.52188
WDFY2	7.64955	7.88548	7.82166	8.22348	7.57128	7.91293	7.53866	7.76747	8.14711	8.08566
WDFY1	7.58702	7.53916	7.68801	7.64964	7.34137	7.51309	8.21885	7.83255	7.78479	7.91138
WBSCR28	0.0954383	0.0994402	0.114471	0.131397	0.08182	0.097111	0.0970003	0.0905151	0.108063	0.311557
WBSCR27	4.3105	4.37024	3.90697	4.57707	3.8844	3.8307	4.10621	5.26605	3.5336	4.38401
WBSCR22	9.57924	9.27157	9.51463	9.99803	9.30993	9.74932	9.5667	10.0072	9.8926	10.3757
WBSCR17	4.67357	4.16625	4.58083	3.77801	4.80725	4.50904	4.60963	4.1678	5.18061	2.33962
WBSCR16	5.06534	5.19496	5.01946	5.60008	4.77484	5.23016	5.19268	5.56458	5.5085	5.64383
WBP5	4.76786	4.05223	4.2402	4.08903	3.94848	4.5866	3.35894	4.15855	4.12988	5.36442
WBP4	7.88366	7.97377	7.69044	7.93048	7.82609	8.07125	8.2599	8.22536	8.18738	8.25663
WBP2NL	0.667692	0.765759	1.07449	1.34215	0.676783	0.494565	0.519611	0.399378	0.54478	0.414065
WBP2	10.4036	10.547	10.6422	10.3812	10.7767	10.5459	10.9389	10.2878	10.1731	10.1123
WBP1L	8.14179	8.38952	8.2604	8.20196	7.75631	7.82553	7.99735	8.08717	8.31379	7.85884
WBP11P1	1.53988	0.527604	0.506138	0.703158	1.07908	0.748733	0.863956	0.345166	0.396846	0.798885
WBP11	9.52371	9.40849	9.55038	9.66481	9.3992	9.3644	9.16842	9.72678	9.82458	9.89817
WBP1	10.1228	9.88074	10.0889	10.2099	9.98298	10.0142	9.94982	10.3752	10.1847	10.4894
WASL	8.08312	8.3067	8.3487	8.3631	8.35591	8.62892	8.607	8.87545	8.81986	9.1769
WASHC5-AS1	0.112959	0.169158	1.92271	1.60621	1.10395	0.333162	0.137734	1.09596	0.841455	1.34559
WASH5P	5.69312	6.13569	5.59984	5.78447	5.51079	5.77084	5.88127	5.79653	5.56937	6.22134
WASH1	11.7616	12.0531	11.4366	12.1462	11.5511	11.9953	11.9977	12.3732	11.6718	12.2347
WASF3-AS1	11.1758	10.9932	11.2735	10.9172	11.5199	11.0972	11.3595	11.0566	10.6393	10.8915
WASF3	5.63664	5.41089	6.10349	5.39558	4.80006	4.66451	4.56686	3.54722	4.84126	3.60808
WASF1	7.18702	7.04361	7.58305	7.14869	6.73327	7.02549	6.66873	6.90154	6.9598	7.84955
WAS	9.58746	9.96454	9.32992	9.50842	9.58005	9.48693	9.85397	9.56206	9.3195	8.85348
WARS2	6.13153	5.94524	6.33147	6.52348	5.90443	6.23972	6.19295	5.98063	6.25431	7.26689
WARS	9.79271	9.76534	9.95722	9.94569	9.15108	10.5076	10.8355	10.5423	10.2898	9.68637
WAPAL	7.43126	7.5562	7.31163	7.33686	7.30272	7.37226	7.12199	7.529	7.6395	7.26006
WAC	11.4621	11.8675	11.5382	11.8193	11.7671	11.9024	11.8959	11.8736	11.4366	11.921
VWF	5.21774	4.74754	5.31832	4.78159	5.21334	4.91179	5.177	5.0122	5.39115	4.95709
VWDE	0.382621	0.212147	0.216818	0.21312	0.146538	0.147466	0.134938	0.143703	0.153351	0.168834
VWCE	11.5674	11.7332	12.2847	11.5191	12.5772	11.6061	11.3536	11.1535	11.1158	9.90361
VWC2L-IT1	5.41631	5.66482	5.92903	6.07409	6.47214	6.38195	6.3545	5.86064	5.19156	5.65622
VWC2L	1.87642	2.12151	1.32585	0.269645	0.183039	1.30496	0.18505	1.28062	0.661576	0.489977
VWC2	0.163144	0.196625	0.4791	0.0941927	0.135845	0.166545	0.140267	0.442763	0.524004	0.62773
VWA9	7.67546	7.33505	7.66496	7.97931	7.25513	7.95443	7.55537	8.26844	7.97226	8.6003
VWA8	5.43456	5.3219	5.62007	6.14953	5.81588	6.00298	5.47949	6.28274	5.944	6.60524
VWA7	10.0669	9.81358	9.99045	10.0488	10.8631	10.574	10.4366	10.3608	10.2541	10.323
VWA5B2	3.07337	2.18079	3.51598	2.34274	2.92867	3.28402	2.84399	2.94734	2.50836	1.85832
VWA5B1	0.0830509	0.109601	0.116963	3.05135	0.463415	0.214355	0.104381	0.421359	0.110661	0.0846087
VWA5A	2.69405	2.86149	2.83496	3.41728	2.25002	2.02267	2.22671	2.59107	3.08826	2.86991
VWA3B	2.43371	0.347168	2.67394	0.366845	2.80586	2.80011	2.23596	2.56447	2.51557	1.93879
VWA3A	1.01006	0.786469	0.396784	0.380155	0.530646	0.26463	0.272559	1.12674	0.281118	0.318293
VWA2	6.04495	5.08578	5.86716	4.59571	5.40222	4.78169	4.20163	4.44659	6.06976	3.652
VWA1	1.72682	0.234221	0.237937	0.274562	0.191658	0.143483	0.192287	0.188713	0.227653	0.226048
VTRNA3-1P	1.41496	2.3676	1.47092	1.99494	2.82034	1.39077	1.24744	0.646171	1.60224	0.955457
VTRNA2-2P	5.08797	4.95866	5.11134	4.77349	5.24273	4.93601	5.47752	5.37636	5.38555	4.86097
VTRNA1-3	4.62542	4.01134	3.75135	4.11689	3.66451	4.32673	4.21707	3.9252	3.86455	4.39258
VTRNA1-2	2.46853	0.30981	1.66061	2.65207	0.239712	2.20658	1.49544	0.239611	0.278094	2.16373
VTRNA1-1	7.41125	6.65417	5.99042	6.29022	6.03906	6.02503	6.88311	6.15141	5.48516	6.1065
VTN	3.5636	3.93195	3.82894	3.22625	3.61638	4.06797	3.09381	4.07773	4.10717	3.9433
VTI1B	11.8655	11.8786	12.1132	11.8756	12.6362	11.7572	11.5852	11.5616	12.1639	11.7142
VTI1A	7.73477	7.89995	7.62601	7.90225	7.58148	7.55174	7.78595	7.48702	7.6538	7.7682
VTCN1	0.380671	0.423854	0.433713	0.47401	0.397323	0.383826	0.376732	0.35549	0.434074	0.404259
VTA1	6.57836	6.44457	6.45078	6.59715	6.56239	6.45355	6.49266	6.75881	6.99743	7.01319
VSX2	0.227856	0.243951	0.247078	1.72125	2.33048	0.168778	1.49636	0.529312	1.0476	0.86486
VSX1	4.16347	4.2382	4.13835	4.22764	3.8483	3.98759	3.95348	3.87107	3.90474	3.98944
VSTM5	0.570378	1.06667	0.61252	0.663827	0.409078	0.362863	0.398937	0.305359	0.41517	0.877985
VSTM4	1.90257	0.774017	0.799873	1.73567	1.03149	0.457809	0.496438	0.631285	0.586042	0.655011
VSTM2L	2.16884	2.3388	1.56497	2.48893	3.78009	5.82888	3.58599	2.86005	2.65852	3.21432
VSTM2B	0.269813	2.41924	2.68497	4.12802	1.35687	1.7051	0.270803	3.84642	0.263881	4.5759
VSTM2A-OT1	0.126959	0.130112	0.0811665	0.155221	4.22132	0.0940854	0.10458	0.141813	0.155893	0.111575
VSTM2A	0.0884221	0.114649	0.269977	0.125708	4.43197	0.600694	0.0893526	0.0834406	0.110581	0.1039
VSTM1	10.7498	10.872	9.63706	8.92185	10.6769	8.47428	10.9798	9.7046	11.5394	9.52939
VSNL1	0.351145	0.35832	0.980521	0.395145	0.306436	0.280422	0.265522	0.210653	0.276881	0.191057
VSIG8	6.66491	6.58229	6.55744	6.3536	6.78546	6.76888	6.40657	6.93524	6.14014	6.3685
VSIG4	6.27904	6.4338	6.15403	6.45629	5.76527	6.09185	6.05585	5.70651	6.43121	6.25057
VSIG2	4.93245	5.19567	5.0887	5.33845	5.39577	5.24755	5.34447	5.53026	5.24142	5.16146
VSIG10L	0.160656	0.711183	0.174353	0.163897	0.782827	0.217719	2.20325	0.699533	0.846614	0.25824
VSIG10	4.45155	4.37404	2.66407	3.52979	0.887391	3.06784	2.94652	0.295017	1.58648	1.61137
VSIG1	5.99428	5.47834	5.3111	5.93678	5.95582	6.22973	5.7641	6.3088	5.77065	7.25338
VRTN	3.08312	3.52654	3.56181	3.29872	3.19897	2.52207	3.0162	2.52347	3.60562	2.5358
VRK3	7.2175	7.49645	7.43985	7.56565	6.92355	6.83029	6.62683	7.24916	7.19983	7.09882
VRK2	6.14894	5.91005	5.5448	6.38998	6.0627	6.32183	7.23641	6.19306	6.3551	6.74161
VPS9D1-AS1	4.18837	3.82875	3.38085	3.64299	4.17196	3.73965	3.79824	3.45387	4.18052	3.9412
VPS9D1	9.89368	9.92568	9.95372	9.79833	9.68927	9.87516	9.91903	9.62329	9.71854	9.24875
VPS8	6.64918	7.06529	7.10717	7.06914	6.40015	6.59385	6.85692	6.77191	6.97823	6.48861
VPS72	9.46922	9.46361	9.38545	9.6515	8.96993	9.30014	9.23604	9.74301	9.71749	9.44136
VPS54	7.75646	7.67133	7.53388	8.1016	7.79281	7.96388	7.85859	8.21981	8.09756	8.60664
VPS53	3.99069	3.90508	3.80167	3.83443	4.00477	3.61942	3.63899	4.05631	3.50144	4.0725
VPS52	6.50823	6.35114	6.51941	6.92664	6.32654	6.65834	6.42789	6.74411	6.95457	6.91672
VPS51	10.4344	10.4404	10.6022	10.9217	10.3591	10.56	10.1259	10.6722	10.9585	10.8136
VPS4B	10.9348	10.9398	10.7493	10.6853	10.7712	10.983	10.8927	11.0161	10.7514	11.137
VPS4A	9.70065	9.67282	9.77249	9.95057	9.72424	9.68601	9.4949	9.86235	10.0273	9.949
VPS45	7.59253	7.31399	7.27314	7.68933	7.43149	7.33758	7.29568	7.76576	8.27421	7.47209
VPS41	7.25531	7.69566	7.41294	7.6767	7.18679	7.47544	7.35768	7.44195	7.08695	7.4834
VPS39	6.3878	6.56621	6.33612	6.52809	5.81489	6.11112	6.25269	6.60951	6.84482	6.57591
VPS37D	8.85461	8.87545	8.94018	8.94138	9.68529	9.44778	9.46957	8.96438	8.74017	9.15296
VPS37C	9.90316	10.5292	9.81317	9.94787	10.1867	9.89226	9.73349	9.78354	9.60959	8.94058
VPS37B	10.2945	10.4373	10.3608	10.3301	10.2479	9.99323	9.73009	9.9088	10.1714	10.5432
VPS37A	8.1331	8.043	8.07225	8.23521	7.98775	8.16707	8.06414	8.18702	8.32075	8.47392
VPS35	7.08716	7.04479	7.36152	7.28776	7.27251	7.1999	7.2644	7.05889	7.38726	7.3991
VPS33B-DT	2.93801	4.53658	4.16321	3.71115	4.29096	3.3559	3.36115	3.51486	3.61042	3.66574
VPS33B	5.71636	5.85836	5.55334	6.06884	5.51575	5.75483	5.91605	6.49111	6.47291	6.03899
VPS33A	7.86743	7.54094	7.80958	8.34428	7.77258	8.0003	7.8329	8.21885	7.91293	8.72812
VPS29	9.41446	9.36983	9.21717	9.69442	9.28008	9.56293	9.61996	9.66999	9.54819	9.86148
VPS28	13.5908	13.589	13.8596	13.6392	13.5484	13.5578	13.4273	13.4451	13.8246	13.3725
VPS26B	8.36882	8.27292	8.58195	8.70055	8.14068	8.19536	7.91668	8.84163	8.72013	8.64442
VPS26A	9.00067	8.81219	8.83022	8.99049	8.86759	9.08691	8.67154	9.1448	9.04069	9.39039
VPS25	9.26309	8.9694	8.9948	9.39667	8.91727	8.96247	8.91527	9.22045	9.53823	9.51554
VPS18	8.99353	9.3195	8.78612	9.11947	8.84772	8.91821	9.18471	8.75912	8.85047	9.03949
VPS16	8.70245	8.6514	8.57538	8.98031	8.5384	8.70461	8.70629	8.99771	8.97944	8.9606
VPS13D	4.79531	4.76826	4.74346	4.79756	3.81917	4.32998	3.64809	4.93736	5.17078	4.3828
VPS13C	9.9414	10.0326	10.0198	10.3454	10.0634	10.4203	10.1916	10.5181	10.3259	11.0515
VPS13B	5.82926	6.25124	5.84242	5.88631	6.04806	5.87908	6.22979	5.82334	5.33783	5.63375
VPS13A	8.17037	8.05968	8.39175	8.63692	8.28375	8.72856	8.2237	8.97344	8.53603	9.18399
VPS11	5.39803	5.43757	5.6704	6.6908	5.51356	5.72436	5.54233	5.60682	5.84828	6.20675
VPREB3	9.12265	9.31472	9.8486	9.90333	9.15617	9.85418	10.2543	10.4259	10.0662	11.4101
VPRBP	4.65305	4.49289	4.78652	5.21965	4.60031	4.61245	4.61519	4.8612	5.06596	5.065
VOPP1	9.06556	8.97122	8.71136	9.04834	8.19015	8.95866	8.41481	9.28878	9.32331	9.38156
VNN3	6.96641	7.19265	6.48963	5.89305	6.61261	6.57712	7.1696	6.07965	4.61019	5.28383
VNN2	14.7708	15.284	14.8527	14.2418	14.157	14.0321	15.3586	13.9572	12.5171	12.742
VNN1	8.56997	8.52015	8.61919	8.43277	8.58087	8.40622	8.20342	6.68325	8.92605	8.78827
VN1R5	2.00808	0.164538	0.16294	1.87709	1.56012	1.40104	1.65054	0.672576	0.703055	2.03894
VN1R4	0.309619	0.350238	0.339988	0.371995	0.355823	0.369348	0.349708	0.293266	0.328505	0.302223
VN1R3	0.111128	0.143238	0.157378	0.157752	0.0997663	0.261221	0.0983805	0.175807	0.126305	0.12845
VN1R2	0.248277	0.197844	0.200651	0.243552	0.169742	0.122173	0.175587	0.186089	0.215982	0.20443
VN1R10P	5.68854	5.59903	5.46372	5.64218	5.63382	5.67728	5.8784	5.1995	5.4557	5.38832
VN1R1	1.76057	1.19921	1.70401	0.312122	0.458857	0.0815484	0.107759	0.695945	1.97254	1.77028
VMP1	12.1742	12.445	11.703	11.5955	11.808	11.9755	11.9742	11.3907	10.7269	10.4455
VMO1	6.6692	4.99075	5.45457	4.17034	5.35742	3.61806	3.13052	5.06689	4.37921	3.43702
VMAC	6.82017	6.34014	6.59715	7.20266	5.66326	6.69858	6.55696	6.93461	6.50776	7.41844
VMA21	9.16227	9.00335	8.71331	9.20874	8.84586	8.92749	9.32053	8.82161	9.43152	9.64691
VLDLR	5.28851	4.88307	4.1246	4.10755	5.17277	4.77669	4.37338	4.27407	4.68011	3.23407
VKORC1L1	6.68596	6.3247	6.53288	6.19611	6.09862	6.16084	6.09146	6.26768	6.49276	6.73274
VKORC1	9.50964	9.52714	9.47716	9.64601	9.43012	9.54059	9.30473	9.51894	9.69495	9.84144
VIT	5.60028	5.14778	4.82702	5.43529	5.6366	4.85164	4.26617	5.45383	4.79478	6.69395
VIPR2	3.32499	2.35298	4.11479	1.87238	2.22812	2.5858	4.05246	2.55651	2.97199	2.65694
VIPR1-AS1	5.6144	4.80968	5.41229	4.87198	5.33561	5.2729	4.95735	5.04565	5.59499	4.57818
VIPR1	6.21966	6.33046	6.21211	6.7442	5.91822	6.39503	6.19327	7.12188	7.58353	5.93257
VIPAS39	8.57281	8.56251	8.46625	8.64243	8.17429	8.33387	8.65499	8.60664	8.63643	8.6596
VIP	0.142351	0.147325	0.147131	0.145819	1.02595	0.172046	0.166862	0.119184	0.327608	0.12258
VIMP	7.46642	6.99848	6.9609	7.18432	7.21903	7.23308	7.15877	7.5837	7.84548	8.34698
VIM	14.9705	15.2309	14.4765	15.218	14.916	14.8988	15.0474	14.9003	15.2446	14.9466
VILL	5.93339	6.08755	6.01529	6.90431	5.82918	6.39776	6.48528	7.04432	6.31669	7.21048
VIL1	6.59057	6.08559	6.0263	5.39619	5.62524	5.32074	5.60831	4.12423	5.75103	4.17524
VHLL	4.77678	5.20952	4.96977	5.21475	4.81525	4.66467	4.84217	4.81685	4.6989	5.04069
VGLL4	7.17362	7.19401	7.35348	7.38445	6.95324	7.407	7.16138	7.84411	7.65495	7.68438
VGLL3	0.273591	0.259474	0.217483	0.260038	0.270811	0.199921	0.276104	0.202127	0.206448	0.804194
VGLL2	0.181329	0.177799	0.171498	0.179747	1.626	0.461172	1.15463	0.140826	0.254053	1.13539
VGLL1	0.193729	0.183712	1.70055	0.154378	0.240574	0.269592	2.04964	0.206662	1.47712	0.227752
VGF	2.91713	3.01097	3.83781	2.80407	2.54712	1.65182	1.09762	2.67513	3.36297	3.87804
VEZT	7.42694	7.27188	7.49698	7.86169	7.95618	7.86237	7.52315	8.03386	8.31333	8.60767
VEZF1	7.64583	7.88057	7.96193	7.95367	7.52925	7.76568	7.55575	7.84251	7.7282	7.92889
VEPH1	6.15552	5.79063	4.39764	4.34879	5.53088	4.37538	4.26563	4.74461	5.03542	3.17623
VENTXP7	0.16479	1.72983	1.90264	0.129996	1.62725	0.147852	1.65121	1.80642	0.95879	1.42997
VENTXP1	1.5687	6.55422	1.98604	4.36713	0.158894	1.02882	0.904925	1.08654	1.77922	0.124017
VENTX	5.08874	5.55433	5.10587	5.56481	4.56076	5.13666	5.17949	4.93895	6.11401	4.85507
VEGFC	5.51273	4.98128	4.78861	4.05076	4.54953	3.93904	5.3033	3.83358	4.21745	3.43314
VEGFB	10.9945	10.8201	11.4221	11.3317	11.2503	11.3187	10.7898	11.5087	11.5496	11.6381
VEGFA	5.69203	5.82894	5.38138	5.59174	5.69444	5.38717	5.93619	5.0736	5.40359	4.84561
VDR	9.14603	9.23604	8.96571	9.29505	9.13518	8.82475	9.43591	8.63228	9.04169	9.09596
VDAC3	9.00154	8.78988	8.69572	8.8651	8.294	8.90803	8.6335	9.27096	9.11882	9.11371
VDAC2	9.85618	9.62844	9.87174	10.0608	9.8248	10.0042	9.72019	10.1744	10.181	10.4537
VDAC1	9.66143	9.55613	9.59269	10.0283	9.4634	9.903	9.70574	10.1976	10.2309	10.6277
VCY	9.2265	9.24732	9.28608	9.12476	9.67535	9.4949	9.45138	8.91366	9.02515	9.05461
VCX2	3.5364	2.98388	3.38104	2.95399	3.40728	3.36345	2.94127	3.21922	2.98021	2.59785
VCPKMT	7.7745	7.50021	7.21018	7.20492	6.99017	7.06097	7.08423	7.31657	7.40367	7.2888
VCPIP1	9.21349	9.27378	8.92749	9.20009	9.14969	9.32331	9.64193	9.3715	8.98018	9.47298
VCP	12.439	12.3825	12.4178	12.6353	12.4178	12.5591	12.5579	12.5479	12.8232	13.2053
VCL	10.7029	10.4304	10.749	10.1998	9.81452	10.0176	9.60718	9.88018	10.5033	9.41923
VCAN	10.656	11.2056	10.6819	11.113	10.3341	10.3931	11.3146	10.0921	11.2689	9.37427
VCAM1	1.17468	0.304025	0.279072	0.308567	0.32624	0.35984	0.334972	1.71014	0.245293	0.994897
VAX2	6.77787	7.25213	6.88427	7.10899	6.67188	6.75424	7.09882	6.70435	6.27516	6.24039
VAX1	3.27296	3.14206	3.13311	2.62487	3.97523	3.66065	3.92952	2.97091	2.11507	2.38946
VAV3	10.0482	10.3249	10.0841	10.2835	10.0731	10.2223	10.2831	9.92328	9.93599	10.8604
VAV2	6.53895	6.88733	7.20371	7.58674	6.59399	6.8211	7.51511	7.0913	7.53606	7.80086
VAV1	10.8906	11.4001	10.9661	11.264	10.5968	11.0484	11.4615	11.1315	11.1045	11.1692
VAT1L	2.49056	0.150069	0.169965	0.204715	0.132286	0.103515	0.143527	0.146072	0.165099	0.173176
VAT1	8.77484	8.65288	8.97113	9.02954	8.84245	8.79852	8.56147	8.93952	9.40049	9.27585
VASP	11.5936	12.175	12.2276	12.4119	12.3207	12.1786	12.6686	11.8298	11.801	11.7217
VASN	3.24054	2.43524	2.36086	2.61376	2.17058	3.02615	2.4966	2.52848	1.77366	3.71253
VASH2	5.85613	5.71899	5.59082	5.89904	6.51955	6.42395	6.29812	6.11391	6.34409	6.37337
VASH1	17.0541	16.8932	17.0215	16.7731	16.8113	16.7288	16.7288	16.6765	16.9987	16.6442
VARS2	9.18078	9.02373	8.93743	9.73229	8.85848	9.05527	8.80438	9.97864	9.57517	9.9896
VARS	8.92867	8.54565	8.80767	9.34779	8.61664	8.85733	8.61318	9.0448	9.50472	9.55184
VAPB	7.85204	7.92531	7.67676	7.94458	7.72636	7.5198	7.47036	7.71602	7.95541	7.6537
VAPA	9.71037	9.48638	9.57547	9.39006	9.24028	9.48623	9.28194	9.36409	9.65447	9.50258
VANGL2	2.8132	0.233317	1.74532	2.09597	2.35138	2.48755	1.72001	0.970956	0.231849	2.0249
VANGL1	7.70626	7.00625	7.78377	7.6944	7.59127	7.37152	6.89842	7.41604	7.86571	8.45705
VAMP8	13.111	13.2078	12.9382	13.5224	13.2573	13.3936	13.5844	13.4493	13.6299	13.8323
VAMP7	9.87885	9.60313	9.76426	9.88113	9.72595	9.79433	9.68481	9.92793	10.1344	10.0466
VAMP5	8.8906	9.03419	9.00383	9.67142	8.77989	9.46051	10.1998	9.53752	9.63763	9.43629
VAMP4	6.5333	6.42701	6.39768	6.81381	6.65754	6.74106	6.57305	6.45598	7.04811	7.07843
VAMP3	9.16776	9.30884	9.14494	9.43109	8.67241	8.91658	9.45736	9.03572	9.47069	8.41184
VAMP2	10.5696	10.7446	10.5833	10.6587	10.9446	10.8614	10.8871	10.4831	10.0729	10.5765
VAMP1	5.38196	5.46969	5.67803	5.52046	5.14345	5.2938	5.49311	5.92059	5.25789	5.93503
VAC14-AS1	3.14489	2.74585	0.493084	3.13468	1.29795	0.395977	2.48737	2.03293	2.30768	2.85076
VAC14	7.28598	6.92247	7.18892	7.37371	6.78422	6.72691	6.85009	7.26817	7.89239	7.41487
UXT-AS1	7.11385	6.84636	6.66388	6.49429	6.90105	6.18781	6.42189	5.87111	6.32016	6.16946
UXT	11.531	11.62	11.7089	12.0279	11.8408	12.0249	11.7479	12.2047	12.1136	12.2159
UXS1	8.48066	8.3828	8.51774	8.82781	8.57669	8.62076	8.4374	8.81677	8.6793	8.82839
UVSSA	4.01578	4.1581	4.52596	4.19842	4.02509	3.46853	4.13718	4.0165	3.54755	3.90417
UVRAG	6.54739	6.84382	6.93222	6.87095	6.69168	6.91046	6.94769	7.10661	7.23514	7.66469
UTY	6.00176	5.99451	6.21983	2.30195	5.79067	5.88856	5.71173	6.05725	5.67414	6.00596
UTS2R	12.7007	12.314	12.7493	12.543	12.7482	12.4925	12.0325	12.726	12.5604	12.5729
UTS2B	3.11798	2.08102	0.268337	0.339026	2.96553	1.79862	0.311557	0.243146	0.727857	2.44364
UTS2	8.91705	8.65836	4.743	9.39822	5.16016	9.46579	4.3122	4.71416	5.39181	5.4364
UTRN	10.2077	10.1304	10.3031	10.5971	10.3366	10.58	10.7623	10.7709	10.4712	11.1247
UTP6	8.34428	8.21943	8.09224	8.393	8.12683	8.46089	8.22776	8.69917	8.4917	8.66386
UTP3	10.2955	10.0097	10.1607	10.6645	10.2873	10.5184	10.431	10.8723	10.4845	11.1219
UTP23	8.54509	8.55104	8.34787	8.68772	8.42012	8.93322	8.56493	8.99904	8.61587	9.26942
UTP20	7.68601	7.88166	7.88475	8.13051	8.45059	8.45885	8.5212	8.37132	8.13359	8.47327
UTP18	8.20072	7.96212	8.23314	8.45314	7.99722	8.17673	8.11816	8.62883	8.67756	8.76465
UTP15	6.03524	5.9536	6.30317	6.67209	6.0271	6.58206	6.32808	6.79788	6.38099	6.88137
UTP14C	6.13229	5.91027	6.07279	6.02499	5.72789	6.04585	5.9056	6.49296	6.56648	6.49849
UTP14A	5.15579	4.94034	5.40998	5.42848	4.66308	4.98356	4.84071	5.62731	5.9161	5.69645
UTP11L	8.14476	7.89534	7.74395	8.28161	8.16289	8.0535	8.12592	8.10868	8.4163	8.88574
UTF1	10.3674	9.91059	10.4888	9.5467	9.65115	9.30651	9.33851	9.40919	10.1973	9.03451
UST-AS1	1.38067	0.912762	0.270791	1.20557	0.299619	0.596014	0.30029	0.243905	0.271061	0.256485
UST	4.47784	3.99636	5.04664	4.73187	3.52105	4.57372	3.02907	4.29391	4.55379	4.57061
USPL1	6.77184	6.65306	6.38491	6.98182	6.43176	6.86812	6.80118	7.29299	7.22132	7.21319
USP9Y	8.04461	7.9906	8.41717	0.336491	8.08913	8.74584	8.17957	9.22691	8.46828	9.09343
USP9X	7.01499	7.35811	7.18514	7.56691	7.40965	7.42603	7.08175	7.73139	7.37764	7.99842
USP8	8.36299	8.28984	8.0779	8.19126	7.96348	8.20235	8.11778	8.54479	8.42414	8.56067
USP7	5.3372	5.81973	5.69619	6.00499	5.49491	5.61838	5.57587	6.16112	6.1821	6.16891
USP6NL	6.14279	5.83229	6.0171	5.98953	5.37089	6.07802	6.27591	6.38451	6.48861	7.24397
USP54	6.31613	5.79909	6.21204	6.28175	6.14103	6.29528	5.88883	6.61673	6.35543	6.61378
USP53	6.25698	5.95128	7.28406	6.55164	5.77848	6.46694	5.99981	7.17569	6.72976	6.67236
USP51	1.86089	2.94629	0.159907	2.49031	1.97749	2.11397	1.84509	2.17084	1.89935	1.30069
USP50	1.45626	1.21719	1.87028	3.48275	1.62476	1.77001	1.92632	0.862593	0.490679	2.01191
USP5	6.65311	6.50671	6.75493	7.08554	6.69107	6.50684	6.46616	7.03673	7.28096	7.02446
USP49	3.88641	3.43528	3.53004	4.15242	4.07496	4.00227	4.21482	4.02298	4.01214	3.98413
USP48	9.4104	9.53426	9.48562	9.69632	9.58253	9.5818	9.75399	9.7209	9.66075	10.26
USP47	8.12161	8.03508	8.05807	8.20669	8.23044	8.21472	7.89633	8.62635	8.34267	8.59181
USP46	3.98146	3.08034	3.32976	3.53212	3.09988	3.13114	3.54473	3.01483	3.34702	4.5614
USP45	4.48827	4.33605	4.64304	4.62637	3.96199	4.26918	4.36996	4.77457	4.37785	4.81851
USP44	3.51831	3.21338	3.45192	3.61204	2.29108	2.37563	1.73216	3.96349	3.58212	3.80999
USP43	3.10445	2.44101	2.17283	0.720622	0.915359	1.16161	0.594667	0.793032	2.75412	1.03793
USP42	10.2032	10.2512	10.3099	10.5629	10.1762	10.2704	10.1529	10.68	10.4517	10.3588
USP40	3.96443	3.93452	3.89088	4.30008	3.02412	3.62125	4.02483	4.61259	4.89169	5.32182
USP4	12.1639	12.4562	12.0137	11.9968	11.9876	12.2339	11.9876	12.2478	11.8089	11.7201
USP3-AS1	5.46461	5.47164	5.27298	5.48398	6.07264	5.78454	5.90975	5.61911	5.29418	5.15792
USP39	11.2187	11.4172	11.3807	11.7691	11.4956	11.641	11.7019	11.822	11.5105	12.0869
USP38	9.61523	9.65354	9.73857	9.66216	9.60472	9.64808	9.65755	9.74417	9.75912	10.2428
USP37	7.58348	7.29675	7.45265	7.47209	7.35757	7.66748	7.29907	7.76166	7.66406	8.16412
USP36	8.64497	8.45823	8.49613	8.64099	8.52858	8.82608	8.3173	9.08914	8.90675	9.4927
USP35	8.36788	8.40841	8.58765	8.89204	8.60808	8.49864	8.24111	8.83829	8.84739	8.72231
USP34	8.31102	8.30458	8.27874	8.37433	7.82408	8.04114	7.82368	8.61008	8.79076	8.3828
USP33	13.0771	12.7228	12.2853	12.4092	12.2548	12.6309	12.7816	12.3681	12.2321	12.3328
USP32	7.68851	8.00368	7.91194	7.4341	7.21619	7.47467	7.46469	7.17642	7.337	6.64091
USP31	4.92868	4.7191	5.14316	4.73705	5.22901	5.34239	5.09069	5.66321	5.25137	5.12652
USP30-AS1	4.02121	3.52573	4.63426	4.22062	3.48417	4.06509	3.83917	5.10473	4.35169	4.56105
USP30	3.89943	4.27853	4.11824	3.91948	3.74345	3.55278	3.43392	3.42586	3.27215	4.05368
USP3	9.56293	9.65388	9.51837	9.63644	9.1861	9.50718	9.74331	9.66906	9.83297	9.43792
USP2-AS1	0.0840576	2.20267	1.29126	1.39698	0.475009	1.21977	1.7746	1.91009	0.105892	2.11875
USP29	3.02152	3.26681	3.20091	3.20563	2.34039	2.15748	2.72629	2.46571	2.23876	2.67685
USP28	4.80574	4.52919	4.75952	4.88264	4.69399	5.17976	3.98063	4.58503	4.30985	5.71479
USP27X-AS1	2.32433	2.33743	1.75607	2.12417	1.21617	1.52797	1.58273	2.19482	3.4322	2.48899
USP27X	3.6588	3.89558	3.75365	3.37884	2.96776	3.27012	3.32853	3.29609	3.93059	3.11876
USP26	1.9322	1.6736	1.08332	1.46403	0.455593	2.3532	0.420183	0.365324	0.487058	2.01631
USP25	6.94751	6.78957	6.42172	6.71719	6.53499	6.69816	7.29421	7.12237	6.79037	6.62407
USP24	8.19366	8.38165	8.611	8.52369	8.03021	8.35421	7.93459	8.95024	8.93364	8.95076
USP22	8.12993	8.31987	8.11176	8.05986	7.56965	7.81976	7.89739	8.18709	8.40093	7.81943
USP21	6.15545	6.16635	6.07647	6.38484	6.41358	6.38936	6.1983	6.62634	6.88418	6.37668
USP20	8.51917	8.5384	8.63727	8.76686	8.35572	8.65261	8.35302	9.03816	9.11238	8.66852
USP2	1.16759	0.363044	0.364598	1.85301	0.909957	0.36306	0.373015	0.375728	0.31106	0.298191
USP19	6.60707	6.87858	6.78353	6.7554	6.74313	6.76137	6.80867	6.80892	6.57803	6.45935
USP18	6.87976	7.01064	6.60156	6.76443	5.28851	6.5318	9.66314	8.14355	7.12344	7.57252
USP17L8	2.83015	2.31873	2.51585	3.48447	3.49476	3.00721	3.57067	2.74003	2.84199	2.83383
USP17L7	4.38803	4.59408	4.4869	4.72201	4.96984	4.54028	4.51697	3.17143	4.36787	4.68177
USP17L25	8.20014	8.03039	8.16204	7.85204	8.57807	8.24404	8.16281	7.95379	8.12123	7.582
USP17L2	9.49535	8.90468	9.35419	8.73154	9.37762	8.87558	8.99886	8.8622	9.42331	8.32141
USP17L1	0.435449	2.60952	0.309354	2.23216	0.22738	1.48265	1.7129	0.635185	0.334871	0.228217
USP16	9.66216	9.60491	9.50378	9.92385	9.82458	10.0986	10.006	10.2992	10.044	10.7439
USP15	9.08036	9.39641	8.97392	8.7405	9.20755	9.16081	9.72111	9.28362	8.71307	8.84207
USP14	4.78417	4.76834	5.0208	5.02468	4.72472	4.78989	4.69205	5.27835	5.56593	5.48678
USP13	5.70187	5.7882	5.65336	6.02292	5.47919	5.7316	5.15129	5.94935	5.86368	5.98373
USP12-AS2	6.47356	6.09788	5.58221	5.09338	5.42583	5.06745	5.01803	4.53331	5.42708	4.45329
USP12-AS1	2.21202	1.87159	3.07485	1.67255	1.89625	2.88761	2.17635	5.1421	2.71852	1.73567
USP12	6.69953	6.94464	6.92126	6.51472	7.95386	6.54708	6.54203	6.45739	6.85001	6.00923
USP11	10.3031	10.1637	10.4859	10.6503	10.6777	10.7571	10.5329	10.8429	10.6038	11.0091
USP10	12.1614	12.0751	10.8212	11.2127	10.5959	11.1398	12.2794	11.1178	11.0288	10.8688
USP1	9.60136	9.30313	9.37723	9.66999	9.74842	9.88782	9.81421	10.1628	9.70807	10.507
USO1	10.2179	9.72877	10.0176	10.0904	9.88759	10.2851	10.2218	10.549	10.4447	10.9763
USMG5	12.7215	12.7659	12.52	12.8939	13.0887	13.287	13.2163	13.1486	12.9665	13.7757
USHBP1	4.8293	6.37444	4.17724	4.98687	5.54877	4.96874	5.62177	4.37612	4.96254	5.34291
USH2A	0.113125	0.401322	0.126766	0.100974	0.110428	0.113576	0.0813743	0.505436	0.0846168	0.105597
USH1G	5.22297	4.29548	4.49913	3.56125	4.57656	4.18846	3.64057	3.80752	4.93981	2.94991
USH1C	2.51834	3.22054	2.30975	2.90147	2.66286	3.22895	3.16357	3.78045	2.86408	3.3067
USF2	12.7473	13.0165	12.6959	12.9547	12.6407	12.8597	12.8249	12.7405	12.5455	12.9603
USF1	6.13003	6.72751	6.40443	6.35914	6.0138	6.40288	6.80134	6.0931	5.90365	6.17209
USE1	8.40718	8.39175	8.5287	8.8494	8.49877	8.71532	8.2957	9.04637	9.09939	8.9641
USB1	5.12161	4.58413	4.71257	5.53512	4.95788	4.49723	4.10697	4.86358	5.10791	5.36028
UROS	7.12925	7.00793	7.02287	7.08829	7.29575	6.89541	6.63204	7.13238	7.53731	7.19873
UROD	10.2325	10.2642	10.3956	10.7979	10.5505	10.5239	10.6445	10.6564	10.8083	10.6571
UROC1	2.28243	1.33272	2.00063	1.01112	0.128837	1.04973	0.0939869	1.27528	0.910571	0.371643
URM1	1.23981	0.223817	1.05227	1.61476	0.168495	1.44727	1.17282	1.88996	0.145776	1.30164
URI1	8.02024	7.91045	7.8786	8.42048	8.35531	8.41394	7.93446	8.60962	8.10781	8.63012
URGCP	6.08215	6.24985	6.39418	6.71144	5.85938	6.18393	5.51794	6.80756	6.85567	6.64777
URB2	5.79682	5.91446	6.23543	6.72302	5.83633	6.18658	6.10303	6.69451	6.57799	6.77334
URB1-AS1	6.0647	5.61733	6.20272	6.65346	6.08416	6.30466	5.81704	6.63044	6.43078	6.70832
URB1	5.35097	5.56277	5.91895	6.53657	5.32632	5.63696	5.15949	6.08146	6.15237	5.97223
URAD	0.883079	0.139558	0.168356	0.107345	1.66545	0.215026	0.93482	0.805011	0.16089	0.172645
UQCRQ	12.9665	12.7752	12.7808	13.2098	13.1891	13.3375	13.4234	13.2929	13.2044	14.0754
UQCRH	12.8662	12.6057	12.5469	12.9108	12.8439	13.0547	13.0065	13.0177	13.0406	13.7606
UQCRFS1	11.3922	11.23	11.1857	11.7626	11.4788	11.5697	11.6667	11.7834	11.8537	12.3119
UQCRC2	10.896	10.8491	10.8404	11.2715	10.925	11.1962	11.1038	11.3572	11.1678	11.591
UQCRC1	9.24131	9.28275	9.05147	9.58019	9.14886	9.38493	9.42555	9.57147	9.74154	9.98078
UQCRBP1	3.53754	3.09097	2.61721	2.92718	3.17439	3.18506	3.44285	3.1518	3.66401	3.4529
UQCRB	12.2387	12.2063	12.0449	12.2709	12.6581	12.8491	12.8111	12.4998	12.6199	12.6894
UQCR11	14.5126	14.5071	14.3122	14.347	14.7244	14.5444	14.3862	14.292	14.3282	14.4207
UQCR10	12.5096	12.5483	12.3808	12.7816	12.6872	12.887	12.9562	12.9333	12.7093	13.4842
UQCC3	10.6859	10.5983	10.7566	11.1286	10.9896	11.1217	10.4903	11.2443	11.0736	11.4979
UQCC2	9.25884	8.89672	8.99049	9.5975	9.48544	9.33931	9.22841	9.35195	9.68057	10.1179
UQCC1	4.81583	4.3714	4.44836	4.72776	4.68679	4.8378	4.70325	5.03648	5.67876	5.28758
UPRT	8.11297	7.84818	7.9474	8.42368	8.31119	8.63643	8.26513	8.44209	8.29429	9.06452
UPP2	0.324961	0.334779	0.333486	0.356312	2.03944	2.51815	1.39094	1.36933	2.08604	2.17849
UPP1	7.87376	7.96126	7.70592	8.35224	8.06577	7.9313	8.06286	7.66505	8.28263	7.74729
UPK3B	3.75522	3.13601	3.49604	3.38308	3.27951	3.32118	2.39189	5.66659	3.25097	3.22387
UPK3A	2.48818	3.52408	2.39594	3.10858	2.20373	2.4126	2.56892	2.4979	3.18623	3.62998
UPK2	0.162101	0.136533	0.0999465	1.00325	0.122128	0.109839	0.098575	0.629618	1.51867	0.250383
UPK1B	0.132144	0.97891	0.0924288	0.12845	0.116024	0.618504	0.680174	0.113896	0.099217	0.0968519
UPK1A	1.78109	2.50507	2.71394	1.72947	3.22155	2.53819	2.92078	2.8335	2.42809	1.70549
UPF3B	6.50471	6.35608	6.38805	6.7912	5.8495	6.62806	6.55567	7.17658	7.13719	7.09902
UPF3A	6.54826	6.18315	6.09831	6.34194	6.01916	6.17257	5.95528	6.59239	6.40944	6.42192
UPF2	6.99634	7.17527	6.63852	6.74675	6.79091	6.89095	7.06359	6.67769	6.69932	6.90594
UPF1	10.9636	11.4115	11.1897	11.1154	10.7493	11.1151	11.3025	11.3713	11.0613	11.267
UPB1	7.94888	8.26969	8.10842	8.48844	8.38721	9.03774	9.28912	8.9094	8.4992	8.05848
UNQ6494	3.61079	1.74675	2.38714	2.42733	2.29075	2.81641	2.84074	2.11797	1.92907	2.77422
UNKL	7.93672	8.16871	8.00623	8.03039	7.71034	7.76189	7.77492	8.28659	8.06996	7.99315
UNK	8.67007	8.69413	8.90227	9.0797	8.53059	8.82181	8.5544	9.3195	8.89105	9.1269
UNG	9.33676	9.22659	9.73149	9.97235	9.83141	10.051	9.57733	10.3905	9.61781	10.8569
UNC93B1	8.1586	8.24685	7.80429	8.1031	7.44627	7.60627	8.72743	7.77887	8.26255	7.41238
UNC93A	0.0832345	0.109479	0.118529	7.57768	0.0835582	0.297427	0.884225	0.7619	0.10583	0.08501
UNC80	0.346529	0.268204	0.252826	0.305691	0.189737	0.203881	0.184995	0.464898	0.300745	0.219534
UNC79	0.551842	0.588819	0.513326	0.607417	0.352578	0.311719	0.316929	0.292817	0.376767	0.344562
UNC5D	0.601947	0.666128	0.675702	0.787548	0.51375	0.44478	0.499807	0.379726	0.470023	0.389062
UNC5CL	5.40177	4.83036	5.11619	5.76404	4.56248	4.87779	4.82361	5.59541	5.63288	5.94255
UNC5C	5.41812	4.35025	5.37706	4.01064	4.04708	4.37101	3.90931	4.30985	5.3337	2.35306
UNC5B	1.13939	1.85665	4.79619	4.89355	2.50233	3.7659	0.264252	3.30008	2.38812	3.21397
UNC5A	5.10131	4.7211	5.05597	4.40396	5.2974	4.83482	5.02559	4.37459	5.08537	4.52765
UNC50	9.22952	9.00828	8.9741	9.12302	8.91749	9.19503	8.89837	9.38386	9.30911	9.71473
UNC45B	3.9215	6.16386	3.46011	3.02835	3.23637	3.04582	2.67218	3.10559	2.78752	3.97342
UNC45A	8.77642	8.68396	9.03613	8.90494	8.70989	8.70305	8.57546	8.87146	8.93909	8.70899
UNC13D	8.69108	8.95336	8.58446	8.87791	8.57582	8.57784	8.79979	8.57351	8.42584	8.42802
UNC13C	4.99071	2.29044	0.183347	2.38365	0.801988	2.0303	2.64065	0.879764	0.588467	3.13107
UNC13B	1.7118	0.422398	0.595799	1.82509	1.97818	0.250883	2.24923	1.48598	1.78477	1.27128
UNC13A	0.213528	0.229867	0.22796	0.229202	0.249826	0.281252	0.254361	0.202867	0.227897	1.26467
UNC119B	8.4479	8.66354	8.79004	8.74523	7.98683	8.61969	8.03345	8.93281	9.07161	8.86478
UNC119	8.59577	8.91843	8.68088	8.69203	8.34084	8.41549	8.5308	8.31642	8.61969	8.02961
UMPS	8.8804	8.60415	8.84631	9.12813	8.89094	9.00219	8.78921	9.24298	9.20813	9.77235
UMODL1-AS1	0.175652	0.191509	1.6277	0.175473	0.159092	0.171807	1.71893	1.06437	1.24415	1.31296
UMODL1	0.660572	0.442049	0.45097	2.361	2.01834	1.50568	1.78162	2.82394	2.5652	1.16771
UMOD	10.2093	10.1259	10.1469	10.112	10.4241	10.2118	10.3546	9.85235	9.82781	9.92304
UMAD1	8.49601	8.44014	8.32884	8.69056	8.70923	8.8719	8.86053	8.71148	8.57874	9.11166
ULK4	5.06512	4.93011	4.01538	4.51908	4.58626	4.2961	4.6048	4.23518	4.68522	5.10403
ULK3	6.52275	6.71889	6.74209	7.25174	6.14681	6.7242	6.3873	7.6306	7.23554	6.89037
ULK2	7.33138	7.23964	7.19456	7.8438	7.70247	7.77492	7.65779	8.07301	7.94553	8.11363
ULK1	9.53296	9.73471	9.22027	9.29667	9.0671	9.03386	8.95715	8.929	9.10992	8.78886
ULBP3	0.135525	0.149655	1.45673	0.132551	1.73065	1.32352	1.2914	0.13438	0.158787	1.65273
ULBP2	0.124599	0.12109	1.59341	0.150523	0.118757	0.0921655	0.437676	0.797105	0.795883	1.72422
ULBP1	3.1487	3.20502	1.92201	2.14585	2.63926	1.42317	1.5311	2.61111	2.28975	1.48655
UIMC1	10.9909	11.0118	10.7623	10.9146	10.766	11.0024	10.8735	10.8678	10.5844	10.6098
UHRF2	6.12612	5.85915	6.05659	6.10206	5.52586	6.03433	5.84724	6.41873	6.58335	6.68485
UHRF1BP1L	7.47805	7.59337	7.13047	7.36547	7.1244	7.13092	7.29537	6.95935	7.21085	6.83361
UHRF1BP1	7.70839	7.77417	8.27192	8.33666	7.77613	8.26772	7.79539	7.99722	8.03292	8.39631
UHRF1	5.67654	4.20501	3.88805	5.55519	4.98598	4.62338	5.40217	5.10704	5.05197	7.00495
UHMK1	8.68182	8.83518	9.04169	8.81975	9.17236	8.84141	8.80091	9.24533	9.0877	9.62239
UGT8	5.74787	4.36937	4.79096	5.06308	4.37577	4.63963	5.06273	5.00478	5.81409	5.8514
UGT3A2	0.141417	0.169287	0.166963	0.145776	0.940826	0.123194	0.104013	0.410732	3.67958	1.15192
UGT3A1	5.55618	4.86761	4.93869	4.36893	5.97514	5.44813	5.40883	5.5492	6.20883	4.43471
UGT2B7	0.832187	0.473174	2.14205	0.559968	1.18431	0.418372	2.65807	1.61323	2.16518	0.344482
UGT2B4	0.209447	0.22181	0.202556	0.211059	0.17707	2.03095	0.136757	0.12943	0.136311	0.12495
UGT2B15	7.37739	6.10588	6.63406	5.83175	6.626	5.85262	5.39791	5.83498	7.26017	4.08974
UGT2B11	2.24733	0.266838	1.44	1.62705	0.284767	1.16096	1.91713	2.15403	1.68683	0.593412
UGT2B10	6.54309	5.94265	5.95638	6.14341	7.9631	7.42833	7.49931	7.45051	7.90062	5.93565
UGT2A3	0.325635	0.372513	0.360033	0.388458	0.378398	0.366962	0.35657	0.33314	0.391026	0.368036
UGT2A1	0.187707	0.158166	0.182568	0.136455	0.188511	0.224967	0.149198	0.141025	0.144559	0.146521
UGT1A8	0.262261	0.294573	0.284922	0.294079	0.331245	0.332028	0.315344	0.286978	0.318099	0.310208
UGT1A6	4.57962	4.58883	4.16418	4.33774	5.57949	5.40477	5.98879	5.62718	5.36962	5.18601
UGP2	9.981	9.88983	9.85859	9.90691	10.0127	10.1284	9.949	10.0678	9.95707	10.2751
UGGT2	6.56989	5.89965	6.03211	6.26649	6.39714	6.29606	6.36677	5.90862	7.03657	6.9036
UGGT1	7.7176	8.12923	7.83584	7.89586	7.76642	7.7721	7.6777	7.70229	7.42599	8.11192
UGDH	6.9189	6.67711	6.88911	6.99937	7.13737	7.16376	6.67826	7.09119	6.65645	7.93606
UGCG	7.57496	7.63026	7.80153	8.08324	7.85544	7.67757	7.36538	7.55812	7.96544	8.5033
UG0898H09	0.0877163	0.121507	0.132081	0.114139	0.589819	0.111239	0.0831042	0.0839297	0.109806	3.63502
UFSP2	8.02543	7.77433	7.93039	8.32568	8.19931	8.43277	8.03709	8.6397	8.46541	8.97033
UFSP1	5.54627	5.46443	6.10794	6.19488	6.38895	6.34893	6.43821	6.00938	6.40003	6.6003
UFM1	6.0931	6.09969	5.89014	6.13429	5.85038	6.60178	6.5739	6.46114	6.12835	6.80032
UFL1	8.90151	8.38894	8.49318	9.13706	8.84192	9.43397	9.13093	9.52336	9.28637	10.3149
UFD1L	10.3808	10.0819	10.0812	10.2582	10.2364	10.1418	9.94439	10.1439	10.3582	10.417
UFC1	9.2054	9.02086	9.18433	9.4408	9.01784	9.21644	9.29553	9.72057	9.71708	9.75469
UEVLD	5.63218	5.51294	5.10884	5.4205	4.83397	5.61542	5.66451	5.09973	5.57148	5.5998
UCP3	10.0896	10.0657	9.91425	10.1611	10.6237	10.3649	10.5031	10.0947	9.94249	10.2521
UCP2	10.9534	10.7738	11.1535	11.4754	10.6758	11.1282	10.9197	11.368	11.1339	11.7741
UCP1	0.232196	2.22359	1.61598	0.186566	2.09798	0.574134	2.47777	0.571414	0.215692	1.82606
UCN3	0.171565	1.67801	1.15608	0.163549	1.91637	1.11561	1.90057	0.641944	1.76448	1.61415
UCN2	1.8864	0.98812	0.895881	0.157993	1.50555	2.01106	2.50836	1.49323	0.132464	1.74624
UCN	7.56095	7.64027	7.69596	8.16166	7.36344	7.82368	7.41892	8.06602	9.99819	8.20523
UCMA	2.72392	2.01492	2.65912	2.86344	3.49576	3.15132	3.50954	2.99463	2.97599	2.25613
UCKL1-AS1	1.4687	1.55031	2.81764	3.17467	1.50056	1.85717	1.6692	1.92921	0.826633	1.91885
UCKL1	9.7308	9.02063	9.62655	8.58352	10.1112	9.47414	8.9054	9.45995	10.1905	7.96497
UCK2	7.34401	6.47756	6.61066	7.49609	6.81557	7.05172	6.52439	6.81906	7.42658	7.85113
UCK1	6.97549	6.93834	6.91574	7.06497	7.54036	7.36216	7.11313	7.4487	7.4341	6.97989
UCHL5	8.5244	8.0588	8.10771	8.46674	8.47258	8.70794	8.34321	8.77361	8.66964	9.18812
UCHL3	8.63522	8.1758	8.18094	8.83634	8.51688	8.72399	8.79588	8.81304	8.98956	9.56602
UCHL1	5.50085	2.53326	3.03652	5.59386	4.16875	4.85765	5.77309	4.58422	6.56836	7.16186
UBXN8	5.37403	5.45244	5.27835	5.24364	5.57305	5.48894	5.19483	5.73184	5.97862	5.55303
UBXN7	6.74166	6.67897	6.55674	6.38184	6.2817	6.49423	6.21827	6.66651	6.53927	6.73094
UBXN6	11.0566	11.4507	12.3877	11.1077	11.8756	10.9644	11.3942	10.8635	11.1742	10.2717
UBXN4	7.65255	7.26564	7.10769	7.67323	7.2832	7.63475	7.30513	7.43189	7.62003	7.80287
UBXN2B	9.138	9.32766	9.16305	8.87167	8.87425	8.99859	9.21179	8.71755	8.64907	8.2308
UBXN2A	5.63907	5.53533	5.54274	5.52173	5.06011	5.46549	5.21821	5.67473	5.51923	5.88909
UBXN11	6.89702	7.26511	6.58111	7.34766	5.92296	6.62077	6.87752	6.40394	6.92013	6.1346
UBXN10	0.696048	1.48416	0.842388	0.934973	0.944939	0.697967	0.604668	1.24149	0.628385	1.50122
UBXN1	13.1038	13.3153	13.3483	13.5291	13.1553	13.4408	13.4635	13.48	13.4394	13.7716
UBTFL1	0.320362	1.29459	0.365449	0.423518	0.434611	1.28882	1.66423	0.326509	1.49779	0.340313
UBTF	7.04145	6.97733	7.32039	7.54009	6.52458	7.09509	6.64956	7.61602	7.57837	7.57427
UBTD2	6.61372	6.55733	6.47098	6.83767	6.87235	6.65686	6.52686	6.73215	6.93747	7.07303
UBTD1	9.1929	9.24408	9.01751	8.84373	8.93065	8.31169	8.63702	7.80015	8.88332	6.90513
UBR7	8.28038	8.07835	8.31664	8.56805	8.23801	8.36005	8.08252	8.47023	8.56381	8.95663
UBR5	6.73537	6.92167	6.61192	6.95841	6.4624	6.8199	6.56457	6.63096	6.66797	6.97437
UBR4	11.5692	11.8361	11.91	12.0572	11.5704	11.6971	11.6622	12.012	11.9787	11.6897
UBR3	6.69846	6.56507	6.86528	6.64083	6.41177	6.62377	6.45705	6.94567	6.94867	6.9544
UBR2	10.2561	10.5164	10.086	10.1659	10.174	10.1441	10.3975	10.0994	9.5889	9.8921
UBR1	8.92605	8.86861	9.19209	9.18956	9.10354	9.40949	9.10766	9.53378	9.30014	9.95318
UBQLNL	4.84584	5.37678	4.33506	5.32492	3.41177	4.44157	6.41401	5.77971	4.28106	4.72369
UBQLN3	2.71819	1.82614	4.406	3.27434	3.99069	3.88227	3.31553	2.90238	2.74071	1.35547
UBQLN2	9.30743	9.48519	9.08434	9.75115	9.28926	9.47796	9.51199	9.83187	9.48772	9.44499
UBQLN1	6.37861	6.18576	6.45262	6.36978	6.14146	6.15207	5.7842	6.60377	6.6582	6.53563
UBP1	9.66743	9.64347	9.71555	10.1063	9.64592	10.0309	9.94015	10.3494	10.0582	10.6637
UBOX5	6.94464	6.58012	6.86905	7.49668	6.52957	6.54425	6.44173	6.71814	7.16904	6.8278
UBN2	7.80337	8.13629	7.64675	8.06688	7.68801	7.99556	8.06225	8.24504	7.94995	8.15352
UBN1	10.2186	10.9731	10.2197	10.232	9.92635	10.0466	10.639	10.1905	9.72144	9.4284
UBLCP1	10.45	10.2541	10.1129	10.4299	10.5696	10.8548	10.5195	10.7474	10.4013	11.0251
UBL7	8.38264	8.4436	8.38002	8.32361	8.11765	7.87647	8.35572	8.21515	8.25511	7.90541
UBL5	13.1352	13.2462	12.8798	13.1164	13.2427	13.157	13.2629	13.0687	13.0664	13.3609
UBL4B	7.34492	6.70456	7.3084	6.48788	7.19652	6.68575	6.31435	6.63956	7.75704	5.14713
UBL4A	8.38952	8.40597	8.53497	8.5991	8.39779	8.57258	8.673	8.56052	8.71717	8.80451
UBL3	8.65779	8.82684	8.73716	8.89493	8.88107	8.93674	8.59828	8.90025	8.50168	8.90968
UBIAD1	7.43495	7.53159	7.78735	8.28802	7.85147	7.95686	7.70914	8.25458	8.01078	8.55932
UBFD1	8.37915	8.412	8.66076	8.24284	8.64361	8.47807	8.61008	8.30878	8.83678	8.44746
UBE4B	9.0309	9.34024	9.00127	9.16368	9.04505	9.05692	8.7903	8.94006	9.06941	8.9667
UBE4A	10.6166	10.6632	10.591	11.0024	10.5195	10.9937	10.9657	11.1675	10.71	11.2287
UBE3C	6.81021	6.81739	6.64604	7.22214	6.37809	6.73245	6.79051	7.00263	7.24656	7.44519
UBE3B	5.40751	5.54732	5.1158	5.46902	6.9058	4.92418	5.11904	5.32506	5.37956	5.32774
UBE3A	7.06241	6.70846	7.20678	7.26866	6.91115	7.14169	6.73043	7.44596	7.50611	7.68896
UBE2Z	9.54259	9.66806	9.7709	10.0779	9.75024	10.0945	9.88074	10.1867	9.92697	10.2268
UBE2W	9.92612	10.1544	9.82624	9.5626	9.82198	9.9355	10.2325	9.61703	9.35508	9.52513
UBE2V2	6.11818	5.78014	5.9054	6.14113	5.95671	6.11669	5.98497	6.37124	6.3784	6.59896
UBE2V1	10.0366	10.0267	10.2288	10.1116	10.5376	10.189	10.2435	9.88813	10.2207	10.4104
UBE2U	0.0946497	0.0956434	0.102745	0.117207	0.0838026	0.100749	0.106962	0.0834535	0.0961098	0.0869873
UBE2T	8.45588	7.24348	7.68297	8.16855	7.90989	8.09853	8.13578	8.67965	8.52223	9.30976
UBE2S	8.88812	8.51574	8.54702	8.89756	8.68718	8.65672	9.45824	8.97158	8.76007	9.67879
UBE2R2-AS1	2.6644	3.494	2.81837	2.11322	1.9584	2.91588	1.52687	2.64004	1.865	3.38737
UBE2R2	9.57013	9.76016	9.58091	9.52019	9.2358	9.07694	9.1769	9.20186	9.18333	8.79004
UBE2QL1	0.10901	0.0916536	0.109365	0.0803661	2.43752	0.153446	0.128361	0.117522	0.115059	0.124855
UBE2Q2P2	3.52614	3.32966	3.37874	3.06391	2.53898	5.60699	1.94731	3.56826	3.73891	3.87565
UBE2Q2L	0.346347	0.436513	1.00554	0.501869	0.405448	0.408594	0.381379	0.334963	0.408636	0.343666
UBE2Q2	9.88334	9.75684	9.90229	10.0116	10.0646	10.4304	10.0588	10.4554	10.016	10.7079
UBE2Q1-AS1	0.186935	0.155413	0.18156	0.131215	0.190593	0.224112	0.153722	1.15478	0.147006	0.15149
UBE2Q1	6.51291	6.54499	6.47832	6.63015	5.88915	6.36575	6.26205	6.69668	7.20247	6.48138
UBE2O	10.0483	10.077	10.2207	10.0864	10.58	9.74719	9.67975	9.74967	9.95653	10.0573
UBE2NL	6.62205	6.44674	6.30701	6.88478	6.83533	6.86204	6.60323	6.63247	6.82025	7.64832
UBE2N	7.17096	6.78353	7.13846	7.49891	7.0332	7.18255	6.83454	7.64648	7.8574	7.82
UBE2MP1	9.4592	9.23242	9.68824	9.09858	9.29355	9.10663	8.93195	8.82208	9.64969	8.8679
UBE2M	7.82191	7.864	8.06577	7.7858	7.61007	7.48802	7.42207	7.69923	8.32259	7.5227
UBE2L6	9.38084	9.53942	8.93878	9.20573	9.0091	9.08872	10.5426	9.73685	9.63451	8.91821
UBE2L3	9.29231	9.17728	9.10924	9.53257	9.24282	9.47298	9.36185	9.501	9.43591	10.0116
UBE2K	10.9693	11.0932	11.0593	11.2938	11.1146	11.2703	11.2831	11.4168	11.2163	11.7414
UBE2J2	4.02646	4.00323	3.53807	4.24576	2.73279	3.84875	3.74385	3.649	3.73169	3.85957
UBE2J1	9.65115	9.26256	8.85024	9.62422	9.4516	9.53052	9.67436	9.20654	9.85786	10.8731
UBE2I	11.5886	11.3963	11.3843	11.5337	11.547	11.6323	11.3815	11.801	11.885	11.6768
UBE2H	8.07732	8.18055	8.37182	7.85721	8.58352	7.8183	8.03395	7.50494	8.07853	7.86777
UBE2G2	11.8032	11.5758	11.866	11.5697	11.9418	11.753	11.5527	11.8708	11.776	11.4873
UBE2G1	9.87906	9.6554	9.7743	9.83337	9.61499	9.93223	9.64969	10.2325	9.92536	10.3975
UBE2F	9.71608	9.52074	10.179	9.55163	9.75138	9.79018	9.92741	9.57733	10.3418	9.50744
UBE2E4P	10.9282	10.9344	10.7502	10.8557	10.7785	10.6725	10.7131	10.7036	10.6962	10.8271
UBE2E3	7.68389	7.51525	7.6201	7.23842	6.87548	6.77404	6.72841	7.21469	7.76655	7.04171
UBE2E2	4.57129	4.81688	4.94961	5.38734	4.58856	4.93906	5.64118	4.79514	5.74797	5.3916
UBE2E1-AS1	0.169376	0.177775	0.405989	0.151845	0.222618	0.243734	0.217144	0.186717	0.206013	0.191518
UBE2E1	5.3975	5.39585	5.53967	5.81932	5.13504	5.73184	5.67596	5.66117	5.57913	5.83719
UBE2DNL	0.307279	2.01566	0.292158	0.330336	0.227928	0.184815	0.216764	0.397283	0.259309	0.256425
UBE2D4	6.46935	6.37107	6.30535	6.7133	6.21603	6.22672	6.4733	6.51134	7.19798	6.67281
UBE2D3	11.2888	11.5205	11.4836	11.1446	11.4048	11.1959	11.372	10.8769	11.2589	10.4859
UBE2D2	9.60998	9.75138	9.62014	9.99935	9.64031	9.83667	9.67168	10.1679	9.91028	10.3437
UBE2D1	10.5971	10.618	10.0643	10.0444	10.2535	10.5905	10.3443	9.68438	10.1651	8.98795
UBE2C	8.40354	6.84086	6.19861	7.22943	7.16315	6.94163	7.51876	7.2675	7.45297	8.3258
UBE2B	8.79549	8.81438	8.62918	8.23552	8.66591	8.40927	8.3737	8.31222	8.076	8.15866
UBE2A	10.3412	10.2509	10.3033	10.4562	10.2659	10.6906	10.4975	10.5704	10.5117	10.6722
UBD	1.79392	2.56727	3.67998	3.16053	2.20125	2.5652	2.42984	1.87594	3.54716	4.17655
UBC	15.0442	15.3434	14.926	15.1116	15.1992	15.1786	15.3202	15.078	14.967	15.1819
UBB	16.6336	16.5646	16.4281	16.4915	16.5566	16.0232	16.6479	16.277	16.9083	15.2966
UBASH3B	5.01946	5.20846	5.31427	5.27336	5.06365	5.1671	5.17638	5.36551	5.85653	6.09032
UBASH3A	8.12005	8.06076	8.54971	9.08036	8.3003	8.49629	7.84416	9.3766	8.94815	8.55266
UBAP2L	6.55663	6.47155	6.18903	6.67947	5.78339	6.24717	6.14988	6.44541	6.6076	6.46278
UBAP2	8.47291	8.2961	8.77036	8.98701	8.1348	8.42305	8.03215	8.98392	8.93977	8.73348
UBAP1L	7.68464	7.89145	8.2046	8.22193	7.65028	8.02876	8.26099	8.68843	8.25408	7.71697
UBAP1	9.46648	9.2912	9.55201	8.93125	9.4633	8.92008	8.81783	9.02168	9.65093	8.00947
UBALD2	13.8611	14.191	14.0737	13.8391	13.9559	13.6862	14.0235	13.7606	13.414	13.3565
UBALD1	8.82049	8.4658	8.65499	8.3255	8.45086	7.94312	7.64316	8.32832	8.68347	8.06645
UBAC2	8.37478	8.60147	8.4913	8.62542	8.45677	8.55932	8.51148	8.77683	8.86478	8.55362
UBAC1	8.87945	8.99735	8.92788	9.03558	8.74852	8.63035	8.57315	8.68283	9.09743	8.71648
UBA7	8.15146	8.47783	7.21945	8.02917	7.82524	8.42294	9.04821	8.71397	8.63363	9.10707
UBA6-AS1	2.38747	0.197818	1.82433	2.49642	2.48888	2.29864	0.160999	1.93539	1.8796	3.14814
UBA6	5.47871	5.55426	5.28322	5.52938	5.21187	5.6017	5.39765	5.75727	5.7454	5.91993
UBA52	16.9987	16.7373	17.1687	16.5283	16.8286	16.7019	16.7689	16.6294	17.0275	16.3221
UBA5	7.41974	6.88994	7.2703	7.42172	7.20715	7.61424	7.25494	7.88935	7.65401	8.39439
UBA3	7.52529	7.33579	7.13311	7.60515	7.33454	7.5618	7.66236	7.42025	7.81522	7.7282
UBA2	8.47327	8.10544	8.48384	8.6327	8.34239	8.51511	8.1094	8.93611	9.15108	9.132
UBA1	9.39272	9.56428	9.38254	9.80734	9.00406	9.26677	9.32744	9.46499	9.30145	9.46562
UAP1L1	6.84592	6.62433	6.87192	6.87199	6.46776	6.20567	6.40382	6.74166	7.36689	6.18953
UAP1	6.09534	5.44565	5.82426	6.13727	5.78329	5.98979	5.87141	6.4586	6.86431	7.63449
UACA	0.129907	0.140062	0.142764	0.618131	0.134963	0.168772	0.158596	0.697845	1.71421	0.119386
U95743.1	2.29627	0.258489	1.16067	0.932105	0.821209	1.29869	0.822958	0.782827	1.89908	1.48084
U73169.1	7.76338	8.41541	8.07251	8.01319	7.36825	7.83114	7.97797	7.66872	7.7085	7.38492
U62631.1	4.73848	5.3216	5.22503	5.54512	4.56588	4.80395	4.54338	5.44719	4.87754	5.75526
U62317.5	10.2653	10.5809	9.09509	9.04505	8.26143	9.95872	12.5977	10.0751	9.30673	8.28739
U47924.3	0.815774	1.01957	0.114681	1.09293	0.0780377	0.500915	0.61543	0.756584	0.418994	0.640695
U2SURP	6.77457	6.49303	6.70492	6.96946	6.23063	6.97856	6.56729	7.51548	7.203	7.17023
U2AF2	11.8708	12.1161	11.9257	12.2712	11.9014	12.2489	12.1742	12.4546	11.9869	12.6484
U2AF1L4	7.38414	7.23275	7.40669	7.87166	6.8824	7.50887	7.82887	8.59609	7.78072	7.46572
U2AF1	9.42471	9.49282	9.33181	9.46279	9.24665	9.18712	9.23338	9.43397	9.36956	9.54381
TYW5	6.08168	5.59619	5.72254	6.28421	5.44035	6.06139	5.66444	6.64419	6.49439	6.37082
TYW3	4.85605	4.80052	4.59066	5.19924	4.84774	5.15459	4.9013	5.12644	4.97633	5.15982
TYW1	8.72437	8.32062	8.23965	8.63363	8.37812	8.6693	8.412	8.91734	8.80735	9.09009
TYSND1	5.71108	5.93635	5.82155	6.24902	5.7115	6.18346	6.21839	6.56976	6.50212	6.65679
TYRP1	0.189852	0.132623	0.141854	0.191988	0.132159	0.0994616	0.140639	0.165867	0.178985	0.17459
TYROBP	16.3836	16.5396	16.0386	16.0908	15.9239	16.0074	16.5879	15.5861	15.9289	15.0442
TYRO3P	2.24352	2.87059	3.19881	3.05955	1.68003	1.96374	2.52686	2.36842	1.00295	2.4537
TYRO3	3.7669	3.93668	4.42655	4.1121	4.21745	4.14653	3.70789	4.26545	4.03354	4.11479
TYR	0.202769	0.168142	0.198979	0.141545	0.525159	0.241152	0.19704	0.185043	0.185417	0.196759
TYMSOS	2.40094	0.233185	0.678216	3.2782	1.47566	0.143445	1.79471	1.16424	3.04471	4.16475
TYMS	8.92323	6.10525	6.87962	8.70765	8.13062	7.71225	8.53113	8.68559	8.72885	10.2281
TYMP	17.1568	17.2599	17.1286	17.2225	17.1418	17.0602	16.985	16.9868	17.0235	16.8499
TYK2	6.7296	6.98936	6.6179	6.62666	5.99733	6.02957	6.29757	6.55832	6.4022	6.19221
TXNRD3NB	0.138781	1.18396	0.0886816	3.42065	0.125156	0.537636	0.135123	1.00246	0.117237	0.100322
TXNRD3	3.8323	2.68429	3.55982	3.58544	2.62381	3.47625	2.23165	3.67421	3.87637	2.93201
TXNRD2	3.70641	3.53037	3.5054	4.11944	3.35578	2.95884	3.36005	3.7183	4.15994	3.81574
TXNRD1	7.26398	7.66942	7.19133	7.15096	7.24865	7.09232	7.35433	6.45299	6.54289	6.84822
TXNL4B	5.14416	5.40364	5.34453	5.35742	4.68118	5.04976	5.54237	5.71016	5.70922	5.54367
TXNL1	11.4416	11.3952	11.4664	11.6728	11.5527	11.6833	11.6227	11.6897	11.8032	12.2144
TXNIP	15.146	15.3615	14.8768	15.0674	15.3373	15.3615	15.6159	15.2896	14.5833	15.1913
TXNDC9	9.26561	9.01784	9.03685	9.14969	9.38595	9.52971	9.42581	9.55689	9.29932	10.0666
TXNDC8	0.147639	0.145105	0.138225	0.11032	0.14371	0.159713	0.0969372	0.101934	0.0888602	0.0825126
TXNDC5	12.3182	9.59897	9.41324	10.8718	9.79123	11.2175	11.8321	10.8582	12.0853	13.8545
TXNDC2	2.12027	1.5613	1.97465	2.93676	2.67361	2.53826	3.65705	2.36118	2.90523	2.8612
TXNDC17	6.91005	6.887	6.84529	6.98159	7.21112	7.10256	6.8485	7.1183	7.26528	7.30735
TXNDC16	6.32913	5.75701	5.70176	5.93651	5.06994	5.71133	5.496	5.77693	6.57661	6.24947
TXNDC12-AS1	0.274993	2.8461	0.283539	0.245079	0.283997	0.307868	0.258868	2.91181	0.256776	0.291759
TXNDC12	7.69996	7.84334	7.77838	8.05186	7.54715	7.89559	7.91401	7.84559	7.87296	8.06577
TXN2	8.95258	9.02337	9.03534	9.60984	9.24467	9.19209	9.1665	9.62166	9.27466	9.77008
TXN	12.5858	12.759	12.1395	12.328	12.4504	12.4351	13.0852	11.9849	12.3498	12.7482
TXLNGY	3.12349	3.70299	3.28987	0.308102	3.06291	3.35482	3.44447	4.75435	3.33406	4.31554
TXLNG	6.89209	6.84038	7.13196	7.90764	7.19825	7.27153	6.92409	7.29309	7.00657	7.51382
TXLNB	5.2225	4.55586	4.96442	4.99443	6.47184	4.93266	5.24116	5.46568	5.19083	5.78939
TXLNA	9.66239	9.70894	9.84956	10.205	9.79368	10.0015	9.87013	10.4294	10.2038	10.7479
TXK	8.43244	8.11745	8.41881	8.6095	7.97168	8.33018	8.14075	8.88159	9.13894	8.84519
TWSG1	5.39337	4.90509	5.06804	5.47364	4.87048	5.55526	5.10232	5.10302	4.71437	5.11342
TWISTNB	6.20711	5.98717	6.10574	6.48781	6.65462	6.51161	6.42835	7.09241	6.97515	7.40741
TWIST2	0.123624	3.19282	0.0960502	0.124406	0.109825	0.0987205	0.133219	0.1063	0.093368	0.0922021
TWIST1	0.120323	0.136434	0.144352	0.120024	0.141439	0.182439	0.158387	0.119453	0.142767	0.157409
TWF2	8.73403	9.00373	8.78605	9.20238	8.52978	8.5212	8.93809	8.92936	9.04859	8.61753
TWF1	8.99985	8.65658	8.68203	8.73865	8.7241	9.21323	9.11149	9.34779	9.07589	9.73887
TVP23C-CDRT4	2.69218	2.91531	2.20777	3.10464	0.8004	1.98905	1.84344	2.13252	2.46846	3.01732
TVP23C	7.44177	7.53659	7.40231	7.46729	7.27605	7.62518	7.37533	7.67215	7.49546	7.85363
TVP23B	8.49905	8.11124	8.14051	8.12873	8.17327	8.26883	8.12534	8.75554	8.54126	8.9909
TVP23A	0.292043	0.302872	0.299557	1.18672	1.26849	1.615	2.13525	1.55278	1.84042	0.624769
TUT1	4.39667	4.98787	5.27572	5.41268	4.35339	5.126	5.0205	5.64567	5.08066	5.52905
TUSC5	5.91069	5.93879	6.16276	5.29538	4.96183	5.24773	4.73015	5.29373	5.21724	4.98119
TUSC3	1.74296	0.876741	0.917387	1.0128	0.655047	0.506671	1.77322	1.22916	2.84801	0.510279
TUSC2	10.0953	10.3885	10.1095	10.534	10.296	10.5476	10.4767	10.4091	10.0949	10.8524
TUSC1	2.40741	2.96944	4.11375	4.35506	3.15627	2.73356	3.04892	2.95121	4.36375	4.10122
TULP4	7.59329	7.59557	8.22109	8.34479	7.8225	8.08589	7.79265	8.36194	8.30764	8.87167
TULP3	6.60357	6.41121	6.66733	7.00617	6.42604	6.79219	6.32803	7.03981	6.76958	7.44253
TULP2	2.55818	3.12386	3.03573	2.06787	2.61413	2.5683	2.86117	2.2889	1.57114	2.80368
TULP1	0.11949	1.24965	0.13655	1.22506	2.18548	1.55791	1.63031	0.80925	1.57981	0.491401
TUFT1	7.56733	7.48435	7.54009	7.35118	6.58505	7.35851	7.68568	7.50391	6.96132	6.69636
TUFM	11.1763	10.9981	11.5314	11.6431	11.4044	11.4702	11.1427	11.6697	11.5833	11.8948
TUBGCP6	7.3723	7.48899	7.66838	8.01751	7.24113	7.54105	7.28108	8.30788	7.93962	8.58619
TUBGCP5	4.40618	4.5507	4.16534	5.00432	4.27111	4.56747	4.26552	4.88895	4.87919	4.81122
TUBGCP4	5.28614	5.11286	5.39354	5.3586	4.94325	5.24561	5.197	5.5564	6.00814	5.83914
TUBGCP3	6.38865	6.48144	6.24862	6.48395	6.24685	5.99665	6.26506	5.72323	6.30229	6.31068
TUBGCP2	7.84704	7.95452	8.27091	8.505	7.84371	8.06356	7.87125	8.24296	8.41799	8.15035
TUBG2	5.48254	5.54702	5.16576	5.71378	6.0146	5.99625	6.15117	6.12648	5.74055	6.00999
TUBG1	6.31494	6.32723	6.39894	6.59803	7.0221	7.25758	7.13957	7.33	7.21868	7.46292
TUBE1	7.66228	7.39028	7.83534	7.99155	7.78557	8.15878	7.66354	8.56685	8.07876	8.52176
TUBD1	7.12679	7.11059	7.26286	7.26851	6.85369	7.05819	6.90622	7.42555	7.58987	7.36367
TUBBP5	5.50063	5.54194	5.11631	7.43549	8.1016	5.41079	4.17026	8.20119	6.07877	5.7608
TUBB8	4.8095	5.34026	6.26013	6.52312	7.37207	4.96308	5.9989	6.16122	4.70686	5.31612
TUBB4B	8.44705	8.32394	8.12273	8.09463	7.43039	7.85272	7.96678	8.14476	8.25777	8.00517
TUBB4A	4.63152	4.29293	4.66115	4.34484	5.07283	4.81613	4.82043	4.82071	5.12743	4.53473
TUBB3	4.47899	2.72488	4.67767	3.91643	4.01753	3.67843	2.90212	3.83647	2.94537	4.81522
TUBB2B	1.67919	0.279907	0.266949	0.31553	0.213661	0.176993	0.216906	0.225055	0.286686	0.231527
TUBB2A	8.66631	8.78816	11.9807	11.8361	13.6073	8.43124	11.589	11.4177	8.60137	10.1315
TUBB1	10.8126	10.358	10.9859	10.4386	10.0192	10.1926	10.4109	9.76059	10.1435	9.65447
TUBB	7.36336	7.37936	7.69362	7.99215	7.3918	7.61068	7.37111	8.10114	8.13603	7.76238
TUB-AS1	1.30891	0.35657	2.32989	0.395397	0.304076	0.280693	0.261609	0.206632	1.06254	0.185329
TUBAL3	0.266701	0.233276	0.273254	0.232908	0.945033	0.301164	0.243275	0.232845	0.242219	0.360507
TUBA8	11.0792	10.8344	10.9474	10.7325	10.6012	10.2153	10.507	10.2	10.3396	9.43516
TUBA4B	4.53291	4.68011	4.21501	4.4503	4.29862	4.51474	4.18584	4.24889	3.95405	3.81029
TUBA4A	10.2177	10.7369	10.1913	10.9885	10.6835	10.5854	11.1801	10.6129	9.99803	11.2792
TUBA3D	11.5452	11.7019	11.4589	10.8186	10.9559	11.0131	11.1742	10.2566	10.5553	9.94844
TUBA3C	8.69352	8.42332	8.72542	8.32775	7.80712	7.44921	7.74009	7.84576	8.33446	6.93581
TUBA1C	11.7395	11.6462	11.5627	11.7809	11.7766	11.921	11.9915	11.6487	11.6278	11.8384
TUBA1B	13.0516	12.8988	12.6128	13.1511	12.6398	13.1086	13.1062	13.0121	12.9767	13.3893
TUBA1A	10.3963	10.5914	10.0142	10.2687	10.1469	10.0911	10.0287	10.1083	10.0287	9.49535
TUB	1.47356	1.44892	1.09206	0.0967956	0.13215	0.13984	1.24769	1.2836	0.0821876	0.089954
TTYH3	7.69215	7.94796	7.74132	8.07225	7.91906	7.68421	8.26957	7.68589	8.35313	7.66347
TTYH2	4.61932	4.23119	4.76831	5.05392	3.37207	4.38913	4.40709	4.38219	5.0258	4.05201
TTYH1	7.72664	7.01186	7.01055	7.03779	7.79676	7.67624	7.83201	7.24644	7.23507	7.36169
TTTY8	0.202641	0.219645	0.21993	0.208735	0.259122	0.278764	0.251706	2.73064	0.241273	0.747284
TTTY16	0.37566	0.490495	0.442129	0.581807	0.42774	0.427724	0.404135	1.01341	0.418707	0.348312
TTTY11	1.23025	2.00751	1.52187	1.25631	1.76813	2.28619	2.66448	2.63052	2.44353	2.8445
TTR	0.14124	0.0988043	0.118445	0.160127	0.111261	0.746298	0.124163	0.133757	0.140907	0.15118
TTPAL	9.15536	9.19654	9.46183	9.55867	9.2417	9.49753	9.40372	9.78085	9.52306	10.241
TTPA	0.123342	0.0845955	0.0985032	0.140515	0.10227	0.0829896	0.114797	0.125379	0.127398	0.137677
TTN-AS1	0.293108	1.27801	0.314986	2.00101	0.335311	0.350696	0.333934	1.30496	0.299893	1.37951
TTN	0.140484	5.95542	0.0894307	1.70002	1.39545	0.405724	0.136965	0.123046	0.862141	1.57718
TTLL9	3.78234	3.72077	3.08049	2.76253	3.38991	2.83938	3.30349	3.5794	3.27379	3.39717
TTLL8	10.6433	10.2981	10.5356	9.83499	10.8504	10.2131	10.0876	9.77874	10.3737	8.50922
TTLL7-IT1	0.362205	0.453176	0.4218	0.532756	0.412925	0.416846	0.391474	0.335165	0.403536	0.342855
TTLL7	0.326489	1.69695	1.35754	1.36786	0.323982	1.65534	0.960308	1.51801	2.00323	0.722661
TTLL6	0.274102	0.305207	0.296982	1.55814	0.340426	0.336239	0.322332	0.297265	0.331049	0.325243
TTLL5	5.77813	5.90005	5.79879	5.76152	5.9821	5.91078	5.73117	6.0441	5.73014	5.93088
TTLL4	8.63889	8.15889	8.41366	7.8879	8.38769	7.8759	7.74862	7.87619	8.2828	7.22008
TTLL2	0.166902	0.148642	0.17084	0.934321	0.211493	0.223014	0.799449	1.1218	0.18331	0.187487
TTLL13P	4.18869	4.61189	4.12083	4.59941	4.60469	4.66596	4.61689	4.64516	3.99993	4.4945
TTLL12	7.0078	7.13426	8.38101	8.76441	9.24077	9.20019	9.23452	8.93139	9.60136	8.81959
TTLL11	5.05233	4.87265	5.24592	4.95644	4.60262	4.79707	4.72505	4.80288	5.12625	5.23977
TTLL10-AS1	6.25328	6.11607	6.59625	6.47298	6.79375	6.58043	6.56747	6.69616	6.41358	6.31817
TTLL10	0.514486	0.511301	0.509753	1.0376	0.356875	0.315261	0.333386	0.441125	0.352411	0.780719
TTLL1	6.95638	6.54125	7.11236	8.08934	7.48672	7.27784	6.70736	7.49675	7.32479	7.45431
TTL	10.0925	10.153	10.4135	10.8182	10.3179	10.6751	10.1774	10.8264	10.4819	10.9507
TTK	4.76731	2.27671	3.26579	3.72542	3.10924	2.79314	3.72856	3.23823	3.9654	4.19357
TTI2	4.84276	4.91763	5.02791	4.65156	4.56422	4.96048	4.72836	5.24086	5.13694	5.32828
TTF2	8.1889	8.02082	7.32169	8.20322	7.60012	7.51333	7.52991	8.25941	7.69093	8.05047
TTF1	7.09445	6.8341	6.50455	6.87217	6.61899	6.86936	6.87108	7.34843	7.18854	7.38646
TTC9C	8.34883	8.42353	8.42177	8.52615	8.27382	8.66842	8.54269	8.76784	8.89074	9.06994
TTC9B	2.66896	3.166	3.07317	2.43294	1.42801	2.14113	3.07796	2.4883	2.77951	2.28164
TTC9	2.61555	3.31778	4.45511	3.31577	3.07752	3.14628	2.27155	3.07853	3.84565	3.41821
TTC8	4.39995	3.37553	4.2493	4.67418	3.75281	3.86483	3.09885	4.30674	4.21917	3.72228
TTC7B	9.00127	8.90512	9.23279	8.80851	8.41357	8.4817	8.79162	7.9919	8.43916	7.51603
TTC7A	9.69541	9.80749	9.95101	10.286	9.61123	9.85017	10.044	9.86188	10.2099	10.1528
TTC6	0.113911	0.119316	0.14084	0.159845	0.0991712	0.098934	0.11164	0.11142	0.127136	0.13407
TTC5	9.79634	9.81775	10.0287	10.0033	9.96208	10.0774	9.62812	10.1973	9.89081	10.5526
TTC41P	1.66545	0.11084	1.8971	0.532447	0.130572	1.66453	1.96027	1.52958	0.13065	2.1163
TTC4	6.02414	5.64238	5.96958	5.65148	6.30205	5.92074	5.94372	6.21147	6.24207	5.83991
TTC3-AS1	0.102186	0.0864648	0.0951297	0.115636	0.0873091	0.0908079	0.110219	0.0931198	0.0901946	0.0966287
TTC39C	8.19705	8.35934	8.26354	8.75655	8.39011	8.7217	8.23727	8.76035	8.17616	8.87277
TTC39B	6.96485	6.76712	6.96538	7.3562	6.70659	6.67392	6.9843	7.45249	6.33785	7.55168
TTC39A	3.85494	4.27571	4.01829	3.54509	4.01884	3.01916	3.75711	2.556	3.14279	3.04446
TTC38	7.18383	7.0368	7.14416	6.81951	7.03351	6.98159	6.40081	7.58766	7.42423	8.05663
TTC37	8.84844	8.7874	8.69882	9.04621	8.99628	9.18105	8.88159	9.34052	9.20733	9.71425
TTC36	2.91834	3.29473	3.81189	3.28347	3.08803	3.31449	3.10273	3.42704	2.1678	2.76574
TTC34	0.51058	0.544149	1.51555	0.549012	2.05498	1.31193	1.37403	0.728995	1.99525	1.53979
TTC33	4.81073	4.72128	4.4992	4.37355	4.47746	4.20615	4.10347	4.34532	5.13106	4.60336
TTC32	9.78174	9.66752	9.15296	9.8473	9.0956	9.14925	8.68271	9.76932	9.19607	9.7853
TTC31	5.90519	5.71569	5.90287	5.89602	5.83151	6.13569	5.55062	6.38477	6.32701	5.98623
TTC30B	5.61883	5.19728	5.43271	5.31115	5.03573	5.53093	5.16301	5.26087	5.47653	5.78612
TTC30A	1.48635	0.516805	0.518211	0.512985	0.361368	1.21673	0.340407	0.496478	0.356206	0.368683
TTC3	8.2228	8.07549	8.31233	8.37059	7.98201	8.45251	7.75241	8.91507	8.86566	8.43156
TTC29	0.3789	0.224601	0.220627	0.264781	0.184848	0.549053	0.189269	0.201483	0.241595	0.216939
TTC28-AS1	0.458878	0.93823	2.96536	0.387981	1.97293	2.00799	0.258697	1.05818	1.47282	0.819358
TTC28	5.27692	5.08928	5.27492	5.32093	4.94707	4.71627	4.41482	5.14088	5.67679	5.4307
TTC27	8.09264	7.87031	8.35484	8.75943	8.51368	8.6263	8.30861	8.88468	8.85316	9.262
TTC26	3.78887	3.89846	1.96079	2.11492	1.75657	2.52436	4.15048	1.37726	1.80409	1.38449
TTC25	7.4184	7.52419	7.7085	7.63659	7.87561	6.56976	6.97778	6.36656	7.82308	4.81239
TTC24	7.5522	7.36088	7.42615	7.072	7.64625	7.48958	6.86593	7.66512	7.25033	7.86562
TTC23L	4.41692	4.39807	3.65619	4.72073	4.92638	4.66642	5.12418	4.5734	4.28781	12.6221
TTC23	1.38327	0.158378	0.179013	1.25303	1.07504	0.532926	1.61367	0.132119	0.709404	1.81228
TTC22	6.7127	5.9797	6.35223	5.94255	5.94071	5.77476	5.23634	5.73649	6.01044	5.43412
TTC21B	6.04889	5.84828	5.97468	6.04862	6.3254	6.38675	6.03356	6.5809	6.41378	6.62494
TTC21A	8.08952	7.99104	8.26757	8.3819	7.41563	8.05464	9.05662	8.71136	8.21186	9.22876
TTC19	9.10646	8.93938	9.23148	9.44821	9.04221	9.17185	8.99062	9.52182	9.33304	9.69579
TTC17	6.23517	6.24871	6.35282	6.41006	5.6851	6.33848	6.0967	6.49997	6.39332	6.44831
TTC16	4.74039	4.77144	5.64166	5.90443	6.04366	6.52935	4.37499	6.80804	6.27144	6.48624
TTC14	8.01319	8.04931	7.89387	8.27614	7.72548	8.36521	8.23584	8.93454	8.31919	8.62555
TTC13	7.52961	7.37764	7.77978	8.17188	7.74658	7.89223	7.80826	8.32312	8.06935	8.82161
TTC12	6.02528	5.66336	5.71445	6.82939	6.0287	6.30065	6.06765	6.48471	6.26609	6.66243
TTC1	9.11979	9.24467	9.02778	9.04327	9.02562	9.0611	9.28857	9.09963	9.17746	9.15522
TTBK2	7.94725	8.12448	8.18361	8.66386	8.25721	8.18884	8.15553	8.47654	7.95479	8.59371
TTBK1	0.235478	0.202765	2.8478	2.52739	0.82951	0.278039	4.73475	1.5107	0.19101	0.188231
TSTD3	6.81662	6.59346	6.65424	6.60431	6.72386	6.79747	6.67595	6.59565	6.70899	6.85686
TSTD2	4.05287	3.16096	4.16043	4.31482	3.75869	4.24893	4.07138	3.94358	3.73972	4.7387
TSTD1	10.2659	10.22	10.374	10.4995	10.2309	10.5048	9.99381	10.6093	10.3311	10.9896
TSTA3	8.5932	8.70041	9.55527	8.78612	9.01058	8.54228	8.32488	8.5384	9.38828	8.49391
TST	12.0618	12.076	11.6462	11.4825	11.5226	11.4519	11.5749	11.0899	11.4123	10.6782
TSSK6	2.78515	3.33065	2.96682	2.32833	3.94488	3.96443	3.73544	3.61762	3.39548	3.69146
TSSK4	3.73725	3.68896	3.60513	3.86659	3.12565	3.16454	3.71793	3.79304	4.4868	3.78989
TSSK3	3.25408	3.66083	3.68004	3.49231	3.1755	2.77283	3.78163	3.5868	3.11636	3.33721
TSSK2	1.61681	1.04093	0.151446	0.818958	1.36078	0.142434	1.02439	1.17765	1.1261	2.22943
TSSK1B	0.146538	1.3141	2.00592	3.13894	2.8774	2.58466	1.58545	2.89458	2.6193	2.20861
TSSC4	11.5226	11.6965	11.6053	11.925	11.8861	11.925	11.8278	11.9895	11.5796	12.2847
TSSC1	9.38634	8.99562	9.19685	9.54767	9.17746	9.26743	8.97129	9.76144	9.60617	9.92496
TSR3	8.44981	8.443	8.5488	8.80135	8.76664	8.42332	8.38259	8.64442	8.54269	8.91642
TSR2	9.3355	9.37335	9.48785	9.7631	9.30795	9.40344	9.42488	9.80578	9.72442	9.77899
TSR1	6.89011	6.74031	6.84038	7.55511	6.99717	7.31218	7.14709	7.5806	7.41403	8.00368
TSPYL6	3.03466	0.368361	1.58447	1.67727	3.41056	3.55294	2.34251	2.88207	2.51585	1.54321
TSPYL5	6.22134	5.87209	6.13071	7.19546	6.03392	6.29486	6.28998	7.23171	6.53748	6.90977
TSPYL4	8.31609	8.17019	8.73034	8.82359	8.7468	8.85716	8.49799	9.0729	8.64088	9.04505
TSPYL2	4.96977	5.10183	5.22809	5.4054	4.59386	5.38923	5.12174	5.7803	5.18009	5.7095
TSPYL1	9.74568	9.94249	10.1731	10.2906	10.4337	10.4447	9.92087	10.4417	10.3079	10.8866
TSPY3	3.19406	0.174845	0.172074	0.152161	0.12384	0.125406	1.31508	0.119386	0.118714	0.134879
TSPY26P	0.100807	2.47197	0.130443	0.104608	0.493767	1.01275	0.0784196	1.38413	0.0945134	0.815312
TSPY10	0.241194	2.0273	1.24415	0.626425	0.234905	0.166013	1.24081	1.57041	1.5274	0.85864
TSPO2	8.79297	8.86759	9.46392	8.45475	9.23832	8.64737	8.85057	8.06818	8.84534	7.38434
TSPO	14.1702	14.4706	14.2797	14.5723	14.3768	14.2978	14.4694	13.9006	15.0007	13.6517
TSPEAR-AS2	3.081	3.01382	1.80229	3.86337	2.83859	2.54372	2.82854	2.90614	2.1952	1.74966
TSPEAR-AS1	0.237436	1.94268	0.229738	1.615	1.08192	0.138509	0.17879	0.689368	0.211261	0.213844
TSPEAR	4.41312	4.30389	4.32303	3.18598	3.05371	2.73022	0.305383	3.31056	1.2587	0.343942
TSPAN9-IT1	4.03984	4.92365	3.7014	4.96442	6.12929	5.73999	5.70728	5.24223	4.02347	4.81182
TSPAN9	4.48474	4.20131	5.24403	4.57067	2.59579	3.36333	3.77554	3.12278	3.78532	4.00263
TSPAN8	0.171455	0.128303	1.25278	1.17105	0.127276	0.0963174	0.139458	0.150277	0.162778	0.169489
TSPAN7	4.75305	4.35708	2.31627	2.50368	2.05488	3.34179	2.30823	1.52359	3.11954	3.06135
TSPAN6	1.46652	2.85636	3.5051	2.67004	2.68666	3.71037	2.26534	3.12392	3.47677	3.76854
TSPAN5	11.0956	11.0819	11.6693	10.778	11.4794	10.0864	9.84011	10.1179	10.896	9.26294
TSPAN4	8.17495	8.32676	7.45108	7.96802	7.55498	7.68783	7.40999	7.73282	8.99807	7.9313
TSPAN33	7.85113	7.60359	7.67636	7.60774	7.12116	7.0115	7.14342	7.21209	7.58012	6.87222
TSPAN32	9.36016	9.45981	9.30473	9.6341	8.64077	9.23702	9.03119	9.51791	9.34219	9.29951
TSPAN31	6.57239	6.20596	6.45802	6.36092	6.3634	6.54756	6.27144	6.52034	6.78563	7.30376
TSPAN3	9.0169	9.10935	9.71624	9.82018	9.20186	9.67395	8.86077	9.67521	9.46206	10.4344
TSPAN2	6.36897	5.48406	6.15314	6.07772	6.37884	5.93699	5.59386	6.35272	5.98517	5.5885
TSPAN19	0.114621	0.141013	0.140805	0.109946	0.107895	0.114467	0.220414	0.102882	0.0957575	0.115131
TSPAN18	7.2421	6.96259	7.32213	7.05805	6.52967	6.70759	6.88177	6.98519	7.16967	6.73571
TSPAN17	4.44764	4.8306	6.10415	5.05502	4.65412	4.82143	4.59254	5.47817	5.15022	5.09109
TSPAN16	7.17847	7.90479	7.78152	6.76706	5.74787	6.20687	7.82468	6.57206	6.07881	4.93359
TSPAN15	2.79595	2.16897	2.71225	3.42569	2.34616	1.14406	1.8579	2	1.07365	1.65957
TSPAN14	5.867	5.85346	6.09646	6.21147	5.75365	5.4636	5.53655	6.19536	6.30812	6.06736
TSPAN13	7.29719	7.23528	7.34584	7.39334	7.84092	7.56683	7.78421	7.53942	7.49233	8.23285
TSPAN12	1.16351	0.086342	0.0944879	0.115194	0.0884146	0.0904185	0.110989	0.0939194	0.0896214	1.28075
TSPAN11	0.184078	0.20899	0.209989	0.202708	0.145952	0.144786	0.132235	0.141172	0.145251	0.162248
TSPAN10	8.53049	7.67384	8.04737	7.61653	8.48111	8.11601	7.73328	8.12886	8.3499	7.89182
TSPAN1	6.11599	5.70452	5.76702	5.64144	6.71078	6.31211	6.23729	6.13844	6.81482	5.96815
TSNAXIP1	3.2671	3.0898	3.51807	2.89212	2.99818	1.98285	1.71332	1.94762	2.60113	1.43055
TSNAX	8.10589	7.92985	7.84823	8.10263	8.02961	8.15444	8.14684	8.23632	8.25541	8.64826
TSNARE1	7.70098	7.26389	7.11042	7.47112	8.6054	8.25889	8.08658	7.90497	7.81155	7.11131
TSN	7.69834	7.53393	7.54465	8.00433	7.8064	7.87696	7.79074	7.89773	7.99586	8.43941
TSLP	0.379955	0.432852	0.434267	0.489696	0.402551	0.385542	0.379476	0.357678	0.441505	0.402897
TSL	2.35012	2.72344	2.4476	2.88103	2.50341	3.11358	3.24788	3.53171	2.11224	3.47122
TSKU	4.56747	3.6296	4.41059	4.39102	4.10894	4.15039	3.96501	3.45411	3.00018	3.35021
TSKS	5.79029	5.66944	5.89904	6.42179	6.26144	3.33692	5.03784	5.84242	7.03404	4.63885
TSHZ3	7.65793	8.0299	7.81667	7.90549	7.89325	7.11967	7.73344	6.94041	7.47562	6.69606
TSHZ2	3.95634	4.01253	3.99745	4.10784	3.95917	3.93812	3.88641	4.72505	5.52869	3.66578
TSHZ1	8.20475	8.1311	8.56269	8.57975	8.32187	8.36081	7.63644	8.59255	8.68736	8.71022
TSHR	1.55962	0.140349	0.908963	0.105097	0.117466	0.921261	0.0862787	0.103743	0.926783	2.2303
TSHB	6.06955	5.58263	5.42543	5.52527	6.05565	5.66853	5.77565	5.56813	5.81865	5.28314
TSGA13	0.127214	0.0838163	0.0926042	0.13789	0.104564	0.0824267	0.11148	0.1326	0.133809	0.137203
TSGA10IP	1.04723	0.974	0.128579	1.86192	1.79836	1.68358	1.47874	0.0854437	1.66608	1.23236
TSGA10	5.38184	3.60595	4.07717	4.15424	4.30722	3.77733	2.46853	5.102	4.27123	4.25572
TSG101	10.5441	10.5798	10.4328	10.5033	10.5687	10.5655	10.5537	10.3082	10.5317	10.8927
TSFM	5.7395	5.58561	5.41392	6.02818	5.46729	5.63233	5.37272	6.29938	6.25179	6.24862
TSEN54	10.3954	10.129	10.5309	10.6045	10.4109	10.8312	10.1762	10.9972	10.5604	11.2138
TSEN34	13.2177	13.7155	12.7816	13.0272	12.982	13.1352	13.314	12.6657	12.3835	12.2443
TSEN2	6.93243	6.80105	7.10203	7.43026	6.82564	7.18594	6.70302	7.66469	7.54893	7.34708
TSEN15	6.7938	6.48132	6.73948	6.96705	6.77244	6.81304	6.52043	7.25587	7.2168	7.79187
TSC22D4	9.24341	9.5771	9.44721	9.35056	8.89385	8.95191	9.2947	9.3992	9.22103	8.8473
TSC22D3	14.0663	14.0894	13.734	13.5707	14.7617	13.9586	14.021	13.7463	12.9736	13.6244
TSC22D2	6.23669	6.4517	6.15184	6.42043	6.31494	6.21871	6.05979	6.3756	6.50358	6.62028
TSC22D1	11.0159	10.925	10.6614	10.7069	10.8429	11.0956	11.2279	10.5233	10.8635	11.3654
TSC2	7.55271	7.47036	7.41508	7.68742	7.94671	7.76002	7.536	7.79628	8.08125	7.38794
TSC1	8.40612	8.55997	8.66199	8.75983	8.36299	8.67788	8.46214	8.97926	8.6349	8.97962
TSACC	8.31044	8.11725	8.44889	8.21038	9.23878	8.77523	9.2379	8.54259	8.1991	8.51135
TRUB2	7.56319	6.99862	7.45864	7.94061	7.60074	7.59253	7.34609	7.93019	7.80327	8.33134
TRUB1	7.09114	6.87506	7.04416	7.5059	7.41844	7.78145	7.14692	7.95207	7.34971	8.2896
TRRAP	8.2609	8.24747	8.42811	8.81231	7.90779	8.36368	7.95443	8.76149	8.64886	8.8431
TRPV6	2.28056	1.62505	1.94174	2.83199	3.25203	2.98547	2.94765	2.67048	2.67215	2.86188
TRPV5	4.21225	3.6251	4.03783	3.87655	4.9619	4.68647	4.18824	4.68747	4.57199	4.2723
TRPV4	2.57309	2.72321	0.508852	1.6423	1.7534	1.65391	2.73176	1.88449	2.17566	2.26828
TRPV3	0.102425	0.0850621	0.0984188	1.17938	0.085775	0.0874235	0.103511	0.101754	0.3226	0.115294
TRPV2	11.5501	11.5283	11.655	12.0319	11.8108	12.019	11.6462	12.2443	11.9466	12.3865
TRPV1	5.72199	5.12038	6.11996	6.16543	5.34466	5.72368	5.68033	6.35234	6.30373	6.3206
TRPT1	9.11918	8.8428	9.10354	9.47162	8.92229	9.11882	8.84108	9.49793	9.37077	9.7364
TRPS1	6.01702	6.3049	6.06375	6.4708	5.97929	6.25075	6.37707	5.84464	6.84168	5.85822
TRPM8	0.614405	1.37336	1.41535	1.24448	2.12397	0.689368	0.537507	0.379039	1.04811	0.75124
TRPM7	5.84112	5.94023	6.0121	6.44244	6.01135	6.23854	6.03324	6.44351	6.11661	6.6921
TRPM6	7.49207	8.08071	8.00455	7.57244	7.58284	7.23028	7.99999	6.50995	7.41683	6.25779
TRPM5	8.1009	7.05932	8.25921	6.73523	8.58975	8.04234	7.96853	7.95093	8.5398	7.33824
TRPM4	2.13822	2.60826	2.6552	3.25137	2.52482	2.54516	2.17786	2.39531	4.36396	4.04154
TRPM3	3.6806	3.48649	2.52868	2.55921	3.53083	3.33945	3.42242	3.45643	3.47268	3.3695
TRPM2	5.83383	6.44449	5.77498	6.62319	6.2364	5.49147	6.12671	5.08563	7.02226	5.82482
TRPM1	0.266103	0.261966	0.268783	0.298237	0.204177	0.169247	0.19551	0.190239	0.23265	0.242515
TRPC7-AS2	0.185381	0.54478	1.3774	0.176567	0.122427	0.721383	0.123164	0.565147	1.89672	0.819985
TRPC7	0.357751	0.503565	0.424808	0.583694	0.42992	0.416975	0.389503	0.7037	2.31349	0.36372
TRPC6	9.88782	10.3628	9.93599	10.0468	9.87199	10.016	10.6837	9.79231	9.54427	9.62568
TRPC5OS	0.12017	0.093999	0.0865997	5.2297	0.107599	0.0867371	0.122726	0.170316	0.0988095	0.0974319
TRPC5	0.399285	0.367384	0.346416	0.400396	0.27418	0.21511	0.259	0.233276	0.315231	0.262682
TRPC4AP	7.85721	7.97267	7.88926	7.96137	7.48894	7.65881	8.6196	7.97207	7.88915	7.76269
TRPC4	0.21049	0.227205	0.225507	0.225661	0.247855	0.279384	0.252033	0.328929	0.227105	1.81933
TRPC3	3.83385	4.14979	4.58503	4.09453	4.33808	4.99727	4.35124	4.92046	4.63983	4.85921
TRPC1	3.79366	3.26737	3.29135	3.65935	3.94538	4.04903	3.6203	3.25985	3.52778	3.26842
TRPA1	0.224133	1.57597	1.44259	0.571187	0.180292	0.161794	0.152856	0.156354	0.363123	0.164834
TROVE2	9.69385	9.61283	9.35329	9.6021	9.5496	9.79883	9.71055	9.90393	9.64783	9.86122
TROAP	8.11405	7.12173	7.35667	7.67155	7.94353	7.87817	7.92033	7.82277	7.60991	8.10715
TRO	4.76967	4.57969	4.39128	4.92704	4.97965	5.31302	3.79879	5.40043	4.93687	4.32175
TRNT1	6.49155	6.4456	6.25378	6.60531	6.19544	6.51779	6.29724	6.59424	6.61726	6.33637
TRNP1	2.09829	0.137507	1.67422	3.30455	0.737326	2.12298	2.182	0.987271	1.73438	2.25278
TRNAU1AP	6.30401	6.23048	6.51966	6.6836	6.09058	6.57789	6.3542	6.83957	6.7788	6.97661
TRMU	5.82501	5.75676	5.98458	6.04913	5.63836	5.80276	5.66417	6.18495	6.11935	6.17748
TRMT61B	4.08299	4.37172	4.49508	4.69149	3.86266	4.30121	4.13949	4.58815	4.44489	5.04824
TRMT61A	5.55635	5.46486	5.41754	6.01301	5.28696	5.62688	5.52861	5.92661	5.95563	6.04707
TRMT6	7.08585	6.88213	6.92923	7.26448	6.61853	7.00913	6.98822	7.3179	7.58809	7.78512
TRMT5	8.82115	8.48855	8.60824	8.90597	8.90163	8.6326	8.82902	8.69289	8.53014	9.10935
TRMT44	3.71041	3.83672	4.0506	3.77899	3.77695	3.99416	3.46495	4.18997	4.14808	4.22538
TRMT2B-AS1	1.00139	3.04264	1.5122	2.10123	2.34491	1.6913	2.64276	1.4948	1.38657	2.8238
TRMT2B	6.11354	6.37628	6.43583	6.8187	6.14765	6.4779	6.44016	7.19072	6.42476	6.85493
TRMT2A	6.35688	6.22312	6.46557	7.01023	6.34485	6.45099	6.37898	7.00005	7.17395	7.13092
TRMT1L	6.41587	6.56734	6.73516	6.66814	6.76395	6.86758	6.9381	7.05661	6.45992	7.41439
TRMT13	7.34931	7.15493	7.41849	7.69555	7.44402	7.94881	7.50734	8.34001	7.65888	8.35728
TRMT12	7.51967	7.40026	7.94671	8.15866	7.52135	7.74802	7.82689	8.05807	8.06602	8.18352
TRMT112	12.345	12.4092	12.4167	12.7132	12.5332	12.8182	12.3491	12.9278	12.7683	13.2728
TRMT11	5.38067	5.41242	5.23952	5.7778	5.21365	5.47697	5.1149	5.78708	5.8556	6.23677
TRMT10C	9.48623	9.37886	9.57438	9.9563	9.41011	9.96829	9.77288	10.2011	9.84152	10.5276
TRMT10B	6.2531	6.0377	6.27474	6.58975	5.88687	6.38233	5.87561	6.75181	6.50694	6.58878
TRMT10A	6.44525	6.05694	6.1959	6.69242	6.27822	6.3091	6.31416	6.74591	6.82494	7.18587
TRMT1	8.93036	9.17656	8.96541	9.61935	9.11852	9.297	9.49838	9.62543	9.58568	9.62058
TRIT1	7.43335	7.38879	7.80299	8.41139	7.79982	7.86782	7.71594	8.01284	8.12019	8.50025
TRIQK	7.44428	7.48214	7.2675	7.39468	7.66469	7.51041	7.85325	6.80446	7.7826	6.64397
TRIP6	6.71354	6.56162	6.56949	6.84834	5.70277	6.28812	6.40075	6.81362	7.15273	6.17257
TRIP4	9.10579	8.93306	8.93114	9.11658	9.22214	9.14969	9.04221	9.12881	9.05998	9.45749
TRIP13	6.43825	4.81796	4.53997	5.79913	5.53052	5.33008	5.89293	5.56394	5.86974	7.07075
TRIP12	11.0932	11.4303	11.121	11.1548	11.3483	11.2409	11.5025	11.121	11.0688	11.4048
TRIP11	8.31946	8.26772	8.13671	8.76771	8.21139	8.68651	8.65288	8.96687	8.47175	9.32478
TRIP10	4.85755	4.65114	4.90837	4.33169	4.81158	4.64835	6.97312	4.42197	4.82526	4.94116
TRIOBP	8.18738	8.13085	7.907	8.06373	8.0697	8.15962	7.89496	7.78225	8.1928	7.49074
TRIO	7.71697	7.61453	7.59337	8.12032	7.41349	7.45368	7.60927	7.34337	7.91211	8.25587
TRIML2	1.73391	0.330805	1.09102	0.355679	0.343954	0.668539	1.71533	0.309882	0.340231	0.374247
TRIML1	2.37358	1.75257	0.23345	0.256179	0.261296	0.231802	0.283727	0.199417	0.994087	0.178681
TRIM9	0.13611	1.47463	0.128428	0.0917395	0.152502	0.167579	0.126226	0.493588	1.35892	0.125289
TRIM8	10.0654	10.5423	9.8738	9.97477	9.85443	9.7876	9.84314	9.68779	9.70779	9.59926
TRIM77	2.38662	1.55331	2.45776	0.367997	1.7747	2.6671	1.56059	2.01822	1.65391	0.636559
TRIM74	4.84223	5.11538	5.24456	5.59664	4.95235	5.12061	5.20012	5.64916	5.37353	5.19958
TRIM72	0.335311	0.359678	0.356124	0.384604	0.361622	0.368631	1.41919	0.293365	0.319232	0.300243
TRIM71	3.6747	3.35835	3.8483	2.64058	4.29634	3.77007	3.00172	3.32224	4.60288	2.58888
TRIM7	5.89036	6.08038	5.70945	6.75088	5.41298	6.03574	6.2785	5.5521	7.10868	5.41426
TRIM69	7.84744	7.53364	7.70635	7.45108	7.77444	7.68562	7.7993	7.65708	8.00253	7.48744
TRIM68	6.64365	6.48995	6.77259	6.96078	6.41838	6.4456	6.46213	7.4047	7.33742	7.23974
TRIM67	0.0857881	0.0979181	0.105768	0.0881359	0.105807	0.126302	0.0948167	0.0909146	0.0958371	0.0968924
TRIM66	3.80248	3.58575	3.85525	4.28845	4.74435	4.60688	4.37544	4.78588	4.24008	4.28889
TRIM65	8.39965	8.40913	8.71483	8.87503	8.5052	8.83042	8.54702	9.32381	9.02994	9.34007
TRIM64	1.2721	1.64638	3.18378	2.72586	0.342883	0.2813	3.52401	1.30093	1.40704	0.195587
TRIM63	0.37934	0.485307	0.444376	0.575906	0.426966	0.426447	0.407261	0.339942	0.410113	0.346993
TRIM62	3.66505	3.51031	2.9681	3.56989	1.44976	2.21311	2.63576	2.71368	3.07531	3.25472
TRIM61	1.43393	1.82595	2.03232	2.58038	0.3558	1.68601	1.13412	2.49568	2.33298	3.10152
TRIM60	0.50691	0.49128	0.512236	0.501157	0.363311	0.319365	0.345245	0.299228	0.353688	0.353161
TRIM6	4.88328	5.07871	3.39109	3.74393	2.54295	4.47037	6.63639	4.94109	3.1382	3.3039
TRIM59	7.30328	6.72159	7.18032	7.64866	7.43359	7.57218	7.2579	7.84068	7.617	8.51885
TRIM58	12.4628	12.6974	13.1212	12.6068	13.7982	11.8756	11.6902	11.4842	12.9744	10.8694
TRIM56	9.40203	9.81379	9.46804	9.59298	9.00925	9.3369	10.0201	10.1056	9.95207	9.57459
TRIM55	0.279326	2.73328	0.280033	0.295033	0.29803	0.310539	0.311441	0.234543	0.249633	0.23992
TRIM54	6.72787	6.57561	6.67776	6.29049	6.68534	6.47683	6.72763	6.04317	6.29326	6.33904
TRIM53AP	4.03639	2.99097	5.05073	5.12034	3.09419	2.77413	5.1775	3.10961	4.5106	0.209707
TRIM52	8.20282	8.33933	8.25693	8.4354	8.32394	8.38652	8.34825	8.94339	8.62505	8.85516
TRIM51EP	4.55425	4.14349	4.88017	4.65211	5.42781	4.7647	5.07507	4.71558	5.04653	4.67385
TRIM51	0.611038	1.39698	3.47563	3.31819	2.62698	2.31901	2.57254	1.14139	1.93048	0.296186
TRIM50	3.64792	3.72129	3.71565	4.45518	3.81361	3.27193	3.29947	4.25929	3.84146	3.99783
TRIM5	6.04281	6.04432	5.40143	5.72472	5.85343	6.02729	7.43949	6.10433	6.02796	6.35193
TRIM49D1	2.02228	3.83633	3.00628	4.19592	1.65383	1.97342	3.66258	0.59477	2.96289	1.1891
TRIM49B	0.455773	0.166607	1.50725	1.97486	0.839526	0.211463	1.97674	0.115286	0.12476	0.113536
TRIM49	2.96213	3.5896	4.67184	4.51697	3.04767	3.52815	4.92322	2.73306	4.26168	1.48201
TRIM48	1.09892	0.0861331	2.48755	2.27399	1.36443	0.139174	1.69993	0.493767	0.979236	0.550213
TRIM46	1.67109	1.16424	3.0493	2.59903	2.42073	2.11885	2.21785	1.46793	1.88831	2.9
TRIM45	4.14338	4.07835	3.66547	3.61746	4.2068	4.4841	4.53283	3.97326	4.10413	4.19472
TRIM44	8.76818	8.76751	8.85096	8.40612	8.34904	8.74782	8.67446	9.2163	9.55842	8.92705
TRIM43	0.160668	0.176168	0.193925	0.213844	0.24801	0.121633	0.134923	0.135279	0.160535	0.454291
TRIM42	3.06789	2.2679	2.94734	1.96294	2.35333	2.53215	2.05352	1.98704	1.30637	2.06898
TRIM41	5.80941	5.7391	5.57809	5.70679	5.92257	5.80165	5.73669	5.90219	5.8964	5.89036
TRIM40	3.09278	2.8504	2.41438	0.146593	2.49632	2.28805	1.78251	0.883451	1.80668	0.893165
TRIM4	10.0477	10.029	10.2193	10.3099	10.0746	10.2233	10.0332	10.6195	10.4223	10.7244
TRIM39-RPP21	11.1675	11.2175	11.5105	11.5002	11.7079	11.6462	11.7445	12.159	11.7009	12.1081
TRIM39	8.23801	8.09452	8.25448	8.18298	7.83479	8.02185	8.03799	8.20858	8.29579	8.04375
TRIM38	8.46524	8.6268	8.40452	8.54095	7.90395	8.2951	8.96558	8.59537	8.45796	8.55112
TRIM37	6.82342	6.63406	7.1225	7.21931	6.41369	7.00156	6.59875	7.29274	7.45815	7.17581
TRIM36-IT1	0.218182	0.183424	0.216977	0.169893	0.218313	0.256302	0.183942	0.175642	0.179827	0.184484
TRIM36	4.08434	4.0716	3.79423	4.17505	3.70227	4.43693	4.71646	3.63357	4.79118	4.06248
TRIM35	9.10264	9.07216	9.27652	9.37138	9.58644	9.45589	9.36968	9.34466	9.2947	9.41994
TRIM34	7.51395	7.84215	7.17543	7.72562	7.30323	7.53517	8.2788	7.12344	7.01585	7.44773
TRIM33	9.30598	9.25449	9.22214	9.52971	9.31569	9.5018	9.48693	9.75987	9.19136	9.85265
TRIM32	5.04386	4.84584	5.23125	5.40933	4.38622	5.22429	4.19055	5.66812	5.60738	5.7755
TRIM31	1.06817	0.139126	1.193	0.105927	0.56683	1.95054	1.31633	0.171338	0.526159	0.17838
TRIM3	2.41651	2.78074	2.42165	2.53862	5.45857	1.58807	1.81411	2.28251	2.70155	4.10801
TRIM29	0.99128	2.84578	2.20608	1.94275	0.433756	2.09581	2.62944	0.519775	2.58254	2.78817
TRIM28	8.9771	9.12716	9.22149	9.58925	8.7488	9.13894	8.859	9.56135	9.66719	9.53666
TRIM27	8.44845	8.27327	8.16644	8.12315	8.06356	7.994	7.88521	8.11176	8.23727	8.0106
TRIM26	7.68411	7.78188	7.55897	8.11691	7.35212	7.71835	8.08993	8.05559	7.91276	8.28697
TRIM25	12.314	13.1188	12.5274	12.1437	11.6965	12.1678	13.0372	12.2125	12.2712	11.6254
TRIM24	7.8853	8.07262	7.85884	8.18867	8.39164	8.19836	8.27113	8.32616	7.8988	8.84457
TRIM23	5.1249	4.96722	4.79702	4.49121	5.06331	5.1678	4.88763	5.11638	4.83265	4.70686
TRIM22	10.6636	10.9031	10.1176	10.6237	9.97919	10.7745	12.3668	11.2751	10.6093	10.6439
TRIM21	8.51368	8.94918	8.2003	8.38002	7.59781	8.17521	9.20623	8.39965	8.29814	7.58923
TRIM2	3.7598	3.38259	3.81678	3.514	3.79136	3.77893	3.32224	3.85819	3.72008	3.29473
TRIM17	0.976484	1.8028	0.863544	1.01498	0.615247	0.753845	0.589216	2.21702	1.77042	2.80338
TRIM16L	6.0173	6.11537	5.87444	6.20345	6.15425	6.08962	5.78205	6.13042	6.59518	6.04076
TRIM15	0.118765	0.154069	0.157837	0.138621	0.107696	0.654149	0.846923	0.108642	0.133473	0.724425
TRIM14	7.81427	8.07011	7.90279	8.09643	7.83026	7.92767	8.77813	8.56535	8.34398	8.44394
TRIM13	9.11737	8.9984	9.32185	9.42104	9.28451	9.55013	8.96483	9.64456	9.59219	10.1827
TRIM11	6.94481	7.0638	6.97921	7.12522	6.37377	6.84975	6.64981	7.22929	7.42842	7.21358
TRIM10	7.94544	7.84078	8.40102	7.64997	8.49206	7.54633	7.714	7.08925	8.20119	6.35803
TRIL	2.53639	3.16491	2.26314	0.137507	1.67296	0.588939	1.66545	1.82258	1.04222	1.17182
TRIB3	8.83465	9.04706	9.4663	9.65897	9.46483	9.74777	9.14292	10.1114	9.7945	10.2928
TRIB2	6.6981	6.32744	7.58502	7.12721	6.71979	7.10899	7.01784	7.72536	7.19273	7.98358
TRIB1	12.4815	11.6406	11.3794	12.2826	12.428	11.2449	11.4649	11.2699	10.8754	11.5861
TRIAP1	7.28445	7.02694	7.072	7.55212	6.76345	7.21267	7.22663	7.62431	7.93507	7.87076
TRHR	4.28905	4.0988	4.10935	4.2548	5.1761	4.90082	7.49054	4.83725	4.36639	4.93562
TRHDE	0.316131	0.292107	1.40603	0.30186	0.310627	0.276225	0.32966	0.235342	0.541875	1.09005
TRH	0.617602	0.249389	2.06056	0.350794	0.255674	0.184366	0.946233	0.193114	0.199514	0.235743
TRGV7	8.52349	8.11383	8.57258	7.70626	8.79464	9.15522	8.23743	8.61034	8.20717	9.63013
TREX2	5.58657	5.16117	5.26014	5.18543	6.07141	5.80895	5.64637	5.80006	5.97286	4.91523
TREX1	10.3139	10.294	9.56843	9.87795	9.79411	10.1046	11.1146	10.5693	10.0169	9.79466
TRERF1	9.07423	9.33524	9.10753	9.29521	8.96438	9.0606	9.15725	9.30246	8.99003	9.19607
[truncated: 27,666 more rows]
