# Supplementary material for: Bioinformatics-based discovery of biomarkers and immunoinflammatory targets in children with cerebral palsy: An observational study
Source: Medicine (Baltimore). 2024 Apr 19;103(16):e37828. doi: 10.1097/MD.0000000000037828 (PMC11029991; doi:10.1097/MD.0000000000037828)
Supplement: Supplementary file 2 [file medi-103-e37828-s002.xls]

## Sheet: Table S2
Tag	logFC	AveExpr	t	P.Value	adj.P.Val	B		CP-vs-Healthy_Differential genes(up=966,down=851)
AL049539.1	0.952302	6.51928	8.53042	1.00401e-05	0.140086	2.79518
LOC105375493	1.26347	1.06079	8.4257	1.11381e-05	0.140086	2.73259
RN7SKP278	-1.24012	4.02988	-8.05329	1.62459e-05	0.140086	2.49993
LOC105377367	2.40317	2.01205	7.79146	2.13569e-05	0.140086	2.32648
AC008568.1	1.2966	0.853204	7.57516	2.69144e-05	0.140086	2.17669
MIR4743	-1.23282	0.729857	-7.41623	3.2001e-05	0.140086	2.06273
ERF	0.778762	6.729	7.3724	3.3582e-05	0.140086	2.0307
SESTD1	-0.747312	6.56357	-7.26169	3.79674e-05	0.140086	1.94864
ESR2	-1.10602	0.837075	-7.04344	4.85561e-05	0.140086	1.78185
MIR3166	1.17169	1.04967	7.00862	5.05256e-05	0.140086	1.7546
AC007750.1	-1.33946	1.32527	-6.94483	5.43618e-05	0.140086	1.70424
GPR137C	-1.51752	1.08606	-6.90882	5.6667e-05	0.140086	1.67554
CSRNP1	0.891395	7.4939	6.67497	7.44848e-05	0.169969	1.48447
AC083864.1	-0.728584	8.79476	-6.60966	8.04907e-05	0.170554	1.42961
LDOC1	-0.747052	7.24442	-6.36473	0.000108162	0.196451	1.21793
HHIP	1.60051	3.05373	6.34297	0.000111079	0.196451	1.19866
ISL2	2.00979	1.96324	6.27871	0.000120205	0.196451	1.1413
PIRT	2.6669	2.15701	6.27166	0.000121254	0.196451	1.13497
C19orf44	-0.688741	7.8595	-6.16162	0.000138993	0.196451	1.03505
LOC105379279	1.77473	1.44002	6.12039	0.000146348	0.196451	0.997091
OR7A17	-1.04427	3.12399	-6.10409	0.000149372	0.196451	0.981998
BIRC3	-1.11874	10.8331	-6.07488	0.00015496	0.196451	0.954855
RALGAPA2	0.675165	4.81673	6.04784	0.000160335	0.196451	0.929601
RF00017	0.811078	3.45118	6.02468	0.000165098	0.196451	0.907877
SLC13A5	-0.86333	0.570591	-5.93877	0.000184158	0.198821	0.826469
MIR6078	-1.57605	1.21738	-5.9371	0.000184551	0.198821	0.824873
AC118658.2	1.12828	4.90748	5.88406	0.000197526	0.198821	0.773978
TGS1	-0.722815	9.19917	-5.88168	0.000198132	0.198821	0.771678
TTTY11	-1.01703	2.06533	-5.87025	0.000201066	0.198821	0.760635
TP53INP2	1.59257	4.90927	5.7832	0.000225009	0.202269	0.675828
LOC344967	-0.78493	2.65203	-5.73795	0.000238656	0.202306	0.631227
ASPH	0.659864	5.96893	5.729	0.00024146	0.202306	0.62236
TSNAXIP1	1.21796	2.54407	5.71493	0.000245941	0.202306	0.608393
PAPLN	0.653461	4.72436	5.6859	0.00025547	0.202306	0.579472
KRTAP3-2	1.33047	1.67554	5.67501	0.000259149	0.202306	0.568579
MFAP3L	0.854101	5.79636	5.64875	0.000268253	0.20245	0.542238
B4GALT5	0.992937	9.39469	5.63549	0.000272982	0.20245	0.528886
AC112211.1	1.76582	1.52567	5.57073	0.000297404	0.215183	0.46324
IRS2	0.969622	9.40345	5.53337	0.000312558	0.220762	0.425028
PRDX5	0.667953	12.9894	5.51031	0.000322322	0.222219	0.401323
LYVE1	1.54832	1.54128	5.49361	0.000329602	0.222219	0.384091
LOC105378342	0.755187	3.55899	5.46151	0.000344094	0.226834	0.350831
TMEM184B	0.824779	3.40829	5.37865	0.000384778	0.232628	0.26411
AC013451.1	-1.07124	0.95719	-5.37711	0.000385581	0.232628	0.262487
SLC45A4	1.0628	7.58881	5.35044	0.000399789	0.232628	0.234298
LOC105378179	-1.07049	3.28173	-5.34686	0.000401737	0.232628	0.230508
ZUFSP	-0.600987	7.81922	-5.33745	0.000406914	0.232628	0.220519
SLFN14	1.65652	2.16367	5.33586	0.000407791	0.232628	0.218839
LOC105371132	-0.589605	3.91002	-5.3346	0.000408489	0.232628	0.217502
AC100791.1	-1.45856	1.93493	-5.3219	0.000415618	0.232628	0.203992
E2F2	0.886153	11.1906	5.26729	0.00044782	0.241538	0.145585
TUBG1	-0.749501	6.907	-5.21115	0.000483738	0.247415	0.0849775
SLC25A30	-0.645281	7.39371	-5.1919	0.000496753	0.249766	0.0640677
AC048341.2	-1.07611	5.83325	-5.05097	0.000604353	0.291145	-0.0911504
IL1R1	0.842887	3.71533	5.04389	0.000610375	0.291145	-0.0990375
STAM-AS1	-1.84642	1.82413	-5.02304	0.000628504	0.291145	-0.122339
SLC45A2	-1.98768	1.9916	-5.01963	0.000631523	0.291145	-0.126157
GIMAP7	-0.78302	12.279	-5.0035	0.000646023	0.291145	-0.144255
AC020658.4	-1.35507	1.4878	-4.99838	0.000650701	0.291145	-0.150012
LOC105377498	1.47915	1.24449	4.97106	0.000676271	0.291145	-0.180791
lnc-ZNF117-1	1.09032	2.03732	4.96415	0.000682906	0.291145	-0.188597
LOC101928477	-0.619728	4.7422	-4.95087	0.000695851	0.291145	-0.203618
PAXIP1-AS2	-0.624948	5.41413	-4.92703	0.000719771	0.291145	-0.230686
TMX1	-0.632961	10.8921	-4.92631	0.000720509	0.291145	-0.231506
TMPRSS12	0.842834	1.81144	4.92126	0.000725692	0.291145	-0.237253
NECAB2	1.74293	4.4393	4.9207	0.000726268	0.291145	-0.237888
AC116667.2	-1.5036	4.05038	-4.84168	0.000812884	0.301774	-0.328442
GRXCR1	-1.72952	1.34201	-4.8345	0.00082128	0.301774	-0.336722
MRPL42	-0.601148	7.84658	-4.8094	0.000851397	0.301774	-0.365771
AP003500.1	1.93996	1.83549	4.79398	0.000870469	0.301774	-0.383661
LOC107984121	0.64842	2.92815	4.79393	0.000870534	0.301774	-0.383722
AC022517.1	1.3826	4.23469	4.79306	0.000871629	0.301774	-0.384737
MAFF	0.727534	6.33103	4.7918	0.000873205	0.301774	-0.386197
PFKFB3	1.0304	5.5389	4.78654	0.000879837	0.301774	-0.392312
MS4A12	-1.23655	0.900402	-4.7833	0.000883954	0.301774	-0.396085
AL591503.1	-1.10952	3.15841	-4.781	0.000886883	0.301774	-0.39876
OSM	1.64525	9.18696	4.77715	0.00089182	0.301774	-0.403249
LOC107984741	-2.08121	1.29117	-4.77633	0.00089287	0.301774	-0.404201
MIR1185-2	1.10006	1.13649	4.76456	0.000908152	0.301774	-0.417931
OTX1	1.74247	5.61209	4.7599	0.000914278	0.301774	-0.423373
AC093726.1	-0.622109	6.22579	-4.74366	0.000935991	0.301774	-0.442384
NFIC	0.658554	7.53207	4.73869	0.000942743	0.301774	-0.448209
SNAR-F	-1.03034	4.98309	-4.71803	0.000971366	0.301774	-0.472467
PTN	-1.1059	1.02369	-4.69722	0.00100113	0.301774	-0.496978
NR2F6	-0.788381	8.05843	-4.69212	0.00100858	0.301774	-0.503005
KCTD21-AS1	-1.99204	1.89416	-4.65702	0.00106146	0.301774	-0.544575
TESPA1	-0.607426	7.89971	-4.65578	0.00106338	0.301774	-0.546051
CHST11	0.630238	8.14917	4.6287	0.00110628	0.301774	-0.578285
RGAG4	-0.764976	6.2353	-4.59475	0.00116267	0.301774	-0.618882
SNAR-H	-0.904465	6.31651	-4.59261	0.00116633	0.301774	-0.621449
AC008753.3	1.2947	6.07439	4.58832	0.0011737	0.301774	-0.626596
AC084871.2	1.73751	4.05121	4.5684	0.00120857	0.301774	-0.650542
AC104564.2	1.15352	3.10509	4.54763	0.0012461	0.301774	-0.675588
RYR2	2.07403	2.15999	4.52098	0.00129609	0.301774	-0.707841
SPP1	2.40274	3.65877	4.51945	0.00129904	0.301774	-0.709705
EPHA1-AS1	-1.23242	5.29948	-4.51934	0.00129924	0.301774	-0.709832
LOC105375101	-1.36912	3.26812	-4.50753	0.00132214	0.301774	-0.724178
PITPNC1	1.11222	6.99545	4.49736	0.00134219	0.301774	-0.736541
GABRQ	0.775498	2.68782	4.49734	0.00134224	0.301774	-0.73657
AC011998.3	-0.934166	3.09401	-4.49669	0.00134353	0.301774	-0.737359
SLC15A4	0.591391	9.02413	4.48276	0.00137156	0.301774	-0.754335
lnc-ROPN1L-1	1.29783	4.4065	4.48275	0.00137157	0.301774	-0.754339
AL355310.2	0.811554	5.23464	4.47986	0.00137747	0.301774	-0.757869
CDX4	0.852517	1.13512	4.4734	0.00139074	0.301774	-0.765755
PERM1	0.657831	3.26949	4.4706	0.00139655	0.301774	-0.769182
PTBP2	-0.678085	7.30331	-4.4665	0.00140506	0.301774	-0.774184
LOC728158	-0.740267	0.546167	-4.45685	0.00142537	0.301774	-0.785996
C1orf210	-1.62114	1.3763	-4.45667	0.00142574	0.301774	-0.786211
LOC107986853	1.01369	5.74744	4.44841	0.00144337	0.301774	-0.796334
LUC7L3	-0.72596	11.6367	-4.42227	0.00150072	0.301774	-0.828453
IQSEC3	0.621242	9.62159	4.41378	0.00151985	0.301774	-0.838907
lnc-FZD5-1	0.819256	4.66946	4.38208	0.00159363	0.301774	-0.878058
CLEC18C	1.00815	2.91632	4.35165	0.00166806	0.301774	-0.915822
ANK1	1.25967	8.88115	4.34596	0.00168237	0.301774	-0.922897
KLHL13	-1.25868	1.37235	-4.34057	0.00169606	0.301774	-0.929607
C6orf25	0.924146	6.05233	4.32971	0.00172399	0.301774	-0.943144
RCBTB1	-0.625914	7.2594	-4.32427	0.00173818	0.301774	-0.94994
AC007390.2	-0.854998	5.9606	-4.31799	0.00175469	0.301774	-0.957776
TNXB	1.23503	8.08571	4.3122	0.00177007	0.301774	-0.965015
MIR4284	0.592278	2.51392	4.31196	0.00177072	0.301774	-0.965321
UXT-AS1	0.609803	6.49899	4.31013	0.00177561	0.301774	-0.96761
AL136360.2	-0.958411	0.770714	-4.30583	0.00178716	0.301774	-0.972989
FANCL	-0.768447	8.26527	-4.30248	0.00179621	0.301774	-0.977181
MIR3154	0.701205	8.40942	4.29104	0.00182751	0.301774	-0.991525
PPL	0.653279	3.93897	4.28511	0.00184395	0.301774	-0.998962
DHRS1	-0.799723	7.90728	-4.28124	0.00185479	0.301774	-1.00383
AC093732.1	1.04738	1.21006	4.27459	0.00187353	0.301774	-1.01218
MT1IP	0.847648	3.47767	4.27174	0.00188164	0.301774	-1.01578
ZDBF2	-0.628085	5.94898	-4.26885	0.00188988	0.301774	-1.01941
AL031005.1	1.00222	4.94063	4.26858	0.00189065	0.301774	-1.01975
SNORD73B	-1.45885	1.20375	-4.26773	0.00189309	0.301774	-1.02082
SEMA3G	-1.26363	3.76409	-4.26261	0.00190782	0.301774	-1.02726
RF00190	1.39809	3.86564	4.25735	0.00192307	0.301774	-1.03389
ARHGEF12	1.26477	3.07493	4.25313	0.00193543	0.301774	-1.03922
NPTN-IT1	0.676066	1.56391	4.25088	0.00194205	0.301774	-1.04205
NCOA7	-0.688706	9.31052	-4.24639	0.0019553	0.301774	-1.04771
FOXB2	1.69564	1.75857	4.24192	0.00196862	0.301774	-1.05336
MIR4773-1	0.743389	1.46229	4.23413	0.00199202	0.301774	-1.0632
TSPAN15	1.14277	2.11842	4.22494	0.00202004	0.301774	-1.07484
COL9A1	0.660323	3.68717	4.22449	0.00202143	0.301774	-1.07541
SLC4A8	0.911698	3.83085	4.21958	0.00203657	0.301774	-1.08163
CUL5	-0.65279	8.74908	-4.21769	0.00204243	0.301774	-1.08402
AGPAT5	-0.726037	7.88036	-4.21756	0.00204283	0.301774	-1.08418
KRR1	-0.633535	5.74692	-4.21653	0.00204603	0.301774	-1.08549
AC004846.2	0.858187	7.52665	4.1912	0.00212652	0.301774	-1.11767
P2RX6P	1.08962	1.00467	4.1902	0.00212974	0.301774	-1.11893
AL139089.1	-0.630654	5.91249	-4.18644	0.002142	0.301774	-1.12373
ISLR2	1.49707	4.67996	4.18555	0.00214489	0.301774	-1.12485
PDK2	0.891082	5.80766	4.17948	0.00216486	0.301774	-1.13258
DOK5	-1.2048	5.01163	-4.16835	0.00220196	0.301774	-1.14678
C9orf117	0.953927	0.874644	4.16446	0.00221509	0.301774	-1.15174
TAF1A	-0.631541	6.85202	-4.15901	0.00223362	0.301774	-1.15871
ERN1	0.709379	6.28734	4.15853	0.00223526	0.301774	-1.15932
AL139348.1	-1.51504	1.92894	-4.15462	0.00224867	0.301774	-1.16432
LOC101927413	1.87014	3.10121	4.15345	0.00225272	0.301774	-1.16582
LOC100130673	-0.725034	0.894355	-4.14778	0.00227233	0.301774	-1.17307
MIR19A	-0.961791	0.775134	-4.14765	0.00227278	0.301774	-1.17323
FAM214B	1.05918	7.71285	4.14697	0.00227515	0.301774	-1.1741
GLOD5	1.32125	1.48541	4.1459	0.00227889	0.301774	-1.17548
SLC11A1	1.21503	7.60213	4.14366	0.00228673	0.301774	-1.17835
SERPINA9	-1.3566	2.06617	-4.13749	0.00230841	0.301774	-1.18624
BTBD16	-1.73172	1.9988	-4.13336	0.00232309	0.301774	-1.19155
GATA1	1.13831	8.32601	4.13238	0.00232656	0.301774	-1.1928
MIR6807	-0.635295	5.79673	-4.12881	0.00233933	0.301774	-1.19738
MIR1538	0.594676	3.52843	4.1248	0.00235376	0.301774	-1.20252
AC130343.1	-1.26934	6.82025	-4.12307	0.00236003	0.301774	-1.20475
RF02176	-0.807654	3.12262	-4.12256	0.00236186	0.301774	-1.2054
EPHB1	1.27251	4.21658	4.11811	0.00237806	0.301774	-1.21112
CEBPB	0.944872	13.712	4.11729	0.00238106	0.301774	-1.21218
SLED1	2.0627	5.64434	4.11153	0.00240221	0.301774	-1.21958
LOC107984269	-0.809263	4.95337	-4.11103	0.00240405	0.301774	-1.22022
LDLR	-0.676137	9.21606	-4.10934	0.0024103	0.301774	-1.2224
SNX2	-0.626451	5.59737	-4.10326	0.00243293	0.301774	-1.23023
LOC107986857	0.974331	2.73447	4.09875	0.00244982	0.301774	-1.23603
SLC6A10P	1.28758	9.46186	4.0983	0.00245152	0.301774	-1.23661
LINC01595	-0.620895	3.73582	-4.09548	0.00246218	0.301774	-1.24024
LOC149373	0.710811	2.43115	4.09365	0.00246913	0.301774	-1.24261
XIRP1	-1.37837	2.13325	-4.09101	0.00247917	0.301774	-1.24601
TSPAN5	1.18018	10.6307	4.087	0.00249452	0.301774	-1.25118
NT5C3B	0.802427	5.13377	4.08685	0.0024951	0.301774	-1.25138
GNA11	0.82744	6.3591	4.0845	0.00250414	0.301774	-1.25441
AC073573.1	-1.15042	4.11846	-4.08079	0.00251847	0.301774	-1.2592
FBXL13	1.02776	6.5423	4.07442	0.0025433	0.301774	-1.26743
LOC101928140	0.607018	3.24746	4.07337	0.00254743	0.301774	-1.26879
BRE-AS1	1.04855	1.95044	4.06733	0.00257127	0.301774	-1.2766
AC015911.2	-0.852784	3.16032	-4.06081	0.00259724	0.301774	-1.28504
LOC107985667	1.21994	4.1013	4.06024	0.00259951	0.301774	-1.28577
ABHD2	0.769221	6.19082	4.05235	0.00263138	0.301774	-1.296
SSB	-0.679283	10.8911	-4.05037	0.00263943	0.301774	-1.29857
ANPEP	1.04445	9.15444	4.04108	0.00267756	0.301774	-1.31062
MIR4319	-1.62652	1.42307	-4.03858	0.00268793	0.301774	-1.31386
AC012150.2	-0.943168	3.43587	-4.03655	0.00269638	0.301774	-1.3165
HIP1	1.37056	5.81462	4.02318	0.00275274	0.301774	-1.33389
LRFN2	-0.726222	0.468786	-4.02278	0.00275441	0.301774	-1.3344
CD2AP	-0.613776	5.3415	-4.01966	0.00276777	0.301774	-1.33847
AC069542.1	0.795388	3.76464	4.01302	0.00279639	0.301774	-1.34712
SLC4A1	1.46113	7.41373	4.00767	0.00281964	0.301774	-1.35409
LOC105377519	-1.20873	4.25011	-4.00679	0.00282351	0.301774	-1.35524
DMTN	1.02808	8.97977	4.00482	0.00283211	0.301774	-1.3578
PSME2	-0.777898	14.1647	-4.00063	0.0028506	0.301774	-1.36328
AL158151.4	1.34851	3.37398	3.99495	0.00287582	0.301774	-1.37069
MBL2	1.75982	2.46561	3.99097	0.00289365	0.301774	-1.37589
BEND7	1.67639	3.73282	3.99041	0.00289614	0.301774	-1.37662
GABARAPL1	0.80034	7.84071	3.98891	0.0029029	0.301774	-1.37858
BGLT3	1.17181	0.764876	3.98761	0.00290874	0.301774	-1.38027
LOC101928627	-1.24041	1.30827	-3.98543	0.00291861	0.301774	-1.38313
PHOSPHO2	-0.8659	6.80365	-3.98124	0.00293765	0.301774	-1.38861
SYNGR4	0.595596	9.39534	3.97987	0.00294394	0.301774	-1.39041
SCN4A	-1.80335	2.39662	-3.9778	0.00295341	0.301774	-1.39311
LOC644656	-1.12455	6.39747	-3.97262	0.00297727	0.301774	-1.39989
MIR6083	-1.93564	2.19917	-3.96938	0.00299231	0.301774	-1.40414
AL589765.1	0.625268	4.45023	3.9636	0.00301936	0.301774	-1.41172
AC004908.3	-0.762157	6.26198	-3.95163	0.00307611	0.301774	-1.42742
RPS6KL1	-0.829134	3.06814	-3.94786	0.00309426	0.301774	-1.43238
POLL	0.60254	6.48065	3.93498	0.00315699	0.301774	-1.44932
AC079174.1	0.870242	5.04786	3.92814	0.00319086	0.301774	-1.45833
CSN1S2BP	1.49437	2.17178	3.9279	0.00319203	0.301774	-1.45863
LOC102724458	-1.29292	3.36657	-3.92532	0.00320489	0.301774	-1.46203
AP003049.2	-0.820302	0.514843	-3.92494	0.00320681	0.301774	-1.46253
IL1R2	1.27345	8.23346	3.92316	0.00321573	0.301774	-1.46488
CCDC146	-0.637612	7.95193	-3.92061	0.00322855	0.301774	-1.46824
ARHGEF37	1.17616	4.21722	3.9196	0.00323366	0.301774	-1.46957
PIGN	-0.814479	3.73552	-3.91528	0.00325556	0.301774	-1.47527
AL133467.4	-0.805144	4.09346	-3.91442	0.00325991	0.301774	-1.4764
SRXN1	1.1346	9.24732	3.91019	0.00328153	0.301774	-1.48199
DDX11L2	0.869359	11.4373	3.90266	0.0033204	0.301774	-1.49194
PCDHGB4	-1.06278	2.35816	-3.89864	0.00334134	0.301774	-1.49725
SNORA90	0.808678	0.674773	3.89742	0.00334773	0.301774	-1.49886
BCL2L1	0.952385	11.5976	3.89522	0.00335926	0.301774	-1.50177
LOC107987250	1.48092	7.75323	3.89195	0.00337649	0.301774	-1.50609
GTPBP8	-0.608522	10.0588	-3.87878	0.00344684	0.301774	-1.52353
WDR45	0.659053	10.7907	3.87211	0.00348309	0.301774	-1.53238
TTC39A	0.838669	3.52324	3.87188	0.00348435	0.301774	-1.53269
AC026427.1	-0.655362	0.529914	-3.8692	0.00349898	0.301774	-1.53623
FASTKD3	-0.702331	7.62672	-3.86897	0.00350028	0.301774	-1.53655
TLR8-AS1	0.620492	4.4233	3.86395	0.00352793	0.301774	-1.54321
MALRD1	-1.01604	3.349	-3.85684	0.00356749	0.301774	-1.55264
TEAD2	-1.08852	1.09394	-3.85445	0.00358092	0.301774	-1.55583
KHDRBS2	-1.14421	3.30791	-3.84685	0.00362393	0.301774	-1.56594
AL118558.1	0.614918	3.8278	3.84579	0.00362996	0.301774	-1.56734
SOX6	1.29483	3.90278	3.8454	0.00363221	0.301774	-1.56787
MIR885	0.617201	4.78983	3.83882	0.00366995	0.301774	-1.57662
GRID2	0.692956	4.50813	3.83758	0.00367708	0.301774	-1.57827
SNAR-D	-0.926297	6.94461	-3.83683	0.00368141	0.301774	-1.57926
TLE3	0.972603	7.46128	3.83516	0.00369111	0.301774	-1.58149
FKBP7	-0.75149	6.01436	-3.83119	0.00371421	0.301774	-1.58678
FAM127C	1.32571	2.30369	3.83112	0.00371466	0.301774	-1.58688
HLA-DRA	-0.698575	11.9708	-3.82676	0.00374021	0.301774	-1.59269
HNRNPH1	-0.681499	11.8402	-3.82595	0.00374496	0.301774	-1.59377
SNAR-G2	-1.01798	6.31874	-3.82436	0.00375438	0.301774	-1.5959
CDH26	0.633042	5.24342	3.81293	0.00382252	0.301774	-1.61115
FKBP1B	0.86062	7.82896	3.80732	0.00385647	0.301774	-1.61865
LOC105373884	-0.722784	0.65631	-3.80729	0.00385664	0.301774	-1.61868
FRMPD4	1.52257	1.36134	3.80277	0.00388426	0.301774	-1.62474
COA6	-0.632607	9.72304	-3.79876	0.0039089	0.301774	-1.6301
GPR27	1.00069	4.43531	3.79637	0.00392364	0.301774	-1.63329
DPCD	0.945961	9.63296	3.79347	0.00394163	0.301774	-1.63718
AC006557.3	-1.68028	1.77491	-3.79303	0.00394433	0.301774	-1.63776
C2orf57	-0.916626	0.806863	-3.79112	0.00395625	0.301774	-1.64032
ZFAS1	0.952394	6.51001	3.79112	0.00395628	0.301774	-1.64032
FFAR1	-0.613379	4.8904	-3.78212	0.00401289	0.301774	-1.65238
LOC107984176	1.98251	6.2672	3.78023	0.00402488	0.301774	-1.65491
MIR4638	-0.627132	0.734943	-3.76731	0.00410789	0.301774	-1.67225
AJ239328.1	1.43054	2.13717	3.76224	0.00414093	0.301774	-1.67906
AC109347.1	-1.06724	3.30262	-3.76193	0.00414296	0.301774	-1.67947
WASF3	1.22374	4.85746	3.75892	0.00416279	0.301774	-1.68353
STAP1	-0.953783	5.88689	-3.75017	0.00422079	0.301774	-1.69529
PHF7	0.640184	3.71966	3.74674	0.00424378	0.301774	-1.6999
RN7SKP253	0.915948	2.8594	3.74396	0.0042625	0.301774	-1.70365
RIMKLA	-1.1853	1.24501	-3.74073	0.00428436	0.301774	-1.708
KRTDAP	1.03069	1.92457	3.73708	0.00430921	0.301774	-1.71291
RNU11-5P	-2.04697	4.54599	-3.73603	0.00431641	0.301774	-1.71433
IL23A	-0.65609	8.37529	-3.72427	0.00439766	0.301774	-1.73019
AC124057.1	-1.03987	3.69342	-3.72373	0.00440143	0.301774	-1.73092
BLOC1S2	-0.800781	10.4068	-3.72331	0.00440435	0.301774	-1.73149
NIFK	-0.59523	9.21703	-3.72199	0.00441359	0.301774	-1.73327
GNA12	1.03572	7.52773	3.72087	0.00442141	0.301774	-1.73477
OSBP2	1.03454	8.49608	3.7187	0.00443671	0.301774	-1.73771
ARHGAP44	-1.37888	3.32421	-3.71655	0.00445183	0.301774	-1.74061
OR56A4	-1.39392	1.57419	-3.71254	0.00448028	0.301774	-1.74603
CACNA1A	-0.817149	7.36353	-3.70886	0.00450652	0.301774	-1.751
PHC2	0.881058	8.2202	3.70518	0.00453295	0.301774	-1.75598
CCNJL	1.31871	7.82078	3.70319	0.00454734	0.301774	-1.75867
NLRP6	1.17355	4.75448	3.69758	0.00458807	0.301774	-1.76627
AP001180.4	0.992916	2.17328	3.69504	0.00460663	0.301774	-1.7697
RILP	0.987669	8.52812	3.69446	0.00461087	0.301774	-1.77049
BSX	-0.871885	0.971816	-3.69138	0.00463346	0.301774	-1.77465
SRBD1	-0.659148	7.45595	-3.69047	0.00464024	0.301774	-1.77589
R3HDM4	0.659583	12.8071	3.68969	0.00464593	0.301774	-1.77694
AL136379.1	-1.44485	1.6687	-3.6863	0.00467112	0.301774	-1.78154
SMYD4	-0.623901	7.75044	-3.68341	0.00469261	0.301774	-1.78545
RRP15	-0.658277	7.05278	-3.67769	0.00473554	0.301774	-1.79321
RN7SL832P	-0.971757	0.583487	-3.67722	0.00473908	0.301774	-1.79385
MCOLN1	1.14409	6.81577	3.67597	0.00474851	0.301774	-1.79554
SFN	1.252	6.2018	3.67583	0.00474959	0.301774	-1.79574
PGLYRP3	-0.865881	4.19549	-3.67556	0.00475161	0.301774	-1.7961
HBS1L	-0.616935	4.92559	-3.67099	0.00478637	0.301774	-1.80231
MIR3941	-0.593121	4.1276	-3.66377	0.00484173	0.301774	-1.81211
GSPT1	0.870853	9.64862	3.66227	0.00485331	0.301774	-1.81415
DPM2	0.897378	9.88233	3.6515	0.00493733	0.301774	-1.82878
LOC107984962	-1.8729	1.55984	-3.64448	0.00499298	0.301774	-1.83834
KRTAP5-5	-0.623084	3.55107	-3.63995	0.00502921	0.301774	-1.84451
TMEM63B	0.723126	7.81626	3.63372	0.00507953	0.301774	-1.853
SLC6A10PB	1.39463	7.88863	3.62762	0.00512924	0.301774	-1.86131
THBD	1.25979	10.5806	3.6226	0.00517061	0.301774	-1.86817
DOK6	1.47927	2.70292	3.6207	0.00518628	0.301774	-1.87075
MKRN1	1.06998	11.2597	3.62017	0.00519066	0.301774	-1.87147
TREM1	2.32161	6.88556	3.61811	0.00520783	0.301774	-1.87429
TRAF3IP3	-0.632801	12.3161	-3.61703	0.00521683	0.301774	-1.87576
UBA7	-0.84453	8.3629	-3.61621	0.0052237	0.301774	-1.87689
ADH1A	-0.777088	2.43846	-3.61209	0.00525819	0.301774	-1.8825
LOC105371088	0.830204	6.32026	3.60997	0.00527609	0.301774	-1.88541
ZER1	0.708622	12.3539	3.6048	0.00531992	0.301774	-1.89247
SRSF2	-0.601794	11.489	-3.6032	0.00533352	0.301774	-1.89465
PAPPA-AS2	1.46896	2.24931	3.59975	0.00536307	0.301774	-1.89937
SP140L	-0.63335	7.69864	-3.5957	0.00539795	0.301774	-1.90491
ALG10B	-0.659802	6.56875	-3.59522	0.00540211	0.301774	-1.90557
ASTE1	-0.661451	7.07814	-3.59197	0.00543038	0.301774	-1.91002
OR10J5	-1.59274	3.94703	-3.59178	0.00543198	0.301774	-1.91028
YJEFN3	-1.36034	1.58693	-3.5908	0.00544053	0.301774	-1.91162
CDC34	1.04653	10.7727	3.58898	0.0054564	0.301774	-1.91411
TUBA8	0.699523	10.4892	3.58831	0.00546231	0.301774	-1.91503
AC079203.2	1.02607	1.46855	3.58493	0.00549196	0.301774	-1.91966
LOC101926915	-1.5805	2.06198	-3.58446	0.00549606	0.301774	-1.9203
M1AP	1.25325	1.53643	3.5842	0.00549836	0.301774	-1.92065
GNL3	-0.685054	9.38924	-3.58062	0.00553007	0.301774	-1.92557
ITGB1BP1	-0.884819	9.19165	-3.57826	0.00555097	0.301774	-1.92879
LOC441455	1.03898	3.00742	3.57774	0.00555566	0.301774	-1.92951
C11orf21	-0.618905	8.36094	-3.57344	0.00559412	0.301774	-1.93541
LOC105370364	1.16023	1.17958	3.57168	0.00560988	0.301774	-1.93782
CA4	1.62628	6.57875	3.57059	0.00561973	0.301774	-1.93932
HMBOX1	-0.699931	11.1317	-3.56985	0.00562638	0.301774	-1.94033
TSPEAR	2.26619	2.72285	3.5689	0.00563495	0.301774	-1.94163
lnc-SHE-1	1.08972	2.65982	3.56814	0.00564187	0.301774	-1.94268
FOS	2.11301	11.8462	3.5679	0.00564408	0.301774	-1.94301
CHML	-0.684052	7.02102	-3.56489	0.00567136	0.301774	-1.94713
LOC105378329	-0.625384	4.1603	-3.55736	0.00574033	0.301774	-1.95747
MIR6773	-0.858709	3.67717	-3.55647	0.00574862	0.301774	-1.95871
LOC105374652	0.707612	2.4299	3.55164	0.00579332	0.301774	-1.96533
IHH	-1.82105	2.09935	-3.54849	0.0058228	0.301774	-1.96967
NLRP9	1.23287	2.23127	3.54767	0.00583041	0.301774	-1.97079
FAM168A	0.722898	2.83348	3.54603	0.00584584	0.301774	-1.97305
LOC105374673	1.02291	0.791683	3.54576	0.00584833	0.301774	-1.97341
TRAPPC12-AS1	-0.703874	1.85503	-3.54394	0.00586554	0.301774	-1.97593
PSMA3	-0.621841	10.838	-3.54363	0.00586841	0.301774	-1.97635
AP001619.2	0.625612	2.17533	3.54021	0.00590075	0.301774	-1.98105
AC010468.2	-1.07489	1.56979	-3.53994	0.00590337	0.301774	-1.98143
AC091588.3	2.52633	1.7724	3.5399	0.00590377	0.301774	-1.98149
ZNF695	0.64391	4.16793	3.53988	0.00590387	0.301774	-1.9815
MZF1-AS1	1.05583	2.55424	3.53939	0.00590858	0.301774	-1.98218
NECAB3	-0.586284	5.28135	-3.53839	0.00591805	0.301774	-1.98355
MRC2	0.947536	9.80736	3.53752	0.00592633	0.301774	-1.98475
FOXO4	0.649975	7.98855	3.53662	0.00593498	0.301774	-1.986
LCN1	-0.993797	4.77671	-3.53633	0.00593772	0.301774	-1.98639
TSHZ3	0.667606	7.52684	3.53549	0.00594576	0.301774	-1.98755
EPB41	0.871831	9.13002	3.53481	0.00595229	0.301774	-1.98849
FBXO9	0.60557	11.648	3.53069	0.00599187	0.301774	-1.99416
OR4C15	-0.922852	4.22936	-3.53062	0.00599255	0.301774	-1.99426
HNRNPA0	-0.607506	7.20881	-3.53039	0.00599471	0.301774	-1.99457
TMEM100	1.31969	1.50549	3.52866	0.00601142	0.301774	-1.99695
ATP1A1-AS1	-0.656049	4.84931	-3.52782	0.00601958	0.301774	-1.99811
AP001922.3	1.54187	2.42997	3.5269	0.00602846	0.301774	-1.99937
RAD50	-0.66998	7.38821	-3.52384	0.0060583	0.301774	-2.0036
SFTPC	1.18489	5.52577	3.52194	0.00607685	0.301774	-2.00622
ALOX12	0.86615	7.48578	3.52005	0.0060954	0.301774	-2.00883
APOL3	-0.672672	6.11033	-3.51999	0.00609596	0.301774	-2.0089
OR2M2	-0.951456	0.730977	-3.51986	0.00609722	0.301774	-2.00908
RN7SKP113	-0.693104	0.714025	-3.51785	0.006117	0.301774	-2.01186
CXCL5	0.820415	8.74202	3.51675	0.00612784	0.301774	-2.01337
CCDC144A	-0.869381	5.16117	-3.51635	0.00613177	0.301774	-2.01392
KLF7	0.664665	6.82316	3.51508	0.00614432	0.301774	-2.01567
POR	0.590212	7.72131	3.51422	0.00615285	0.301774	-2.01686
C1orf127	-1.19027	2.95857	-3.51409	0.00615417	0.301774	-2.01704
ELF3	0.784683	1.2174	3.51219	0.006173	0.301774	-2.01966
JUND	0.614473	7.9833	3.50893	0.00620553	0.301774	-2.02416
LOC105373479	0.798967	2.82032	3.50871	0.00620773	0.301774	-2.02446
PRDM11	0.58769	4.43664	3.50833	0.00621158	0.301774	-2.02499
MKRN9P	0.960838	9.77305	3.50814	0.00621341	0.301774	-2.02524
IL17C	0.934193	4.38279	3.50448	0.00625015	0.301774	-2.03029
CREB5	1.23351	9.97075	3.50431	0.00625195	0.301774	-2.03054
HLX	1.17996	6.15831	3.50064	0.00628902	0.301774	-2.03561
ZNF788	0.829647	4.24747	3.49962	0.00629939	0.301774	-2.03702
BSG	0.891273	11.24	3.49205	0.00637673	0.301774	-2.04747
RNF10	0.811401	12.7078	3.48837	0.00641469	0.301774	-2.05256
LOC107986861	-0.694248	3.96727	-3.48726	0.00642629	0.301774	-2.0541
AC005785.1	0.77123	7.13633	3.48694	0.00642959	0.301774	-2.05454
CLEC18B	1.21726	7.68299	3.48553	0.0064442	0.301774	-2.05649
KRT23	0.808522	10.8742	3.48491	0.00645067	0.301774	-2.05735
FAM184A	-0.800024	5.56677	-3.48448	0.0064551	0.301774	-2.05794
LOC105376738	-0.926099	3.50245	-3.48302	0.00647038	0.301774	-2.05996
GNAQ	1.06006	7.4494	3.48087	0.00649292	0.301774	-2.06294
HYAL3	0.774232	5.96082	3.47977	0.00650437	0.301774	-2.06445
HP09053	-1.41826	2.05969	-3.47966	0.00650557	0.301774	-2.06461
TMEM123	-0.814814	12.3756	-3.47915	0.00651092	0.301774	-2.06532
FKBP8	0.763944	11.7871	3.47819	0.00652105	0.301774	-2.06665
MAP7	0.862386	4.23321	3.47777	0.00652547	0.301774	-2.06723
OR7C2	-1.36858	4.27435	-3.4775	0.00652831	0.301774	-2.0676
TPP2	-0.619771	9.46489	-3.47101	0.00659709	0.301774	-2.07658
LOC105370567	0.686948	6.68575	3.47002	0.00660762	0.301774	-2.07795
LOC105373476	0.882746	5.80696	3.46959	0.00661226	0.301774	-2.07855
MAPRE3	0.774392	3.40234	3.46791	0.00663019	0.301774	-2.08088
SCN3A	-1.0659	5.94963	-3.46712	0.00663871	0.301774	-2.08198
MIR487A	0.811267	3.70699	3.46524	0.00665894	0.301774	-2.08459
LEO1	-0.624833	7.78224	-3.46371	0.00667545	0.301774	-2.08671
PDZD3	1.25296	2.76292	3.46209	0.00669295	0.301774	-2.08895
CBR1	-0.609702	7.72919	-3.45987	0.00671702	0.301774	-2.09203
MRPL32	-0.596511	10.2731	-3.45533	0.00676646	0.301774	-2.09832
DUSP1	1.77788	13.2317	3.45464	0.00677406	0.301774	-2.09928
AL157817.1	-1.04612	0.868847	-3.45395	0.00678162	0.301774	-2.10024
AC020913.1	0.595914	4.20786	3.45389	0.00678229	0.301774	-2.10032
AC104564.5	0.590596	8.4591	3.45149	0.00680859	0.301774	-2.10364
BEND2	1.40118	3.83371	3.45143	0.00680932	0.301774	-2.10374
PCDH18	1.07223	0.733316	3.44577	0.00687198	0.301774	-2.11159
CCR8	1.0753	1.06135	3.44332	0.00689925	0.301774	-2.11499
CMTR2	-0.614515	7.14944	-3.4423	0.0069107	0.301774	-2.11641
AL162591.2	1.0253	3.98422	3.44076	0.00692789	0.301774	-2.11854
LOC101927293	-1.54974	1.28181	-3.4397	0.0069398	0.301774	-2.12002
RF00322	-0.716488	3.97775	-3.43853	0.00695292	0.301774	-2.12164
RASA4CP	-0.781603	10.6537	-3.43725	0.00696738	0.301774	-2.12342
OR8H3	0.786371	2.10679	3.43674	0.00697309	0.301774	-2.12412
PLK3	0.741052	10.4827	3.43441	0.00699952	0.301774	-2.12737
BVES	0.669977	2.9211	3.43062	0.00704255	0.301774	-2.13263
LINC00359	1.52633	1.84914	3.43046	0.00704438	0.301774	-2.13285
AC008622.2	0.993284	6.27106	3.42931	0.00705758	0.301774	-2.13446
ACOX1	0.695529	9.78238	3.42478	0.00710955	0.301774	-2.14075
ZC2HC1B	-0.679307	4.76424	-3.42212	0.00714024	0.301774	-2.14445
MSRB3	0.921705	5.87663	3.42204	0.00714126	0.301774	-2.14457
FERD3L	-1.09163	1.7223	-3.4189	0.0071776	0.301774	-2.14893
C2orf47	-0.612577	8.31229	-3.41888	0.00717791	0.301774	-2.14897
BTLA	-0.802496	8.26642	-3.41859	0.0071813	0.301774	-2.14937
KIAA1257	1.19811	7.04003	3.41688	0.0072012	0.301774	-2.15175
AC244517.11	-0.650067	7.43972	-3.41627	0.00720835	0.301774	-2.1526
ZRANB2	-0.618282	10.8412	-3.41351	0.00724071	0.301774	-2.15645
FAXDC2	0.782224	10.9024	3.4124	0.00725375	0.301774	-2.15799
LINC01173	-1.06126	1.28809	-3.40917	0.00729186	0.301774	-2.16249
WRAP53	-0.58669	5.17925	-3.40848	0.00730003	0.301774	-2.16345
DEFB1	-0.692596	4.47835	-3.40525	0.00733829	0.301774	-2.16794
AC105384.1	-0.685295	5.07061	-3.40433	0.00734924	0.301774	-2.16922
MIR1470	0.60026	10.2261	3.40208	0.00737618	0.301774	-2.17236
LOC105374542	-0.689256	3.8671	-3.40192	0.0073781	0.301774	-2.17258
EPB42	1.74461	11.6292	3.39846	0.00741964	0.301774	-2.17741
KAZN	1.6985	1.94613	3.39678	0.0074399	0.301774	-2.17975
LOC105374800	0.591612	4.68538	3.39514	0.00745972	0.301774	-2.18203
LOC100272217	-0.590096	4.61157	-3.39472	0.00746487	0.301774	-2.18263
ADCY10P1	-0.685189	4.64183	-3.39402	0.0074733	0.301774	-2.18359
LOC401261	-0.60667	8.57622	-3.391	0.0075101	0.301774	-2.18781
ZDHHC23	-0.616569	6.71819	-3.39074	0.00751319	0.301774	-2.18817
LOC105371686	1.12948	1.1156	3.39031	0.00751849	0.301774	-2.18877
FBXO7	0.912162	13.8172	3.38996	0.00752281	0.301774	-2.18927
LINC01342	-1.23213	6.14786	-3.38951	0.00752829	0.301774	-2.18989
SFTPD	0.781523	3.75121	3.3895	0.00752843	0.301774	-2.18991
CYP51A1	-0.606136	7.21327	-3.38895	0.0075351	0.301774	-2.19067
G0S2	2.74929	9.82458	3.38861	0.00753926	0.301774	-2.19114
RN7SKP276	1.48266	1.11025	3.38712	0.00755754	0.301774	-2.19322
SLC25A25	-0.602447	8.0899	-3.38527	0.0075803	0.301774	-2.19581
GORAB	-0.597925	6.02222	-3.38447	0.0075902	0.301774	-2.19693
SNORA21B	-0.712891	4.18317	-3.37929	0.00765428	0.301774	-2.20415
CDH12	-0.725446	3.61903	-3.37558	0.00770057	0.301774	-2.20933
AC009975.2	-0.896652	0.773632	-3.37135	0.00775383	0.301774	-2.21525
TCF7L2	0.610363	3.82869	3.37057	0.00776358	0.301774	-2.21633
SLC5A4-AS1	0.717417	3.76778	3.36975	0.00777392	0.301774	-2.21748
THEG	0.947106	5.5072	3.36891	0.00778458	0.301774	-2.21865
AC013762.1	-1.03953	0.723651	-3.36393	0.00784792	0.301774	-2.22562
PRSS27	0.700243	2.71351	3.36347	0.0078538	0.301774	-2.22626
PCP4	0.966726	4.95142	3.35975	0.00790147	0.301774	-2.23146
LOC105370149	0.657728	3.40073	3.35784	0.00792602	0.301774	-2.23413
LOC105373016	1.07617	2.08925	3.3565	0.00794334	0.301774	-2.23601
TFDP3	0.789779	3.8093	3.35584	0.00795197	0.301774	-2.23694
RGMB	-0.773641	4.41132	-3.35512	0.00796121	0.301774	-2.23794
PPA1	-0.681667	9.27612	-3.35427	0.00797221	0.301774	-2.23912
PRG3	0.616555	3.74637	3.35014	0.00802607	0.301774	-2.24491
MIR8080	0.896583	1.08786	3.34953	0.00803397	0.301774	-2.24576
PLD1	0.784141	3.82406	3.34788	0.00805564	0.301774	-2.24807
FAM151A	-0.842513	2.33871	-3.34681	0.00806966	0.301774	-2.24957
PLET1	-0.765462	1.82522	-3.34673	0.00807069	0.301774	-2.24968
NAPEPLD	-0.65616	7.72929	-3.34615	0.00807833	0.301774	-2.25049
AC107021.2	-0.636735	3.89371	-3.3451	0.00809222	0.301774	-2.25197
UFL1	-0.785392	9.14522	-3.34362	0.00811168	0.301774	-2.25404
KLHL31	-1.43522	1.268	-3.33906	0.00817225	0.301774	-2.26043
PTGES2	-0.590024	5.53579	-3.33867	0.00817736	0.301774	-2.26097
CD207	-1.46929	0.85226	-3.33825	0.00818305	0.301774	-2.26157
AC006435.1	0.613444	2.32251	3.33529	0.00822256	0.301774	-2.26571
CGREF1	1.49345	9.1578	3.33502	0.00822615	0.301774	-2.26608
OR2M7	-1.99103	6.76462	-3.33323	0.00825015	0.301774	-2.26859
SOCS3	1.35373	8.63667	3.33162	0.00827188	0.301774	-2.27085
BX927168.2	-0.815583	12.1397	-3.32658	0.00834013	0.301774	-2.27792
SYP-AS1	-0.594676	4.94573	-3.32634	0.00834339	0.301774	-2.27826
TMCC3	0.803803	9.32013	3.32603	0.00834764	0.301774	-2.27869
LRRC75A	0.601283	8.4609	3.32465	0.00836643	0.301774	-2.28063
CLDN22	1.157	1.77375	3.3232	0.00838618	0.301774	-2.28266
HSF5	-0.748252	4.97108	-3.32305	0.00838833	0.301774	-2.28288
MAGEA9	0.687364	0.719945	3.32287	0.00839074	0.301774	-2.28312
OR2W1	-1.59069	1.39372	-3.3212	0.00841371	0.301774	-2.28548
MBP	1.45053	2.88587	3.31851	0.00845066	0.301774	-2.28925
AL008718.3	1.08436	2.63857	3.31283	0.00852933	0.301774	-2.29722
ZNF750	-1.18303	1.20467	-3.31278	0.00852997	0.301774	-2.29728
HCG4B	-1.05129	2.96894	-3.31259	0.0085327	0.301774	-2.29756
MIR4746	-1.0853	1.07199	-3.31245	0.00853466	0.301774	-2.29776
RPF2	-0.638851	7.4894	-3.31094	0.00855563	0.301774	-2.29987
MIR500B	0.920146	1.0905	3.30888	0.00858449	0.301774	-2.30276
ITGA2B	1.05066	8.16039	3.30585	0.00862698	0.301774	-2.30701
MC2R	-1.69869	2.84366	-3.30538	0.00863373	0.301774	-2.30769
CCDC51	-0.60444	7.43925	-3.30274	0.00867099	0.301774	-2.31139
AC128688.2	-0.840898	3.07129	-3.30186	0.00868343	0.301774	-2.31263
PCDHGC4	-2.88577	3.08707	-3.30132	0.00869113	0.301774	-2.31339
MIR3138	0.756109	4.69383	3.30115	0.00869354	0.301774	-2.31363
NOP58	-0.58979	11.5493	-3.29995	0.00871052	0.301774	-2.31531
CLDN6	-0.743761	3.55733	-3.29949	0.00871706	0.301774	-2.31595
LOC105371241	1.35775	3.37822	3.29883	0.00872652	0.301774	-2.31688
GCH1	-0.602694	7.91672	-3.29852	0.00873091	0.301774	-2.31732
ELOVL7	0.997521	7.21741	3.29664	0.00875781	0.301774	-2.31997
IDO2	-1.17556	2.52696	-3.29461	0.00878687	0.301774	-2.32282
IP6K3	-1.03698	3.54018	-3.29307	0.00880905	0.301774	-2.32499
OR4C46	1.60725	2.11614	3.29302	0.00880974	0.301774	-2.32505
KCNH6	-1.30741	1.20911	-3.29271	0.00881422	0.301774	-2.32549
SLC6A8	1.2243	8.08754	3.2905	0.00884613	0.301774	-2.3286
AC090227.2	1.55849	1.93528	3.28908	0.00886669	0.301774	-2.3306
HCP5B	-0.969912	2.02266	-3.28867	0.00887255	0.301774	-2.33117
KLC3	1.13768	8.10703	3.28856	0.0088741	0.301774	-2.33132
MT1E	-0.62204	8.86796	-3.28829	0.00887811	0.301774	-2.33171
FURIN	0.691167	6.89504	3.28408	0.00893945	0.301774	-2.33763
FOXO3	0.80235	8.26183	3.28383	0.00894296	0.301774	-2.33797
IGF2R	0.703444	9.56364	3.2834	0.00894929	0.301774	-2.33858
DHRS13	0.69144	9.09395	3.28187	0.00897178	0.301774	-2.34074
RBP4	0.671686	3.06158	3.28142	0.00897833	0.301774	-2.34137
SNAR-E	-0.725021	7.6247	-3.27472	0.0090773	0.301774	-2.35081
CNP	-0.605913	11.6874	-3.27083	0.00913514	0.301774	-2.35628
PLAC8	-0.585429	12.0632	-3.27022	0.00914435	0.301774	-2.35715
LOC105373003	1.45516	3.57183	3.26893	0.00916363	0.301774	-2.35896
LOC105379094	1.32013	1.82865	3.26705	0.00919191	0.301774	-2.36161
AL451048.1	-1.52163	2.22487	-3.26546	0.00921577	0.301774	-2.36385
AC010542.5	1.27305	5.00516	3.26402	0.00923753	0.301774	-2.36588
BSPH1	-2.19346	2.61721	-3.26131	0.00927864	0.301774	-2.3697
DEFB123	0.928969	1.94232	3.26085	0.00928556	0.301774	-2.37034
OR1A1	-0.959527	0.790039	-3.26084	0.00928567	0.301774	-2.37035
LOC107985379	-1.19015	3.86441	-3.26048	0.00929116	0.301774	-2.37086
C14orf166	-0.785212	11.5517	-3.25873	0.00931784	0.301774	-2.37333
AL355076.2	1.21896	0.998147	3.25738	0.0093384	0.301774	-2.37523
WNT7B	-1.37599	1.3016	-3.25627	0.00935549	0.301774	-2.37681
AMPH	-0.59383	2.53642	-3.25597	0.00936001	0.301774	-2.37722
UGT1A6	-0.865303	5.08262	-3.25537	0.00936918	0.301774	-2.37806
LRRC8C	-0.607463	7.55825	-3.25483	0.0093776	0.301774	-2.37884
OR52I2	-0.842638	2.56256	-3.2541	0.00938878	0.301774	-2.37986
DCAF13	-0.586409	9.20895	-3.25402	0.00939004	0.301774	-2.37998
C1orf87	1.5979	1.89651	3.25107	0.00943542	0.301774	-2.38413
NR0B2	-1.23536	1.96281	-3.25033	0.00944696	0.301774	-2.38519
AC112512.1	0.752779	3.8805	3.24787	0.00948501	0.301774	-2.38865
SPTA1	0.775699	5.39079	3.24732	0.00949357	0.301774	-2.38942
PCSK6	0.742456	5.2744	3.24591	0.00951553	0.301774	-2.39142
RF01699	0.955475	3.08176	3.24567	0.00951921	0.301774	-2.39175
OR10A2	-1.64117	2.47595	-3.24549	0.00952211	0.301774	-2.39201
RF00324	0.906812	1.94277	3.24508	0.0095284	0.301774	-2.39258
OR12D3	-1.22648	1.21352	-3.2441	0.00954374	0.301774	-2.39397
MIR6843	0.809196	2.65204	3.23702	0.00965515	0.301774	-2.40396
ITGB3	1.03955	9.87497	3.2362	0.00966812	0.301774	-2.40512
BAALC-AS2	0.617	10.0666	3.23568	0.00967634	0.301774	-2.40585
LOC101927949	1.32792	4.747	3.23568	0.00967644	0.301774	-2.40586
GPR158	-0.961967	2.50479	-3.23484	0.00968971	0.301774	-2.40704
PAFAH1B2	0.967326	3.49486	3.23426	0.00969886	0.301774	-2.40786
CARS-AS1	1.26175	7.50838	3.23282	0.0097218	0.301774	-2.40989
MIR30D	-1.0906	1.05126	-3.23206	0.00973401	0.301774	-2.41097
MIR29A	1.70553	2.93173	3.23175	0.00973896	0.301774	-2.41141
LOC105377765	-1.24497	1.63051	-3.23162	0.00974104	0.301774	-2.41159
HSPE1	-0.605806	12.0039	-3.22953	0.00977446	0.301774	-2.41455
LAP3	-0.933887	10.1918	-3.22437	0.00985745	0.301774	-2.42183
LOC105372005	1.15203	3.87868	3.22362	0.00986961	0.301774	-2.42289
BX088651.4	-0.619377	8.09847	-3.22326	0.00987541	0.301774	-2.4234
UPP2	-1.2308	1.29319	-3.22185	0.00989825	0.301774	-2.42539
GUCD1	0.732802	6.36966	3.22041	0.00992172	0.301774	-2.42743
FAM98A	-0.62839	6.56381	-3.22023	0.00992462	0.301774	-2.42768
CR2	-0.928853	9.17043	-3.21565	0.00999954	0.301774	-2.43417
AC004884.2	-1.04733	1.48525	-3.21463	0.0100163	0.301774	-2.43561
LOC105376541	-1.36994	1.70748	-3.21285	0.0100455	0.301774	-2.43812
LOC100131532	-1.26332	3.64782	-3.21234	0.010054	0.301774	-2.43884
LOC105372018	0.72647	1.88991	3.21118	0.0100731	0.301774	-2.44048
LITAF	0.610305	11.8715	3.20878	0.0101129	0.301774	-2.44388
LRRC8B	-0.602792	7.87268	-3.20854	0.0101168	0.301774	-2.44421
MIR7855	-0.897743	2.11291	-3.20592	0.0101604	0.301774	-2.44792
GAB2	0.948904	10.0015	3.20449	0.0101844	0.301774	-2.44995
LOC101927108	-1.94689	2.6565	-3.20324	0.0102052	0.301774	-2.45171
IFT80	-0.635863	6.36472	-3.2031	0.0102077	0.301774	-2.45192
LOC105374480	-1.06845	2.2086	-3.20088	0.0102449	0.301774	-2.45506
LOC105374740	-0.720772	2.84845	-3.19618	0.0103243	0.301774	-2.46172
ZNF280A	-0.627597	3.37104	-3.19615	0.0103248	0.301774	-2.46176
LOC107984389	-1.01306	1.09298	-3.19597	0.0103278	0.301774	-2.46201
FAM157A	1.49407	7.38412	3.19513	0.010342	0.301774	-2.4632
NICN1	-0.603624	8.51395	-3.19511	0.0103424	0.301774	-2.46322
FBXL19	0.898283	9.40445	3.19484	0.010347	0.301774	-2.46361
RBM38	1.19322	10.6867	3.19286	0.0103807	0.301774	-2.46641
TMEM211	-2.03728	3.97812	-3.19084	0.0104152	0.301774	-2.46927
CYP26C1	-0.773081	3.93771	-3.18946	0.0104388	0.301774	-2.47123
SLC5A1	1.06164	1.69876	3.18771	0.0104689	0.301774	-2.47371
MIR8081	0.621001	14.7636	3.18608	0.010497	0.301774	-2.47602
LOC100507548	-0.613035	3.16516	-3.18581	0.0105017	0.301774	-2.47641
AC011442.1	-0.962942	1.88961	-3.18549	0.0105071	0.301774	-2.47685
CMTM5	0.83206	9.6053	3.18227	0.0105629	0.301774	-2.48142
TMEM198	-1.0488	2.8519	-3.1814	0.010578	0.301774	-2.48265
RBMS3	-0.940488	0.595242	-3.18102	0.0105846	0.301774	-2.48318
SNAR-I	-0.654947	3.51728	-3.18052	0.0105934	0.301774	-2.4839
ABHD5	0.754813	9.9611	3.1798	0.0106058	0.301774	-2.48491
SNAR-C4	-0.70347	7.609	-3.17962	0.010609	0.301774	-2.48517
GUK1	0.653158	14.621	3.17959	0.0106096	0.301774	-2.48522
AL360091.1	0.748901	3.61239	3.17439	0.0107006	0.301774	-2.49259
PCYT1B	0.724168	4.06232	3.17384	0.0107103	0.301774	-2.49337
AC005387.2	-1.19222	1.0697	-3.17324	0.010721	0.301774	-2.49422
BCL2A1	0.854158	10.9091	3.1698	0.0107817	0.301774	-2.4991
MIR4251	-0.90978	4.22871	-3.16964	0.0107845	0.301774	-2.49932
SAMD5	-1.55446	2.23772	-3.16933	0.0107901	0.301774	-2.49977
RPS27L	-0.697963	11.4508	-3.16258	0.0109106	0.301774	-2.50935
SLC2A12	0.731882	2.15008	3.16013	0.0109546	0.301774	-2.51282
AC239809.3	-0.834652	7.94129	-3.15932	0.0109693	0.301774	-2.51397
LIG1	-0.596574	9.16838	-3.15592	0.0110308	0.301774	-2.5188
LOC105370010	-1.04751	0.932767	-3.15198	0.0111025	0.301774	-2.52439
DTX1	-0.804918	5.0915	-3.14841	0.011168	0.301774	-2.52946
KIAA0020	-0.594238	9.1939	-3.14831	0.0111698	0.301774	-2.5296
IFNA4	-0.605816	5.06555	-3.14715	0.0111912	0.301774	-2.53125
KATNBL1	0.712372	5.6183	3.14709	0.0111922	0.301774	-2.53133
AL590490.1	-0.711684	0.641566	-3.14544	0.0112228	0.301774	-2.53368
IGSF21	0.656155	2.97985	3.14501	0.0112307	0.301774	-2.53429
DIP2C	-1.08029	3.91255	-3.13251	0.0114644	0.304297	-2.55206
SLC14A1	1.04405	7.92615	3.13172	0.0114792	0.304297	-2.55318
FAM53C	0.669233	8.45703	3.13104	0.0114921	0.304297	-2.55414
XPO6	0.824149	6.87967	3.12752	0.0115589	0.304297	-2.55914
C10orf88	-0.597449	7.50256	-3.12648	0.0115787	0.304297	-2.56062
NCAPG	-1.38214	1.67771	-3.12601	0.0115877	0.304297	-2.5613
CEP290	-0.634521	6.96054	-3.12594	0.0115891	0.304297	-2.56139
PHC3	-0.615679	11.1273	-3.12587	0.0115904	0.304297	-2.5615
TRIB1	0.754188	11.6653	3.12557	0.0115961	0.304297	-2.56192
MRPL19	-0.649519	9.54723	-3.12377	0.0116307	0.304297	-2.56449
AP001350.1	0.805831	4.70605	3.12177	0.011669	0.304297	-2.56732
DHX9	-0.615201	7.40788	-3.12016	0.0117001	0.304297	-2.56962
VPREB3	-0.933063	9.93563	-3.11996	0.0117039	0.304297	-2.5699
SELENBP1	1.57162	11.8551	3.11858	0.0117306	0.304297	-2.57187
SPTB	1.73203	5.53025	3.11839	0.0117343	0.304297	-2.57214
MYCBP2-AS2	-0.744026	5.05404	-3.11829	0.0117362	0.304297	-2.57228
TMEM88	1.26382	7.9986	3.11798	0.0117421	0.304297	-2.57272
LOC105375345	0.632397	2.658	3.11502	0.0117996	0.304297	-2.57693
TBL1Y	0.618886	8.38723	3.11197	0.0118591	0.304297	-2.58127
DBI	-0.629887	12.5169	-3.11175	0.0118635	0.304297	-2.58159
SNRPA1	-0.589293	7.62624	-3.11026	0.0118925	0.304297	-2.5837
JUNB	0.822398	9.4458	3.10974	0.0119027	0.304297	-2.58444
SLC25A39	0.902974	14.251	3.10831	0.0119309	0.304297	-2.58648
AC087749.1	0.849216	0.777123	3.10796	0.0119377	0.304297	-2.58697
RHOV	-0.776488	4.13787	-3.10768	0.0119434	0.304297	-2.58738
SMC6	-0.680099	7.97061	-3.10705	0.0119557	0.304297	-2.58827
AC011773.4	0.858238	0.963181	3.10578	0.0119809	0.304297	-2.59009
LOC101060602	1.80294	1.40762	3.10528	0.0119906	0.304297	-2.59079
ITSN1	0.825657	3.8971	3.1042	0.0120121	0.304297	-2.59233
MAF1	0.63227	9.34816	3.10182	0.0120593	0.304297	-2.59572
LOC105375402	1.41111	1.13064	3.09898	0.012116	0.304297	-2.59977
AMPD2	0.717181	8.91085	3.09754	0.0121448	0.304297	-2.60182
ROPN1L	0.81122	8.69421	3.09442	0.0122075	0.304297	-2.60627
MBNL2	-0.630248	8.99623	-3.09434	0.0122092	0.304297	-2.60639
MIR4302	-1.27448	1.35696	-3.09385	0.012219	0.304297	-2.60708
SORL1	0.684536	15.0735	3.09237	0.0122488	0.304297	-2.60918
AC087277.2	-0.806066	5.04904	-3.09123	0.0122719	0.304297	-2.61081
THOC3	-0.620218	9.34202	-3.09053	0.0122861	0.304297	-2.61181
PRDX4	-0.849512	10.1592	-3.09035	0.0122898	0.304297	-2.61207
LOC100289279	1.47054	4.39344	3.08678	0.0123624	0.304297	-2.61715
FAM221B	0.794575	3.2409	3.08666	0.0123649	0.304297	-2.61733
ETAA1	-0.697523	7.27334	-3.08512	0.0123965	0.304297	-2.61953
Z97198.1	1.63464	2.50794	3.0787	0.0125285	0.304297	-2.62867
RN7SKP97	1.06088	1.57296	3.07858	0.0125309	0.304297	-2.62884
AC078795.1	-0.660122	2.07515	-3.07838	0.0125351	0.304297	-2.62913
CENPI	0.727629	3.58736	3.07714	0.0125607	0.304297	-2.63089
KLHDC7B	-0.692852	8.28416	-3.07714	0.0125608	0.304297	-2.63089
CXCL1	1.38247	9.61614	3.07628	0.0125786	0.304297	-2.63212
NAT8	0.984418	2.5182	3.07507	0.0126039	0.304297	-2.63385
AATK	0.992958	10.0063	3.07503	0.0126046	0.304297	-2.6339
FAM73A	-0.620477	6.73416	-3.07146	0.0126792	0.304297	-2.639
GLUL	0.765138	10.7666	3.07086	0.0126917	0.304297	-2.63985
CFAP61	1.04638	1.33893	3.07003	0.0127092	0.304297	-2.64103
GM2A	-0.743561	7.0432	-3.06961	0.012718	0.304297	-2.64163
IGFBP2	1.03344	6.43021	3.06919	0.0127269	0.304297	-2.64223
KLK6	-1.12416	1.29163	-3.06865	0.0127382	0.304297	-2.64301
OR2W3	1.66077	7.41131	3.06835	0.0127445	0.304297	-2.64343
IGSF3	-0.821283	5.23721	-3.0672	0.0127689	0.304297	-2.64508
AL606834.1	-0.75462	4.86508	-3.06675	0.0127784	0.304297	-2.64572
PTGS2	2.1693	8.44715	3.06461	0.0128235	0.304297	-2.64877
LOC107985002	-1.90567	2.44202	-3.06323	0.012853	0.304297	-2.65075
TLR6	0.896479	6.77223	3.063	0.0128578	0.304297	-2.65107
RF02171	-1.40112	1.17454	-3.06199	0.0128793	0.304297	-2.65252
BEGAIN	-2.01657	5.07678	-3.06049	0.0129113	0.304297	-2.65466
LDB3	-1.05589	1.05628	-3.0582	0.0129602	0.304297	-2.65792
CYP2C9	-0.772611	0.796509	-3.05807	0.012963	0.304297	-2.65811
LINC02207	0.824628	2.83507	3.05719	0.0129819	0.304297	-2.65936
ARHGEF7-AS1	0.73554	4.11979	3.05658	0.0129948	0.304297	-2.66023
CDC7	-0.715563	7.66222	-3.05634	0.0130001	0.304297	-2.66058
AC024145.1	0.988968	1.18677	3.05515	0.0130256	0.304297	-2.66227
C4B	1.92729	8.84051	3.05388	0.0130531	0.304297	-2.66409
SLC25A4	-0.761665	6.25561	-3.05239	0.0130854	0.304297	-2.66622
CXCL6	1.27072	3.03954	3.05155	0.0131035	0.304297	-2.66742
LOC107986067	-0.789407	0.583733	-3.05017	0.0131335	0.304297	-2.66939
GALNT5	1.52261	2.08976	3.04915	0.0131556	0.304297	-2.67085
PPP4R1	0.662663	6.36774	3.04804	0.0131797	0.304297	-2.67243
LOC102723727	-0.74	0.553211	-3.04777	0.0131856	0.304297	-2.67282
FUBP1	-0.636777	8.58323	-3.0476	0.0131894	0.304297	-2.67306
PLCH1	1.32317	1.63955	3.04678	0.0132072	0.304297	-2.67423
MIR938	1.55634	2.12511	3.04663	0.0132105	0.304297	-2.67444
HAL	1.08706	6.84226	3.04616	0.0132208	0.304297	-2.67511
LOC101928370	-0.595592	4.4553	-3.04488	0.0132487	0.304297	-2.67694
BHLHA15	-1.07288	5.75347	-3.04487	0.013249	0.304297	-2.67696
ERP29	-0.695412	10.1827	-3.04022	0.0133513	0.305136	-2.6836
LOC107987463	-0.59474	6.95959	-3.03912	0.0133757	0.305327	-2.68517
AC011498.3	-1.52852	2.02009	-3.03449	0.0134786	0.30565	-2.69179
RCCD1	-0.702826	6.65275	-3.03382	0.0134935	0.30565	-2.69275
FLCN	0.685939	8.82638	3.03364	0.0134974	0.30565	-2.693
AC110048.2	-0.659149	0.738504	-3.02865	0.0136093	0.307283	-2.70013
RDM1	-0.962246	1.64412	-3.02858	0.013611	0.307283	-2.70024
SULT2A1	0.987822	1.77854	3.0268	0.0136511	0.307582	-2.70278
NDP-AS1	0.676824	0.481322	3.02662	0.0136553	0.307582	-2.70304
C12orf73	-0.63937	6.79906	-3.02459	0.0137012	0.307901	-2.70594
AC004147.5	0.699087	8.5437	3.02422	0.0137096	0.307901	-2.70647
RHBDL1	0.6702	11.5223	3.02094	0.0137843	0.307901	-2.71117
ZNF92	-0.687624	9.21497	-3.02089	0.0137855	0.307901	-2.71124
DCAF12L2	1.08098	8.9217	3.01992	0.0138076	0.307901	-2.71263
ALDH8A1	0.750002	2.63616	3.01976	0.0138113	0.307901	-2.71286
NPBWR1	-0.682622	4.41992	-3.01856	0.0138386	0.307901	-2.71456
MRPL50	-0.612252	8.78905	-3.01764	0.0138598	0.307901	-2.71589
CACNA1S	1.03073	5.04945	3.01675	0.0138801	0.307901	-2.71715
CLEC4C	1.04027	4.85843	3.01637	0.013889	0.307901	-2.7177
LOC107985849	-0.812592	0.530795	-3.01387	0.0139465	0.307901	-2.72127
LARP1B	-0.643663	7.77783	-3.01303	0.0139661	0.307901	-2.72248
SLC5A7	1.21552	0.968573	3.01294	0.0139681	0.307901	-2.72261
CEBPD	0.797418	12.2613	3.01263	0.0139753	0.307901	-2.72305
HIPK3	0.602848	7.53538	3.01204	0.0139889	0.307901	-2.72389
PCDHGB1	0.966108	4.44613	3.01196	0.0139908	0.307901	-2.72401
MIR181B1	-0.974463	1.57548	-3.01194	0.0139913	0.307901	-2.72404
ADRA1B	0.837972	0.800684	3.01032	0.0140288	0.30799	-2.72635
MIR30E	0.877029	0.980151	3.00953	0.0140472	0.30799	-2.72749
TREML1	0.94318	9.08685	3.00823	0.0140776	0.3082	-2.72935
GOLT1B	-0.722779	7.04206	-3.00659	0.0141158	0.308502	-2.73169
ESF1	-0.587063	7.20734	-3.0056	0.0141389	0.308502	-2.73311
TAL1	0.744435	6.17247	3.00531	0.0141458	0.308502	-2.73352
LOC105374965	1.04458	3.84412	3.00429	0.0141696	0.308502	-2.73498
C12orf29	-0.592591	7.06811	-3.00404	0.0141755	0.308502	-2.73534
BMP8A	-1.24837	1.07999	-3.00337	0.0141913	0.308502	-2.7363
MIR646	-0.646306	3.26755	-3.00299	0.0142001	0.308502	-2.73684
CFAP69	0.701809	0.848849	3.00135	0.0142387	0.308992	-2.73918
CPD	0.750029	8.0427	3.00035	0.0142625	0.309055	-2.74062
MIR3667	-0.790958	2.45863	-2.999	0.0142944	0.309415	-2.74255
KLHL14	-1.39966	5.55669	-2.99877	0.0143	0.309415	-2.74289
SIRPB1	0.591932	8.14925	2.99707	0.0143402	0.31006	-2.74532
LOC107987174	0.67312	6.43316	2.99644	0.0143552	0.310159	-2.74622
PCDH12	-0.964855	0.859319	-2.9953	0.0143823	0.310518	-2.74785
AC208876.2	-1.59754	1.64972	-2.99484	0.0143932	0.310527	-2.74851
LOC105369487	-0.735981	0.479822	-2.99405	0.0144121	0.310709	-2.74964
REG3A	-0.896506	2.32481	-2.99202	0.0144608	0.311251	-2.75255
LOC105379263	-0.585539	4.88389	-2.99073	0.0144917	0.311385	-2.7544
FGF23	-0.794333	2.8469	-2.99055	0.014496	0.311385	-2.75465
TMEM35	0.72679	1.79294	2.98998	0.0145097	0.311455	-2.75547
EGR1	1.51114	7.39325	2.98691	0.0145837	0.311789	-2.75986
PDCD5	-0.589085	9.67899	-2.98679	0.0145866	0.311789	-2.76003
lnc-TMED3-1	-0.703118	2.54341	-2.98551	0.0146176	0.311789	-2.76187
KAAG1	0.80947	1.38619	2.98482	0.0146343	0.311789	-2.76286
AC073626.1	-0.916691	1.20024	-2.98455	0.0146409	0.311789	-2.76325
REC8	-0.623143	10.6639	-2.98379	0.0146594	0.311797	-2.76434
AC078789.1	0.688331	3.43347	2.97997	0.0147526	0.312597	-2.76981
GGT5	0.680855	5.81011	2.97873	0.0147829	0.312864	-2.77158
ENKUR	0.706531	4.7956	2.97754	0.0148122	0.312864	-2.77329
HGC6.3	0.822618	13.1294	2.97499	0.0148748	0.312864	-2.77694
TMC1	-0.867311	0.634688	-2.97442	0.014889	0.312864	-2.77776
RSPH14	0.820431	5.99032	2.97371	0.0149064	0.312864	-2.77877
AC072022.1	1.01955	2.83583	2.97314	0.0149206	0.312864	-2.77959
MYL2	0.616266	3.23819	2.97256	0.014935	0.312864	-2.78043
VSTM4	0.683406	0.90702	2.97137	0.0149644	0.312864	-2.78213
PHKA1	-1.09912	1.61096	-2.97054	0.0149851	0.312864	-2.78332
RTN3	0.636376	9.82555	2.97047	0.0149867	0.312864	-2.78341
EVPLL	0.899747	1.21675	2.96772	0.0150554	0.31298	-2.78737
MIR3153	0.586068	6.99686	2.96763	0.0150575	0.31298	-2.78749
GBP1	-0.973121	8.45147	-2.96527	0.0151167	0.31298	-2.79087
CLEC2L	1.16241	2.48317	2.96527	0.0151167	0.31298	-2.79087
AC080078.1	-1.36554	2.44182	-2.96369	0.0151563	0.313318	-2.79314
AC005746.3	-1.54641	2.86907	-2.96256	0.0151849	0.313691	-2.79477
SLC2A3	0.754212	7.58266	2.96161	0.0152087	0.313841	-2.79612
SNORA25	-0.75453	7.09926	-2.96023	0.0152435	0.313841	-2.79809
ANKRD34A	-1.10041	1.56584	-2.95948	0.0152625	0.313841	-2.79917
TRIM58	1.1585	12.358	2.9582	0.0152951	0.313879	-2.80101
PTPN14	-0.904154	0.598273	-2.95801	0.0152998	0.313879	-2.80128
NOV	0.988529	8.15438	2.95684	0.0153297	0.314275	-2.80297
LOC105373233	-1.41571	1.94984	-2.95583	0.0153554	0.314331	-2.80441
AC080011.1	1.03169	1.93147	2.95551	0.0153635	0.314331	-2.80487
TGFA	1.47639	1.93457	2.95402	0.0154016	0.31478	-2.80701
SCUBE3	0.814285	2.40558	2.95338	0.015418	0.31478	-2.80793
LINC01547	-0.985675	2.47737	-2.94815	0.0155523	0.315642	-2.81542
AP001094.2	-0.793464	2.36326	-2.9462	0.0156027	0.315642	-2.81822
MDH1	-0.620467	12.1569	-2.94605	0.0156067	0.315642	-2.81844
AC135803.1	-0.813565	4.52081	-2.94571	0.0156155	0.315642	-2.81892
SCFD1	-0.610378	9.92509	-2.94525	0.0156275	0.315642	-2.81959
NOTCH1	0.684767	7.0774	2.94513	0.0156305	0.315642	-2.81975
LOC105377928	0.707367	9.02354	2.94172	0.0157192	0.316424	-2.82465
TRAF5	-0.72378	9.90297	-2.9414	0.0157275	0.316424	-2.8251
C16orf96	-0.849951	2.50137	-2.94104	0.015737	0.316424	-2.82562
ST3GAL4	0.89511	6.2972	2.94078	0.0157439	0.316424	-2.826
AC010632.1	-0.783174	2.49217	-2.93931	0.0157824	0.316768	-2.82811
GGACT	0.761597	3.84385	2.93772	0.015824	0.316785	-2.83039
GLYATL1	0.632603	0.734398	2.93604	0.0158683	0.316785	-2.8328
SBDS	-0.600804	7.70895	-2.93521	0.0158901	0.316785	-2.83399
TNK2-AS1	-0.648326	3.41839	-2.93239	0.0159648	0.316785	-2.83804
AC007344.1	-1.7849	1.80999	-2.93236	0.0159655	0.316785	-2.83808
TGM2	0.946593	8.52728	2.93081	0.0160066	0.316785	-2.8403
AC007540.1	-1.22466	4.36725	-2.92971	0.0160359	0.316785	-2.84188
TM4SF1	-1.46645	2.88393	-2.92969	0.0160364	0.316785	-2.84191
KIF19	-1.01854	1.16573	-2.92713	0.0161047	0.316785	-2.84558
NOX1	-0.851985	3.02513	-2.92551	0.0161484	0.316785	-2.84792
AC008764.5	-1.40898	1.85432	-2.9255	0.0161485	0.316785	-2.84793
IQCF6	-0.978979	0.811988	-2.92405	0.0161875	0.316785	-2.85001
SAYSD1	-0.594033	7.04624	-2.92366	0.0161979	0.316785	-2.85057
MIR4265	-1.00576	3.97273	-2.92326	0.0162087	0.316785	-2.85115
ARHGAP33	-0.640013	4.46547	-2.92256	0.0162276	0.316785	-2.85215
ENGASE	-0.655327	9.88062	-2.92204	0.0162416	0.316785	-2.8529
BAG1	0.866644	14.7562	2.92151	0.0162559	0.316785	-2.85366
MIR654	-1.13128	1.045	-2.91872	0.0163314	0.316785	-2.85766
AC106882.1	-0.694338	6.13275	-2.91746	0.0163657	0.316785	-2.85947
TCTE3	-1.00945	2.67591	-2.91675	0.016385	0.316785	-2.86049
AP000431.2	0.716985	0.602929	2.91444	0.0164479	0.316785	-2.8638
IMPA2	0.860935	11.0432	2.91313	0.0164838	0.316785	-2.86568
MRGPRX1	-0.973802	1.06628	-2.91201	0.0165146	0.316785	-2.8673
CBX3	-0.718791	11.6572	-2.91108	0.0165402	0.316785	-2.86864
HID1	-1.00511	5.86935	-2.91054	0.0165551	0.316785	-2.86942
TNS1	1.86471	3.47056	2.91012	0.0165665	0.316785	-2.87001
AL354864.1	0.790157	11.8253	2.90982	0.0165749	0.316785	-2.87045
LOC102724945	0.971726	3.97452	2.90981	0.0165751	0.316785	-2.87046
RTKN2	-0.668508	6.11216	-2.9092	0.0165919	0.316785	-2.87133
AC099482.1	0.772505	10.4618	2.90919	0.0165923	0.316785	-2.87135
FGF21	-1.08745	1.53586	-2.90913	0.0165938	0.316785	-2.87143
ACAT1	-0.65539	8.43332	-2.90869	0.016606	0.316785	-2.87207
MIR5680	1.4858	2.2	2.90751	0.0166385	0.316785	-2.87376
USP12-AS2	0.834742	5.3172	2.90726	0.0166454	0.316785	-2.87412
CIART	-0.823706	1.02452	-2.90647	0.0166674	0.316785	-2.87526
LOC105370122	-0.875077	7.41963	-2.90392	0.0167382	0.316785	-2.87892
RTP4	-1.05919	9.67564	-2.90359	0.0167474	0.316785	-2.87939
HSPD1	-0.677286	11.3781	-2.90256	0.016776	0.316785	-2.88087
MIR133A1HG	-1.20153	1.89663	-2.90195	0.0167931	0.316785	-2.88175
AOC2	0.71542	4.03507	2.9016	0.0168029	0.316785	-2.88225
DHRS4-AS1	-0.604044	6.73361	-2.9011	0.0168168	0.316785	-2.88297
SMCO3	1.4637	2.05374	2.89994	0.0168494	0.316785	-2.88464
FKBP2	-0.607477	11.8636	-2.8994	0.0168645	0.316785	-2.88542
OR56A1	-0.655655	0.444022	-2.89899	0.016876	0.316785	-2.88601
RHD	0.712479	3.9021	2.89858	0.0168874	0.316785	-2.88659
HHATL-AS1	0.624997	5.64056	2.89793	0.0169057	0.316785	-2.88752
LOC100130705	-0.71848	3.54737	-2.89667	0.0169413	0.316785	-2.88934
LOC105372491	1.38952	3.05373	2.89527	0.0169807	0.317185	-2.89135
CYP4F12	1.02392	4.69917	2.8907	0.0171101	0.318119	-2.89791
ZNF252P-AS1	-0.747974	4.14924	-2.88937	0.0171482	0.318119	-2.89983
AC022028.2	0.725856	14.4203	2.88778	0.0171935	0.31828	-2.90211
GLT1D1	0.911693	11.0497	2.88667	0.0172254	0.31828	-2.90371
TOP1P1	-1.29025	2.04004	-2.88512	0.0172698	0.31828	-2.90594
LOC107986839	-1.25243	1.30196	-2.88511	0.01727	0.31828	-2.90594
IGFBP1	0.649066	0.867306	2.88402	0.0173014	0.31828	-2.90752
RGS20	-0.835193	1.0616	-2.88242	0.0173476	0.31828	-2.90982
SCGB3A1	1.02372	15.3277	2.88178	0.0173659	0.31828	-2.91073
AC007684.1	-0.830925	3.09292	-2.88093	0.0173905	0.31828	-2.91195
FAM129A	0.769853	13.1044	2.88073	0.0173963	0.31828	-2.91224
CRIP1	-0.635144	12.1717	-2.87878	0.0174528	0.31828	-2.91505
LOC100996437	-0.889336	4.8715	-2.87702	0.017504	0.31828	-2.91758
IGHMBP2	-0.903345	5.12421	-2.87625	0.0175265	0.31828	-2.91868
KATNAL1	-0.645341	7.24394	-2.87446	0.0175787	0.31828	-2.92126
REPS2	0.910947	6.64294	2.87215	0.0176464	0.31828	-2.92458
CLMN	0.832369	3.28617	2.87176	0.0176579	0.31828	-2.92514
KCNE2	1.01246	0.942215	2.87045	0.0176964	0.31828	-2.92702
AC004784.1	-1.33496	6.08829	-2.86915	0.0177347	0.31828	-2.92889
GLYATL2	-0.793135	2.45254	-2.86866	0.0177494	0.31828	-2.92961
CCDC18	-0.729937	2.81499	-2.86705	0.017797	0.31828	-2.93192
GMNN	-0.767374	7.81553	-2.86522	0.0178512	0.31828	-2.93455
SHISA2	-0.712181	0.729261	-2.86413	0.0178837	0.31828	-2.93612
ORM2	1.43896	6.82709	2.86335	0.0179068	0.31828	-2.93723
LOC105374809	4.32382	5.20735	2.86313	0.0179135	0.31828	-2.93756
MIR5739	-0.741984	4.28103	-2.86272	0.0179256	0.31828	-2.93814
MIR217	0.601436	3.08853	2.86201	0.0179467	0.318414	-2.93916
AK1	0.736987	9.87258	2.86041	0.0179947	0.318806	-2.94147
KCNK7	0.594414	5.68195	2.85738	0.0180858	0.319191	-2.94583
AC119800.1	0.596331	3.31942	2.85733	0.0180871	0.319191	-2.94589
PRICKLE1	-0.781205	6.84008	-2.85638	0.0181159	0.319191	-2.94726
LOC100996693	0.707983	0.902373	2.8554	0.0181454	0.319191	-2.94867
CCT2	-0.620402	11.9663	-2.85494	0.0181593	0.319191	-2.94933
SLC22A10	1.38576	7.31429	2.85467	0.0181673	0.319191	-2.94971
LOC105369351	-1.27693	4.30523	-2.85451	0.0181724	0.319191	-2.94995
SESN3	0.859532	8.82844	2.85071	0.0182876	0.320158	-2.95542
VTRNA3-1P	0.845336	1.59108	2.85017	0.018304	0.320158	-2.95619
AC104985.1	-1.14726	7.1676	-2.84798	0.0183708	0.320189	-2.95934
LOC107987387	0.738613	2.2613	2.84712	0.0183973	0.320189	-2.96059
AC089998.4	-0.947649	2.19183	-2.84647	0.0184172	0.320189	-2.96152
SLC43A2	0.741298	9.67751	2.84522	0.0184556	0.320189	-2.96332
CLU	0.648009	9.62236	2.84269	0.0185336	0.320189	-2.96696
GRM3	-1.15549	0.832105	-2.84122	0.0185789	0.320189	-2.96907
AP001469.2	0.769215	9.70492	2.84084	0.0185908	0.320189	-2.96963
AC025254.1	-1.7632	2.39373	-2.83953	0.0186314	0.320189	-2.97151
NOP16	-0.608072	8.21816	-2.83823	0.0186718	0.320189	-2.97338
KCNIP1	-0.924589	1.23764	-2.83662	0.0187219	0.320189	-2.9757
SOST	-0.621612	0.852466	-2.83571	0.0187501	0.320189	-2.977
GUCY1A3	1.02618	7.89662	2.83449	0.0187882	0.320189	-2.97875
DEFB107A	1.16492	0.88374	2.83304	0.0188337	0.320189	-2.98084
SAMD13	-0.867331	2.49031	-2.83055	0.0189121	0.320189	-2.98443
EGF	0.828044	4.32438	2.83018	0.0189238	0.320189	-2.98496
RBPMS2	0.874052	4.71806	2.83	0.0189293	0.320189	-2.98521
MIR3607	-0.96844	4.03046	-2.82815	0.0189877	0.320189	-2.98788
MIR3681HG	0.72542	5.16214	2.82796	0.0189938	0.320189	-2.98815
MIR5093	0.923618	6.62876	2.82562	0.0190679	0.320189	-2.99152
FAM109A	0.589011	6.62093	2.82493	0.0190899	0.320189	-2.99252
PLA2G2A	0.83786	3.70047	2.82471	0.0190969	0.320189	-2.99283
MMP25	1.15281	11.5169	2.82409	0.0191168	0.320189	-2.99373
RNF5P1	0.941347	13.7989	2.82331	0.0191415	0.320189	-2.99485
CHN1	0.856766	2.69148	2.82253	0.0191666	0.320189	-2.99598
ADGRE3	0.994177	10.6525	2.82227	0.0191748	0.320189	-2.99635
AQP10	1.06656	7.87627	2.82198	0.0191841	0.320189	-2.99677
AC211486.2	0.770656	2.57956	2.82006	0.0192455	0.320189	-2.99953
AC112206.2	-1.09596	1.7502	-2.81944	0.0192655	0.320189	-3.00042
ZNF705B	0.963773	1.64218	2.81923	0.0192723	0.320189	-3.00073
AC024896.1	-1.20951	0.869008	-2.81899	0.01928	0.320189	-3.00107
LOC105376032	-0.792288	3.81904	-2.81832	0.0193013	0.320189	-3.00203
FRAT1	0.705589	6.79406	2.8177	0.0193215	0.320189	-3.00293
VMO1	1.40212	4.6274	2.81709	0.0193412	0.320189	-3.00381
CLDND1	-0.628264	10.698	-2.81518	0.0194027	0.320189	-3.00656
WARS	-0.649904	10.0474	-2.81502	0.0194077	0.320189	-3.00678
ARNT2	0.898777	3.38774	2.81498	0.0194092	0.320189	-3.00684
CAPN9	-1.53663	2.9167	-2.81372	0.0194501	0.320189	-3.00866
MIR518A2	0.646662	3.90826	2.81358	0.0194546	0.320189	-3.00886
AC108472.1	-1.60528	2.87458	-2.81109	0.0195355	0.320189	-3.01245
KCNQ4	-2.04741	6.59549	-2.81049	0.019555	0.320189	-3.01331
TWISTNB	-0.594496	6.58574	-2.81006	0.019569	0.320189	-3.01393
CEACAM4	0.771538	8.49134	2.80746	0.0196538	0.320189	-3.01766
AP003086.2	1.5825	6.67806	2.80722	0.0196617	0.320189	-3.01801
GPR97	0.944849	7.88268	2.80708	0.0196663	0.320189	-3.01821
DNAJC10	-0.599836	9.12434	-2.80649	0.0196859	0.320189	-3.01907
CCDC187	-1.10466	1.05261	-2.80633	0.0196909	0.320189	-3.01929
AC021594.2	0.694636	4.84672	2.80622	0.0196945	0.320189	-3.01945
KIF3C	0.748232	5.87787	2.80595	0.0197033	0.320189	-3.01984
LOC105377570	-1.04825	4.22594	-2.80454	0.0197497	0.320189	-3.02187
METTL11B	-0.895369	1.0004	-2.80195	0.0198354	0.320189	-3.02561
COX6C	-0.637357	12.4028	-2.80105	0.0198649	0.320189	-3.0269
RN7SKP268	1.20582	2.30348	2.80059	0.0198802	0.320189	-3.02756
SHCBP1L	0.629056	0.675382	2.7987	0.0199431	0.320189	-3.03029
SLC38A3	0.657789	9.36183	2.79823	0.0199586	0.320189	-3.03096
YEATS4	-0.690026	8.24796	-2.79818	0.0199604	0.320189	-3.03104
AC008761.2	-0.630188	4.08321	-2.7967	0.0200098	0.320189	-3.03317
TMCC2	0.714135	7.49581	2.79667	0.0200106	0.320189	-3.03321
MAGEH1	-0.60424	9.35638	-2.79601	0.0200327	0.320189	-3.03416
KERA	-1.0279	1.52475	-2.79466	0.0200778	0.32055	-3.0361
AC121761.1	-0.725078	7.10236	-2.79406	0.0200978	0.32055	-3.03696
CDHR4	-0.628363	2.796	-2.79232	0.0201563	0.32055	-3.03947
AC024257.3	-0.671725	5.80941	-2.79124	0.0201928	0.32055	-3.04104
UBTD1	0.938312	8.57662	2.79094	0.0202028	0.32055	-3.04146
LOC105370531	-0.775209	6.92269	-2.78934	0.0202568	0.32055	-3.04377
SUCLA2	-0.630066	7.26445	-2.78821	0.0202949	0.32055	-3.04539
SYNDIG1	-0.617077	0.650669	-2.78778	0.0203094	0.32055	-3.04601
ABCC3	1.12582	8.082	2.78772	0.0203113	0.32055	-3.04609
SELP	0.75692	7.6028	2.78666	0.0203475	0.32055	-3.04763
DCAF12	1.21576	10.9798	2.78608	0.0203671	0.32055	-3.04846
ACTR6	-0.586531	9.02462	-2.78561	0.0203832	0.32055	-3.04914
BX005132.2	-0.696594	2.21672	-2.78546	0.0203883	0.32055	-3.04936
LOC105371560	1.12978	2.27727	2.78506	0.0204018	0.32055	-3.04993
NLRP5	-1.24651	1.21598	-2.78495	0.0204055	0.32055	-3.05009
LPPR2	0.760584	7.41116	2.78423	0.0204301	0.32055	-3.05113
CAMKK1	1.06586	5.47151	2.78315	0.020467	0.32055	-3.05269
ZNF90	0.828766	1.84778	2.78284	0.0204773	0.32055	-3.05312
AC048383.1	0.969449	7.66045	2.78274	0.020481	0.32055	-3.05328
NHLH2	0.702047	6.24474	2.78228	0.0204966	0.32055	-3.05393
LOC105379264	-1.13511	1.74765	-2.78174	0.0205152	0.32055	-3.05472
AL353801.2	-0.865805	5.07123	-2.78154	0.0205221	0.32055	-3.05501
ZC3H12D	-0.605227	5.83822	-2.78129	0.0205304	0.32055	-3.05536
HSPB11	-0.612208	10.0161	-2.78031	0.0205639	0.32055	-3.05677
AC010173.1	1.47777	5.4399	2.77953	0.0205907	0.32055	-3.05789
AC104237.2	2.08608	8.76079	2.77939	0.0205956	0.32055	-3.05809
KRT36	-1.19139	1.65575	-2.77237	0.0208383	0.321977	-3.06821
MIR6891	0.877343	11.2321	2.77183	0.0208571	0.32205	-3.06899
RPGRIP1	0.945023	7.20654	2.76971	0.0209308	0.32205	-3.07204
GALM	-0.680094	7.76835	-2.76622	0.0210532	0.322726	-3.07708
C21orf58	1.71107	14.8991	2.76582	0.021067	0.322726	-3.07764
BCL6B	0.686148	1.77127	2.76566	0.0210727	0.322726	-3.07787
FAM90A7P	1.56639	2.37402	2.76496	0.0210974	0.322771	-3.07889
TVP23A	-0.883708	1.11179	-2.76343	0.0211514	0.322931	-3.08109
GMPR	0.76939	8.87865	2.76162	0.0212152	0.323407	-3.0837
C16orf82	-0.938031	4.11374	-2.75871	0.0213184	0.32399	-3.08789
BCL6	0.827381	11.8593	2.75783	0.0213498	0.323997	-3.08916
MAP2K3	0.72461	10.0663	2.75726	0.0213703	0.323997	-3.08998
ZNF175	-0.6083	6.25229	-2.75681	0.0213862	0.323997	-3.09063
IQCB1	-0.598323	7.97963	-2.75622	0.0214071	0.323997	-3.09147
SSTR4	-2.12219	2.53022	-2.75616	0.0214093	0.323997	-3.09156
AL163974.1	1.2497	8.86229	2.75535	0.0214383	0.323997	-3.09273
LOC102724151	-0.888234	1.33398	-2.75494	0.0214531	0.323997	-3.09333
CNTNAP3B	0.85469	4.39541	2.75463	0.021464	0.323997	-3.09376
AL352984.1	1.87544	10.5652	2.75314	0.0215175	0.324099	-3.09591
LOC101929550	0.611957	9.19538	2.75299	0.0215228	0.324099	-3.09613
AL162727.2	-0.699362	1.12387	-2.7525	0.0215407	0.324203	-3.09684
EMP2	-1.12379	7.962	-2.75149	0.021577	0.324383	-3.0983
AFAP1L1	-1.01375	3.57059	-2.75064	0.0216075	0.324383	-3.09952
ACTN3	0.77302	4.89123	2.74796	0.0217044	0.324383	-3.10338
TCP11L2	0.629759	9.20069	2.7472	0.0217318	0.324383	-3.10447
OLFM1	-1.03013	3.60577	-2.74696	0.0217406	0.324383	-3.10482
MIR520A	-1.06223	1.15656	-2.74601	0.0217752	0.324383	-3.10619
AS-PTPRE	0.749264	4.1609	2.74559	0.0217902	0.324383	-3.10679
MANEA	-0.980137	7.25952	-2.74558	0.0217907	0.324383	-3.10681
AC078922.1	1.39989	0.943675	2.74535	0.0217991	0.324383	-3.10714
LOC107986361	-0.647119	7.37172	-2.74491	0.0218153	0.324386	-3.10778
ASAP2	0.810816	5.14159	2.74374	0.0218576	0.324816	-3.10946
OR2L3	-1.09945	1.46304	-2.74256	0.021901	0.324816	-3.11117
LOC105375785	0.725229	7.31536	2.74113	0.021953	0.324816	-3.11322
SNORD115-2	-1.29896	1.20132	-2.74001	0.0219943	0.324816	-3.11484
LOC100996890	0.641884	2.3225	2.73903	0.0220303	0.324816	-3.11625
TUBA3C	0.734358	8.02825	2.73879	0.0220392	0.324816	-3.1166
MRVI1	1.0765	10.0956	2.73869	0.0220429	0.324816	-3.11674
CXCR2P1	0.585165	9.94903	2.73855	0.0220478	0.324816	-3.11694
LOC105373231	0.739618	0.705925	2.73813	0.0220632	0.324816	-3.11754
LOC107985153	1.57485	13.6992	2.73751	0.0220863	0.324816	-3.11844
CES5A	0.770474	1.55397	2.73553	0.0221594	0.324816	-3.12129
NT5DC4	1.58174	1.49435	2.73548	0.0221612	0.324816	-3.12137
ARNTL2	-0.963672	5.71337	-2.73535	0.0221659	0.324816	-3.12155
FDX1	-0.717811	6.50043	-2.73492	0.0221819	0.324816	-3.12217
LOC105373574	1.08649	3.19284	2.73491	0.0221821	0.324816	-3.12218
PICALM	0.606541	9.539	2.73356	0.0222322	0.324816	-3.12413
GNRHR	-1.21165	1.14011	-2.73326	0.0222434	0.324816	-3.12456
IRF2BPL	0.772969	8.55164	2.73311	0.0222489	0.324816	-3.12478
LOC105376950	1.16942	3.56935	2.73298	0.0222538	0.324816	-3.12497
PIANP	-0.922626	1.7935	-2.72876	0.0224111	0.324816	-3.13105
LIPH	0.909263	3.98964	2.72753	0.0224574	0.324816	-3.13283
AL162457.1	-0.832495	2.5822	-2.72726	0.0224674	0.324816	-3.13321
AC111182.1	-1.23343	0.889519	-2.72678	0.0224853	0.324816	-3.1339
OR2Y1	-1.07629	2.27257	-2.72645	0.0224978	0.324816	-3.13438
AC107081.2	-0.604437	0.432792	-2.72579	0.0225224	0.324873	-3.13532
AC012507.4	0.684703	6.18995	2.72529	0.0225415	0.324873	-3.13606
AC023421.1	-0.679979	0.903452	-2.72523	0.0225436	0.324873	-3.13614
USP6NL	-0.623684	6.18236	-2.72471	0.0225631	0.324873	-3.13688
FKBP11	-1.00277	10.9051	-2.72258	0.0226434	0.325085	-3.13995
NDNF	0.828806	1.90222	2.72145	0.0226863	0.325085	-3.14158
AC095060.1	-1.06982	2.80063	-2.7199	0.0227451	0.325184	-3.14382
MIR3065	-0.718231	0.590892	-2.71879	0.0227874	0.325184	-3.14542
RF00157	-0.859028	0.954571	-2.7186	0.0227944	0.325184	-3.14569
LOC100101148	0.637436	5.3211	2.71844	0.0228004	0.325184	-3.14591
LOC101927252	0.621444	3.00549	2.71777	0.0228262	0.325184	-3.14689
NATD1	0.610404	6.80572	2.71688	0.02286	0.325184	-3.14817
LOC100507670	0.789746	3.39311	2.71678	0.0228639	0.325184	-3.14831
SLC6A13	-0.782761	4.78958	-2.7166	0.0228707	0.325184	-3.14857
GRK1	-1.00459	2.77325	-2.71376	0.0229794	0.325247	-3.15266
EMR3	0.994267	9.64943	2.71363	0.0229843	0.325247	-3.15285
FAM212B	0.628831	9.0778	2.71246	0.0230294	0.325248	-3.15454
LOC101927606	0.998044	1.46207	2.71091	0.0230892	0.325248	-3.15678
AC008991.1	-1.72821	2.01736	-2.7108	0.0230934	0.325248	-3.15694
AGO2	0.640725	10.3618	2.70767	0.0232143	0.325248	-3.16145
MIR92A1	-0.65519	2.79081	-2.70765	0.0232152	0.325248	-3.16148
C11orf85	-1.02372	6.01316	-2.70748	0.0232215	0.325248	-3.16171
AC126323.3	0.861586	5.75045	2.70738	0.0232254	0.325248	-3.16186
P2RX3	0.660707	7.14304	2.70573	0.0232896	0.325429	-3.16424
KIAA0125	-0.911669	7.60117	-2.70478	0.0233266	0.325731	-3.16561
KCNA2	-1.30379	1.64791	-2.704	0.0233571	0.325731	-3.16674
GPR89B	-0.608501	6.43772	-2.70236	0.0234211	0.325903	-3.1691
C11orf40	-1.27302	1.22289	-2.70188	0.0234399	0.325903	-3.16979
AP2A1	0.759013	7.33577	2.70072	0.0234851	0.325903	-3.17145
RBBP8	-0.682723	6.87708	-2.70052	0.0234933	0.325903	-3.17175
PPM1F	0.730181	5.79467	2.70021	0.0235052	0.325903	-3.17219
MXI1	1.2128	10.9318	2.70008	0.0235103	0.325903	-3.17238
CCDC78	1.08021	14.9431	2.69786	0.0235977	0.32605	-3.17558
PECAM1	0.617896	11.6572	2.69614	0.0236655	0.326422	-3.17806
KIAA0895L	-0.668419	6.26456	-2.69457	0.0237278	0.326422	-3.18033
CCDC71L	0.639673	9.00378	2.69402	0.0237495	0.326422	-3.18112
ZNF185	0.941658	8.19401	2.69399	0.0237508	0.326422	-3.18116
LOC105370259	-0.865757	5.33346	-2.69216	0.0238236	0.326422	-3.1838
MIR4290	0.669774	9.63815	2.6913	0.0238576	0.326422	-3.18503
BEST1	0.852142	5.90112	2.69076	0.023879	0.326422	-3.18581
VWCE	0.909769	11.4814	2.69007	0.0239067	0.326422	-3.18681
GALNT14	1.22908	7.74973	2.6894	0.0239335	0.326422	-3.18778
LOC399716	1.21414	3.64698	2.68908	0.0239464	0.326422	-3.18824
LOC105369377	0.785076	3.70367	2.68778	0.0239983	0.326422	-3.19011
BPIFB2	2.04949	10.1248	2.68758	0.0240063	0.326422	-3.1904
AL008729.2	-0.92564	4.97198	-2.68697	0.024031	0.326422	-3.19128
AC097358.2	-0.807255	0.990997	-2.68691	0.0240332	0.326422	-3.19136
MIR874	0.920368	9.04246	2.68679	0.0240379	0.326422	-3.19153
AC091133.3	0.951245	1.53538	2.68675	0.0240396	0.326422	-3.19159
XPNPEP3	-0.658087	6.39041	-2.68625	0.0240597	0.326422	-3.19232
AL031670.1	0.61313	2.77421	2.68539	0.0240942	0.326422	-3.19355
SQLE	-0.599191	7.82581	-2.68457	0.0241272	0.326422	-3.19473
ORMDL3	0.981461	15.5276	2.68339	0.024175	0.326422	-3.19644
AC140847.1	-1.28402	5.464	-2.68211	0.0242265	0.326605	-3.19827
LOC107985036	-0.699185	1.1398	-2.68172	0.0242425	0.326605	-3.19884
CXCL12	-1.39911	2.08012	-2.68155	0.0242492	0.326605	-3.19908
AC009108.2	0.88668	0.86343	2.68088	0.0242765	0.326605	-3.20006
AC245100.7	1.21088	8.69897	2.68048	0.0242927	0.326674	-3.20063
TRPM8	0.67326	1.01768	2.68005	0.0243102	0.326761	-3.20125
OR1D5	-1.14481	1.7886	-2.67963	0.024327	0.326839	-3.20185
SWAP70	-0.651309	9.38776	-2.67884	0.0243593	0.326977	-3.20299
CD3D	-0.614441	13.5727	-2.67776	0.0244032	0.327108	-3.20454
OR2AP1	-0.802181	1.90725	-2.67582	0.0244826	0.327494	-3.20735
MIR4330	-1.05326	2.57427	-2.67499	0.0245165	0.327494	-3.20854
ABRACL	-0.590082	11.5157	-2.67433	0.0245437	0.327494	-3.2095
MSH2	-0.591908	8.98784	-2.67424	0.0245471	0.327494	-3.20962
C5orf63	-0.788819	4.37705	-2.674	0.0245569	0.327494	-3.20996
MIR4802	1.12519	3.19795	2.67326	0.0245875	0.327631	-3.21104
AIM1L	-1.07806	3.06112	-2.67138	0.0246649	0.327631	-3.21375
CNGA4	-1.10205	1.63965	-2.67136	0.0246655	0.327631	-3.21377
LFNG	0.65847	9.0866	2.67084	0.024687	0.327631	-3.21452
OR4A15	-1.3519	5.44284	-2.67024	0.0247119	0.327631	-3.21539
CTXN1	1.08812	10.5079	2.67005	0.0247197	0.327631	-3.21566
PROK2	0.978223	11.6388	2.66578	0.0248964	0.328061	-3.22181
AL162742.1	0.853498	1.57312	2.66568	0.0249007	0.328061	-3.22196
DPRX	0.943503	4.91107	2.66485	0.0249355	0.328061	-3.22316
MIR6756	1.0918	13.6855	2.66413	0.0249653	0.328061	-3.22419
LRRN4CL	1.25917	2.53209	2.66337	0.0249969	0.328061	-3.22528
TNNT2	0.740233	1.38836	2.6629	0.0250165	0.328061	-3.22596
AC092171.2	0.816668	0.992938	2.66176	0.0250644	0.328061	-3.22761
MUC19	0.816193	1.03819	2.66104	0.0250947	0.328061	-3.22865
PPP1R15A	0.587841	8.2575	2.65995	0.0251402	0.328061	-3.23021
lnc-DHX15-1	0.878523	12.4121	2.6596	0.025155	0.328061	-3.23072
PCDHGB2	-1.397	2.11752	-2.65927	0.0251689	0.328061	-3.2312
LOC105375508	-0.629213	3.32623	-2.65921	0.0251712	0.328061	-3.23128
LOC105374727	1.7601	12.2432	2.65921	0.0251714	0.328061	-3.23128
ABCG5	-0.844053	3.48306	-2.65863	0.0251958	0.328061	-3.23212
ADIPOQ	0.858588	1.10122	2.65857	0.0251982	0.328061	-3.2322
CLDN19	-0.929379	1.82796	-2.65845	0.0252032	0.328061	-3.23237
HGD	0.940886	8.49289	2.65773	0.0252337	0.328133	-3.23342
SLC25A37	0.938918	12.3201	2.65701	0.0252642	0.328279	-3.23446
A1CF	-0.959021	1.10421	-2.65619	0.0252987	0.328341	-3.23563
LOC105371442	0.906795	2.26557	2.65498	0.0253498	0.328389	-3.23737
KCNK9	-0.793285	5.72556	-2.65493	0.0253521	0.328389	-3.23745
AP001043.2	-0.590916	0.477463	-2.65391	0.0253952	0.328389	-3.23892
AP005436.1	0.905279	3.60768	2.65279	0.0254426	0.328726	-3.24053
AMN	0.668886	9.40861	2.65175	0.0254868	0.328892	-3.24202
MFAP2	0.76788	4.51579	2.65163	0.0254921	0.328892	-3.2422
LOC105274304	-0.657143	5.25266	-2.65022	0.0255524	0.328892	-3.24424
DNAJB2	0.590081	6.97107	2.64964	0.0255769	0.328892	-3.24507
BATF	-0.712058	10.1986	-2.64846	0.0256276	0.329252	-3.24677
LOC105373122	1.4071	2.87561	2.64683	0.0256974	0.329419	-3.24912
CSN1S1	0.967369	5.77049	2.64657	0.0257085	0.329419	-3.24949
MIR6806	-0.594752	4.55448	-2.64645	0.0257136	0.329419	-3.24966
LOC105372255	0.62201	0.685847	2.6454	0.0257586	0.329419	-3.25117
OR5P2	-1.94224	2.23416	-2.64443	0.0258007	0.329621	-3.25258
FER1L4	-1.88793	2.27328	-2.64257	0.0258809	0.330181	-3.25526
AMTN	-0.854473	1.15759	-2.64238	0.0258891	0.330181	-3.25553
WWC1	0.670584	4.20588	2.64089	0.0259539	0.330398	-3.25768
MIR1224	0.593153	12.7156	2.63804	0.0260778	0.330398	-3.26179
AL117209.1	-0.716656	0.640511	-2.63761	0.0260964	0.330398	-3.26241
DOK4	0.956989	4.51005	2.63759	0.0260974	0.330398	-3.26244
PRR5	0.893539	11.8731	2.63735	0.0261075	0.330398	-3.26277
NPFFR2	-1.29454	2.79633	-2.63219	0.0263338	0.330398	-3.27021
ARAP3	0.744191	10.4993	2.63212	0.0263367	0.330398	-3.27031
PI4K2B	-0.677636	7.63115	-2.63197	0.0263432	0.330398	-3.27052
BTG2	0.616486	12.3985	2.63174	0.0263535	0.330398	-3.27086
AC015563.1	1.34676	1.94957	2.63166	0.0263571	0.330398	-3.27098
LOC107986997	-0.619064	6.95865	-2.6314	0.0263684	0.330398	-3.27135
NYX	1.3812	13.2202	2.63058	0.0264048	0.330398	-3.27254
LRRCC1	-0.677979	5.29943	-2.63006	0.0264276	0.330398	-3.27328
FAM65A	0.959967	11.4269	2.62998	0.026431	0.330398	-3.27339
COL19A1	-0.701728	4.28302	-2.6289	0.0264786	0.330398	-3.27494
DUSP4	0.642629	8.51371	2.62604	0.0266059	0.330398	-3.27908
AC009065.7	0.860326	8.53967	2.62594	0.0266103	0.330398	-3.27922
LOC105375168	1.34608	3.52467	2.62552	0.026629	0.330398	-3.27982
EREG	1.65684	2.92	2.62542	0.0266333	0.330398	-3.27997
LY6G6F	0.698801	8.02649	2.6253	0.0266388	0.330398	-3.28014
ORM1	1.58468	7.94583	2.62497	0.0266532	0.330398	-3.28061
DOCK5	0.757289	8.43863	2.62477	0.0266623	0.330398	-3.2809
TMC3	-0.790429	0.783836	-2.62459	0.0266701	0.330398	-3.28116
AC017000.1	-2.02575	2.22936	-2.62419	0.0266879	0.330398	-3.28173
CSF2RB	0.903336	9.35326	2.62397	0.026698	0.330398	-3.28206
AC025566.1	-0.674198	0.648159	-2.6233	0.0267276	0.330398	-3.28301
AC079950.1	0.761535	1.89251	2.62213	0.0267803	0.330398	-3.28471
MGAM	1.27798	8.15249	2.62202	0.0267853	0.330398	-3.28487
LRRC19	-1.06398	2.33727	-2.6209	0.0268353	0.330398	-3.28648
DERL3	0.596291	12.1297	2.6203	0.0268621	0.330398	-3.28734
LOC102723961	-2.1711	1.39569	-2.62022	0.0268656	0.330398	-3.28745
NRGN	0.687307	12.842	2.61972	0.026888	0.330398	-3.28817
MIR6800	1.00461	9.59644	2.61915	0.0269137	0.330398	-3.28899
AL162385.2	-1.03073	1.01989	-2.61863	0.026937	0.330398	-3.28974
BTG3	-0.641542	8.54868	-2.61629	0.0270425	0.330398	-3.29311
DES	1.08205	10.1532	2.61528	0.0270884	0.330398	-3.29457
TUBA3D	0.70656	10.9428	2.61401	0.027146	0.330398	-3.2964
LOC102724497	0.728543	4.04121	2.61348	0.0271698	0.330398	-3.29716
AP002336.1	1.12755	2.71662	2.61131	0.0272688	0.330398	-3.30029
LOC107985941	0.81231	4.03062	2.61122	0.0272729	0.330398	-3.30042
ADAT2	-0.610291	5.33906	-2.61094	0.0272856	0.330398	-3.30082
ECM1	0.685945	3.13742	2.61075	0.0272944	0.330398	-3.3011
lnc-VTI1A-2	1.50658	7.84166	2.61058	0.0273022	0.330398	-3.30135
MAP1A	0.619593	5.24389	2.60952	0.0273506	0.330491	-3.30287
WNT5B	-1.3302	2.41236	-2.60902	0.0273731	0.330494	-3.30358
ACP5	-0.588655	11.3509	-2.60576	0.0275228	0.331294	-3.30828
CADM3-AS1	-1.51253	1.00863	-2.60466	0.0275734	0.331294	-3.30986
MPL	0.937681	6.24223	2.60358	0.0276235	0.331761	-3.31143
RF00564	-0.837838	1.1107	-2.60322	0.02764	0.331778	-3.31194
PADI4	0.848071	6.02255	2.60269	0.0276646	0.331778	-3.31271
CXCL17	-1.06943	1.00817	-2.60137	0.0277253	0.331778	-3.3146
OAZ2	0.671074	7.77447	2.60122	0.0277322	0.331778	-3.31481
AL512625.1	-0.597342	8.6029	-2.60113	0.0277365	0.331778	-3.31495
C1orf95	-0.968096	0.96984	-2.60058	0.0277618	0.331778	-3.31573
AC016885.2	0.769642	2.35568	2.60016	0.0277814	0.331778	-3.31634
ANKRD9	0.960326	9.16587	2.59994	0.027792	0.331778	-3.31667
BOLA2	-0.643496	12.3288	-2.59913	0.0278292	0.331778	-3.31782
HMX2	1.11513	9.04799	2.59817	0.027874	0.331778	-3.31921
MIR6069	0.717371	9.37223	2.5981	0.0278774	0.331778	-3.31931
ZNF567	-0.634623	7.04697	-2.59782	0.0278903	0.331778	-3.31971
AC016405.2	0.982065	11.2757	2.59771	0.0278958	0.331778	-3.31988
APOBEC2	0.69038	3.28795	2.59734	0.0279129	0.331778	-3.32041
C5AR1	1.01366	10.2155	2.59643	0.0279553	0.331814	-3.32172
C1QTNF1	-0.873219	0.746136	-2.59554	0.0279969	0.332079	-3.323
LOC100507494	0.629352	3.24182	2.59451	0.0280451	0.332108	-3.32448
KNG1	-0.726063	1.72301	-2.59396	0.0280711	0.332108	-3.32528
AF129075.2	1.61354	8.14818	2.59337	0.0280987	0.332108	-3.32613
AC008972.2	1.95633	8.90552	2.59303	0.0281147	0.332108	-3.32662
AC096666.1	-0.77992	0.858281	-2.59299	0.0281166	0.332108	-3.32667
ALPL	1.45399	7.76328	2.59262	0.0281338	0.332108	-3.3272
ZNF843	0.889336	8.77943	2.59218	0.0281547	0.332223	-3.32784
LOC107987224	1.01361	3.8544	2.59076	0.0282215	0.332367	-3.32988
ZFP2	-0.717416	3.07015	-2.59049	0.0282343	0.332367	-3.33027
SFRP2	1.96625	4.02027	2.5902	0.0282477	0.332367	-3.33068
CR1	0.732967	7.25034	2.5896	0.0282761	0.332465	-3.33155
CXCL8	2.21496	7.76765	2.58888	0.02831	0.332732	-3.33258
PHOSPHO1	0.910646	14.3106	2.58833	0.0283362	0.332821	-3.33338
AC004801.3	-0.691558	3.16215	-2.58797	0.0283531	0.332821	-3.33389
THEM5	1.42134	6.48034	2.58687	0.0284056	0.332821	-3.33548
SIM1	-0.743102	3.95755	-2.58617	0.0284388	0.332821	-3.33649
DUX4	0.607659	15.6907	2.58573	0.0284595	0.332821	-3.33712
C1QB	-1.3225	6.18235	-2.58435	0.0285252	0.333189	-3.3391
ADCK1	-0.610396	3.70575	-2.58052	0.0287084	0.333801	-3.34462
FNDC9	0.787864	6.27642	2.57959	0.0287529	0.33382	-3.34595
MIR4769	0.728861	10.7818	2.57872	0.0287948	0.33382	-3.34721
SNCA	0.970845	13.3608	2.57869	0.0287964	0.33382	-3.34725
AC007298.1	0.770124	5.8263	2.57828	0.0288162	0.333833	-3.34785
AC121338.1	0.631496	4.15519	2.57718	0.0288689	0.333833	-3.34942
LOC100130370	-0.610635	2.58634	-2.57637	0.0289084	0.333833	-3.3506
AC099520.1	0.772006	3.84342	2.57601	0.0289255	0.333833	-3.3511
FGFBP3	-0.590243	4.73646	-2.57588	0.0289318	0.333833	-3.35129
B3GNTL1	0.625651	6.17682	2.57546	0.0289524	0.333932	-3.35191
FBXL7	-1.53453	3.10785	-2.57357	0.0290439	0.334322	-3.35462
RAB3IL1	0.954833	5.05642	2.57213	0.0291138	0.334322	-3.35669
AC093865.1	-0.826153	3.60916	-2.57046	0.0291951	0.334322	-3.35909
CALCR	1.00418	1.51097	2.57039	0.0291987	0.334322	-3.3592
IGLL5	-1.62418	14.3379	-2.57015	0.0292105	0.334322	-3.35955
LOC107987143	-1.10988	6.39774	-2.56983	0.0292262	0.334322	-3.36001
SLITRK1	-1.10399	1.07028	-2.56957	0.0292386	0.334322	-3.36038
IGJ	-1.89363	12.1575	-2.56941	0.0292464	0.334322	-3.36061
FP248	0.882871	3.76996	2.56846	0.029293	0.334322	-3.36198
S100A16	-1.09484	4.08846	-2.56764	0.0293333	0.334322	-3.36316
ANKRD33	1.05292	13.2086	2.56706	0.0293614	0.334322	-3.36399
PLXNC1	0.642465	8.80749	2.56693	0.0293681	0.334322	-3.36418
QRFP	0.776991	2.77392	2.56598	0.0294147	0.334322	-3.36555
AVIL	0.931232	6.26941	2.56377	0.0295236	0.334322	-3.36873
LOC105369349	0.610531	6.3507	2.56353	0.0295352	0.334322	-3.36907
AL356652.1	0.912781	0.70073	2.56311	0.0295559	0.334322	-3.36967
GCNT1	-0.818425	5.71648	-2.56272	0.0295752	0.334322	-3.37023
CNTNAP3	1.02364	6.25966	2.56247	0.0295875	0.334322	-3.37059
LOC107985536	0.783456	5.23607	2.56246	0.0295881	0.334322	-3.37061
TPRXL	-1.02648	1.5799	-2.56083	0.0296688	0.334322	-3.37295
AC007493.2	-0.694183	2.79962	-2.56066	0.0296773	0.334322	-3.3732
AC139795.2	-0.587525	3.68504	-2.5605	0.0296853	0.334322	-3.37343
LY6E	-1.19456	10.3906	-2.56042	0.0296891	0.334322	-3.37354
DLGAP1	0.636875	0.737965	2.55914	0.0297528	0.334322	-3.37539
AC254629.1	1.56599	11.8702	2.55905	0.029757	0.334322	-3.37551
LOC107984420	-1.00165	3.84998	-2.55827	0.029796	0.334322	-3.37664
CASS4	0.76841	6.88023	2.55786	0.0298164	0.334322	-3.37723
AC090957.1	-0.708746	3.04172	-2.55786	0.0298166	0.334322	-3.37723
LOC102724475	0.900149	1.15122	2.55779	0.0298198	0.334322	-3.37732
APLN	-0.847554	4.12457	-2.55779	0.0298201	0.334322	-3.37733
AL355102.1	0.873903	0.800683	2.55764	0.0298272	0.334322	-3.37754
PINK1	0.728191	9.80365	2.55687	0.0298657	0.334322	-3.37865
AC009468.1	1.20102	15.3091	2.55593	0.029913	0.334322	-3.38001
CECR6	1.04079	7.61784	2.55478	0.0299701	0.334322	-3.38165
AC007849.1	-0.813826	1.16163	-2.55218	0.0301009	0.33449	-3.3854
TTC7B	0.628171	8.55817	2.55042	0.0301895	0.33449	-3.38793
AC138028.2	1.18154	8.03564	2.55001	0.0302103	0.33449	-3.38852
LOC100652999	0.900661	0.612774	2.54952	0.0302346	0.33449	-3.38922
IL17A	-0.851879	7.22087	-2.54917	0.0302524	0.33449	-3.38972
LINC01934	-1.24966	2.55376	-2.54801	0.0303112	0.335015	-3.39139
LOC105372426	1.66882	11.2595	2.54579	0.0304238	0.33545	-3.39459
FAH	0.693567	7.412	2.54422	0.0305039	0.33545	-3.39685
SYT14P1	-1.55645	2.03851	-2.54359	0.0305358	0.33545	-3.39775
ZNRF2P1	1.90336	13.0608	2.54344	0.0305435	0.33545	-3.39796
AL365181.4	-1.36395	2.33959	-2.54301	0.0305655	0.33545	-3.39858
AC106820.4	-0.675688	2.53263	-2.54292	0.0305702	0.33545	-3.39872
LINC02279	-1.54458	2.84538	-2.54253	0.0305901	0.33545	-3.39928
NKX2-3	1.09076	8.21303	2.54168	0.0306336	0.33545	-3.4005
LOC105377626	-0.690304	4.2709	-2.54147	0.0306445	0.33545	-3.40081
AC136424.1	0.900506	0.758964	2.54073	0.0306825	0.335618	-3.40187
RNF121	-0.641588	7.49591	-2.53989	0.0307255	0.335964	-3.40308
HEY1	1.77414	5.18707	2.53862	0.0307904	0.336167	-3.40489
lnc-KCNC4-1	-1.46374	1.60168	-2.53826	0.030809	0.336167	-3.40541
GPM6B	1.06625	2.92826	2.53763	0.0308416	0.336167	-3.40632
AMELY	0.677457	0.832271	2.53728	0.0308596	0.336167	-3.40683
SSX3	1.35549	3.27655	2.53694	0.0308774	0.336167	-3.40732
DCUN1D2-AS	0.992452	10.0755	2.53675	0.0308868	0.336167	-3.40758
LOC645553	0.838011	1.06703	2.53667	0.0308913	0.336167	-3.40771
POU2F3	-1.18536	2.22885	-2.53569	0.0309419	0.336201	-3.40912
SNORD111B	-0.736497	2.02621	-2.5356	0.0309465	0.336201	-3.40925
ZNF711	-0.949041	3.28682	-2.53354	0.0310531	0.33643	-3.4122
SEC11C	-1.03085	11.4689	-2.53213	0.0311265	0.33643	-3.41423
MIR517C	0.686168	0.755144	2.53204	0.031131	0.33643	-3.41436
LINC02267	0.964021	1.01757	2.53127	0.0311708	0.336462	-3.41546
LOC105378842	-1.10213	1.37011	-2.53042	0.0312156	0.336668	-3.41669
GNAT2	1.54886	2.08251	2.5285	0.0313155	0.336668	-3.41944
HOXC6	0.656703	4.23027	2.52762	0.031362	0.336668	-3.42072
LOC107984284	-1.34047	2.10988	-2.52726	0.0313809	0.336668	-3.42124
AP003352.1	-1.39472	2.45941	-2.52723	0.031382	0.336668	-3.42127
PAGE2	0.976008	8.47956	2.52688	0.0314005	0.336668	-3.42177
SPAG8	1.00617	5.85884	2.52636	0.031428	0.336668	-3.42253
NEXN-AS1	0.813216	2.411	2.52575	0.0314599	0.336668	-3.4234
HLTF	-0.602357	6.97291	-2.52504	0.0314972	0.336668	-3.42442
LOC105374659	-1.14694	4.37953	-2.52495	0.031502	0.336668	-3.42455
MPP1	0.667875	12.7259	2.52361	0.0315728	0.336668	-3.42648
AL162464.1	-0.83353	4.02352	-2.52315	0.0315968	0.336668	-3.42713
TSKU	0.637542	3.90275	2.52257	0.0316276	0.336668	-3.42797
AL354950.1	0.880754	0.880511	2.51966	0.0317817	0.336668	-3.43215
PRR19	-0.828276	2.53253	-2.51919	0.0318065	0.336668	-3.43282
LOC105378610	-0.893539	4.293	-2.5177	0.031886	0.336668	-3.43497
AC244517.9	-1.08595	5.41239	-2.51626	0.0319627	0.336668	-3.43704
OR4X2	-0.870891	4.43935	-2.51589	0.0319827	0.336668	-3.43757
RN7SKP126	0.669651	6.31201	2.51553	0.0320018	0.336668	-3.43809
GK3P	0.824423	6.35188	2.51553	0.0320019	0.336668	-3.43809
LOC105379634	-1.30156	7.2918	-2.51427	0.0320689	0.336668	-3.43989
LOC107987468	0.811844	0.754351	2.51394	0.0320869	0.336668	-3.44037
MYLPF	-0.78461	4.05703	-2.51389	0.0320897	0.336668	-3.44045
SCGB1C1	0.99894	5.85332	2.51366	0.0321016	0.336668	-3.44077
KLF1	1.03978	10.4992	2.51339	0.0321162	0.336668	-3.44116
MIR8057	-0.81675	4.63313	-2.51305	0.0321346	0.336668	-3.44165
NHSL2	0.809688	5.51901	2.51297	0.0321389	0.336668	-3.44176
LOC105379460	-1.00638	1.14013	-2.5119	0.0321965	0.336668	-3.4433
DUSP15	0.606446	9.49977	2.51189	0.0321968	0.336668	-3.44331
COX17	-0.613021	10.0286	-2.51157	0.0322139	0.336668	-3.44377
MIR4666B	1.31674	11.7467	2.51131	0.032228	0.336668	-3.44415
XKR3	1.39549	3.74173	2.51093	0.0322486	0.336668	-3.4447
ACPP	0.677681	4.56544	2.51071	0.0322603	0.336668	-3.44501
AP003396.3	1.06971	3.02106	2.51022	0.0322867	0.336668	-3.44571
MYO7B	0.692657	5.25822	2.50966	0.0323169	0.336668	-3.44651
GRINA	0.721416	9.72748	2.50918	0.0323431	0.336668	-3.44721
AC019080.3	-0.70707	2.99505	-2.50875	0.032366	0.336668	-3.44782
SH2D1A	-0.767914	9.14888	-2.50847	0.0323813	0.336668	-3.44823
LOC107984755	1.1025	1.37786	2.50846	0.0323818	0.336668	-3.44824
LOC107987108	0.665993	0.821912	2.508	0.0324067	0.336668	-3.4489
CLPS	0.844249	6.89592	2.50731	0.0324442	0.336668	-3.4499
RTN2	0.637848	6.43868	2.50525	0.0325558	0.336668	-3.45285
LOC107984603	1.04897	1.47193	2.50458	0.0325928	0.336668	-3.45382
RIBC2	-0.990494	3.52715	-2.50417	0.0326146	0.336668	-3.4544
NEIL3	-0.607644	0.625024	-2.50398	0.0326251	0.336668	-3.45467
SAMD14	0.895214	4.22481	2.50343	0.0326555	0.336668	-3.45548
MANF	-0.627703	12.069	-2.50317	0.0326692	0.336668	-3.45584
LOC105371667	0.856123	0.788761	2.50276	0.032692	0.336668	-3.45644
SERPINB2	-1.1527	0.858791	-2.50142	0.0327651	0.336668	-3.45836
AL121809.2	-0.726469	0.462917	-2.50108	0.0327837	0.336668	-3.45884
GPR179	0.590797	3.32635	2.50043	0.0328191	0.336668	-3.45977
AC009567.1	-1.24888	1.43288	-2.49984	0.0328513	0.336668	-3.46062
LOC105375548	-0.725326	1.32097	-2.4985	0.0329254	0.336668	-3.46255
SLCO5A1	-0.924399	1.85409	-2.49739	0.0329861	0.336668	-3.46414
MIR4713	0.701418	2.4868	2.49739	0.0329865	0.336668	-3.46415
AL583852.1	1.50678	10.7422	2.49725	0.0329941	0.336668	-3.46434
LOC105375676	-0.651594	0.795235	-2.49488	0.0331249	0.336668	-3.46774
DLL4	-0.839241	0.748078	-2.49452	0.0331449	0.336668	-3.46826
lnc-TP53INP1-1	1.14682	10.6868	2.49363	0.0331942	0.336668	-3.46954
NEURL3	0.986859	3.91987	2.4936	0.0331961	0.336668	-3.46959
LOC105377483	1.37117	9.25562	2.49266	0.0332483	0.336668	-3.47094
NPC1L1	1.20208	10.8495	2.49242	0.0332616	0.336668	-3.47128
STAG3	-0.586556	8.34392	-2.49238	0.0332636	0.336668	-3.47134
SDPR	0.589496	10.121	2.49227	0.0332694	0.336668	-3.47149
VIL1	0.948867	5.47034	2.49191	0.0332899	0.336668	-3.47202
MKRN2OS	-0.635228	0.619796	-2.49177	0.0332975	0.336668	-3.47221
ZNF704	0.792783	0.97775	2.49122	0.0333278	0.336668	-3.47299
RPRM	1.05311	0.716187	2.4912	0.0333293	0.336668	-3.47303
KCNJ13	0.77975	1.55426	2.49114	0.0333324	0.336668	-3.47311
TLR1	0.78087	11.5398	2.49075	0.0333544	0.336668	-3.47368
MPV17L	-0.659233	4.21775	-2.49072	0.0333559	0.336668	-3.47372
AADACL3	-0.614216	3.24703	-2.49028	0.0333807	0.336668	-3.47436
NBEAL2	0.636907	9.94999	2.48962	0.033417	0.336668	-3.47529
AL031651.2	1.14655	7.12494	2.48946	0.0334263	0.336668	-3.47553
LOC105374639	0.611431	3.74777	2.48929	0.0334358	0.336668	-3.47577
NPL	0.819891	8.43741	2.48856	0.0334763	0.336668	-3.47681
LOC105374114	-0.788588	2.8947	-2.48843	0.0334836	0.336668	-3.477
TIMM10	-0.611162	9.83386	-2.4881	0.0335024	0.336668	-3.47748
AL162713.1	0.621254	5.9566	2.48766	0.0335269	0.336668	-3.47811
FCHO2	0.832899	8.24028	2.48707	0.0335599	0.336668	-3.47896
MACROD2-IT1	-0.861918	5.01406	-2.48685	0.0335722	0.336668	-3.47927
EGR3	1.97623	3.05948	2.4862	0.0336088	0.336668	-3.48021
MIR3192	-0.613106	7.50562	-2.48614	0.0336123	0.336668	-3.4803
AL161747.2	-1.09762	3.36937	-2.48478	0.0336885	0.336668	-3.48224
TNR	-0.60044	4.4982	-2.48467	0.0336945	0.336668	-3.4824
CYP2B7P	0.678265	4.6758	2.48455	0.0337015	0.336668	-3.48258
NEUROG3	0.599075	9.00356	2.48451	0.0337036	0.336668	-3.48263
BASP1	0.714038	13.9664	2.4843	0.0337155	0.336668	-3.48293
BDP1	-0.59404	6.70233	-2.48366	0.0337514	0.336668	-3.48385
LHB	0.754835	10.4291	2.48247	0.0338188	0.336668	-3.48556
GRHL1	0.798629	6.54802	2.48175	0.0338597	0.336751	-3.4866
AC091114.1	-1.05678	1.76227	-2.4814	0.0338795	0.336808	-3.4871
LINC00434	0.777548	0.809803	2.48101	0.0339013	0.336905	-3.48765
LSP1	1.29825	15.6419	2.47836	0.0340517	0.337123	-3.49146
DDX60	-0.876671	8.32478	-2.47758	0.0340958	0.337125	-3.49257
AC079793.1	1.41165	7.7144	2.47721	0.0341173	0.337125	-3.49311
ERVFRD-1	-0.616799	0.656601	-2.47585	0.0341944	0.337125	-3.49505
AC069444.1	-0.706964	0.551081	-2.47583	0.0341959	0.337125	-3.49509
GRIN2A	-1.41475	2.56269	-2.47547	0.0342163	0.337125	-3.4956
LOC105372187	-0.916931	0.943701	-2.47497	0.0342448	0.337125	-3.49631
OR10C1	-0.714139	4.40141	-2.47428	0.0342842	0.337125	-3.4973
NR1I3	-0.739442	3.33065	-2.47425	0.0342864	0.337125	-3.49736
RP1L1	-1.10305	2.38586	-2.47354	0.0343266	0.337408	-3.49836
MIR7157	-0.958859	2.15433	-2.47269	0.0343756	0.337493	-3.49959
SACS-AS1	-1.08001	3.47004	-2.47204	0.034413	0.337493	-3.50052
AC022118.1	0.599774	0.762982	2.47165	0.0344354	0.337493	-3.50108
MED24	0.639228	8.41418	2.47065	0.0344931	0.337493	-3.50252
RF01974	1.54969	14.4294	2.47028	0.0345145	0.337493	-3.50305
LOC105374866	0.876795	12.1973	2.46974	0.0345455	0.337493	-3.50382
SPRR2G	-0.859191	4.16745	-2.46969	0.0345483	0.337493	-3.50389
AC243964.2	1.48284	12.3604	2.46908	0.0345836	0.337493	-3.50477
SPSB2	-0.858339	10.3825	-2.46883	0.0345978	0.337493	-3.50512
DRD5	-0.900291	3.54908	-2.46853	0.0346154	0.337493	-3.50556
LOC107985840	-0.780521	4.10671	-2.46806	0.0346423	0.337493	-3.50623
CRYBA4	1.04206	4.75265	2.46797	0.0346477	0.337493	-3.50636
POT1	-0.988658	8.60915	-2.46744	0.0346785	0.337493	-3.50712
AC016831.6	0.696022	1.4451	2.46698	0.034705	0.337493	-3.50778
LOC107984566	0.995932	0.911224	2.46617	0.0347521	0.337493	-3.50894
LYNX1	-1.00749	2.14494	-2.46511	0.0348137	0.337493	-3.51047
KLK5	-0.778197	2.73554	-2.46342	0.0349119	0.337574	-3.51289
AL137145.2	0.952489	6.40654	2.46321	0.0349243	0.337574	-3.51319
AL355613.1	-1.11008	2.73595	-2.46158	0.0350195	0.337574	-3.51553
CARM1	0.681799	11.7838	2.46119	0.0350423	0.337574	-3.51609
MZB1	-1.71094	10.4115	-2.4604	0.0350886	0.337574	-3.51722
C1orf226	1.225	1.07561	2.46035	0.0350915	0.337574	-3.51729
LONRF3	0.714616	7.02886	2.46006	0.0351084	0.337574	-3.5177
MIR6857	1.14161	11.2145	2.46	0.0351118	0.337574	-3.51779
LOC105378986	1.22627	4.11568	2.45978	0.035125	0.337574	-3.51811
CYP19A1	0.652298	1.23752	2.45944	0.0351446	0.337574	-3.51859
AL162386.2	-1.04927	4.06493	-2.45944	0.0351446	0.337574	-3.51859
PTPN20B	-1.60873	2.99629	-2.45905	0.0351678	0.337574	-3.51916
RBM47	0.751557	10.4113	2.45874	0.0351855	0.337574	-3.51959
HSD17B6	-0.660325	2.81985	-2.45818	0.0352188	0.337695	-3.5204
TLR7	-0.59598	8.55399	-2.45779	0.0352417	0.337695	-3.52096
MYL9	0.829308	8.63303	2.45538	0.0353837	0.338286	-3.52441
RTP2	0.950625	1.9273	2.45429	0.0354483	0.338402	-3.52597
MMP24	0.64333	3.19622	2.45377	0.0354788	0.338402	-3.52672
AL137067.1	-1.49044	2.2872	-2.45341	0.0355003	0.338402	-3.52723
HIST1H4G	-1.02422	0.995492	-2.45242	0.0355589	0.338402	-3.52865
LRRIQ3	-0.795306	7.5757	-2.45196	0.0355861	0.338402	-3.52931
TAAR2	-0.83928	9.06519	-2.4519	0.0355899	0.338402	-3.5294
GP1BB	0.58792	13.1396	2.45187	0.0355916	0.338402	-3.52944
DNAJC9-AS1	0.621205	4.58248	2.45092	0.0356481	0.338509	-3.5308
LOC105374257	-1.1326	2.33036	-2.44959	0.0357277	0.338799	-3.53271
LOC105370204	0.7752	1.20899	2.4493	0.0357445	0.338799	-3.53312
DGAT2	1.11314	7.66396	2.44909	0.0357572	0.338799	-3.53342
ABCG8	1.65023	1.79551	2.44839	0.035799	0.339071	-3.53443
OR7D4	-1.15002	1.83819	-2.44739	0.0358591	0.339071	-3.53587
CDKN2A-AS1	0.66935	3.80358	2.44592	0.0359471	0.339071	-3.53797
SYN1	-1.54308	5.4476	-2.44573	0.0359581	0.339071	-3.53823
MIR6728	1.05753	8.80157	2.44528	0.0359856	0.339071	-3.53889
MCEE	-0.595841	8.40594	-2.44509	0.0359969	0.339071	-3.53916
PTAFR	0.834693	10.2119	2.44467	0.0360223	0.339071	-3.53976
SCG5	-1.20361	1.21166	-2.44421	0.0360499	0.339071	-3.54042
IGF2BP2	1.05113	8.97505	2.44176	0.0361972	0.339538	-3.54392
DISC1-IT1	0.758778	5.32603	2.44125	0.0362285	0.339538	-3.54466
AC018761.4	0.690767	0.671764	2.44087	0.0362514	0.339538	-3.54521
LOC101929163	0.610456	5.35494	2.44071	0.0362612	0.339538	-3.54544
HDAC5	0.631414	10.1091	2.44049	0.0362745	0.339538	-3.54575
PCDHB4	1.52842	3.38026	2.44029	0.0362863	0.339538	-3.54603
AC092652.2	-0.614774	2.74692	-2.43983	0.0363144	0.339538	-3.54669
RAB3D	0.775659	7.71443	2.43948	0.0363355	0.339601	-3.54719
HBQ1	0.805952	16.3559	2.4378	0.0364372	0.340058	-3.54959
LOC102724208	-1.0732	1.59017	-2.43754	0.0364532	0.340058	-3.54997
SLC1A5	0.675919	5.52025	2.43662	0.0365091	0.340365	-3.55128
S100A5	-1.02408	7.77477	-2.43525	0.0365927	0.340372	-3.55324
SDC3	-1.94747	3.16427	-2.43506	0.0366045	0.340372	-3.55352
RANBP1	-0.918008	9.28388	-2.43394	0.0366729	0.340372	-3.55512
LOC107986160	0.709912	1.42618	2.43381	0.0366811	0.340372	-3.55531
AL731575.1	-1.5195	2.27484	-2.4337	0.0366875	0.340372	-3.55546
PAGE2B	1.1001	6.48969	2.43347	0.0367019	0.340372	-3.5558
COL7A1	-0.661191	4.3189	-2.43279	0.0367433	0.340372	-3.55677
MUC1	-0.602725	4.87583	-2.4324	0.0367672	0.340372	-3.55733
TTLL12	-1.05176	8.63153	-2.43218	0.0367811	0.340372	-3.55765
LIN9	1.47257	10.3653	2.43202	0.036791	0.340372	-3.55788
SIRPA	0.845285	10.1604	2.43194	0.0367955	0.340372	-3.55799
PRSS46	0.81643	1.7604	2.43184	0.0368019	0.340372	-3.55814
HRH1	0.600485	6.09779	2.43124	0.0368389	0.340372	-3.559
STON2	0.595848	4.71296	2.42927	0.0369601	0.340617	-3.56181
NSUN5P1	-0.618464	11.9962	-2.4291	0.0369707	0.340617	-3.56206
LRG1	1.01365	9.7257	2.42848	0.0370089	0.340617	-3.56295
KLF8	-0.82943	6.54609	-2.42799	0.0370392	0.340617	-3.56365
FAM24B	-0.695029	6.77238	-2.42752	0.0370681	0.340617	-3.56432
AC078942.1	0.942334	8.24804	2.42619	0.0371503	0.340985	-3.56622
FAM218A	-1.10645	1.63679	-2.42591	0.0371677	0.341001	-3.56662
ACER1	0.888013	7.46836	2.42506	0.0372205	0.341001	-3.56784
GLRX5	0.905345	13.0399	2.42483	0.0372346	0.341001	-3.56816
RCN3	0.632967	6.01841	2.42479	0.0372372	0.341001	-3.56822
AC005324.5	-0.59085	3.04591	-2.42439	0.0372619	0.341001	-3.56879
NEO1	-0.954928	6.68771	-2.42423	0.037272	0.341001	-3.56902
FXYD1	-0.756308	5.66874	-2.42413	0.0372785	0.341001	-3.56917
EN1	0.911448	0.798122	2.42349	0.0373182	0.341259	-3.57009
AL591441.1	-1.19931	3.70386	-2.42266	0.0373697	0.34145	-3.57127
TTC25	1.12274	7.07129	2.42216	0.0374009	0.34145	-3.57198
FCGR2A	0.845193	12.0967	2.42208	0.0374058	0.34145	-3.5721
CDA	0.989283	10.7393	2.42181	0.0374229	0.34145	-3.57249
WDHD1	-0.61777	5.88566	-2.42118	0.0374624	0.341525	-3.57339
C1orf145	1.33026	1.19554	2.42064	0.0374959	0.341726	-3.57416
AC145098.1	0.645916	5.29778	2.41986	0.037545	0.341867	-3.57528
MIR3119-2	-0.923563	1.78683	-2.41953	0.0375655	0.341867	-3.57575
FP565171.1	0.826603	0.58564	2.41929	0.0375806	0.341867	-3.57609
LINC02404	0.977541	7.26338	2.41826	0.0376454	0.34202	-3.57757
lnc-KCNK13-1	0.633558	2.18836	2.41821	0.0376481	0.34202	-3.57763
LOC101929200	-1.12451	0.718389	-2.4181	0.037655	0.34202	-3.57779
RTP1	0.732446	2.8123	2.4174	0.0376991	0.342315	-3.57879
PPP1R3F	-0.733242	7.52795	-2.41687	0.0377329	0.342375	-3.57956
RNU11-6P	0.626475	5.76017	2.41597	0.0377892	0.342375	-3.58084
LOC105374383	-0.678709	7.39988	-2.41521	0.0378372	0.342375	-3.58193
LINC01565	-1.01639	2.11041	-2.41514	0.0378419	0.342375	-3.58203
SYCN	-1.06105	2.09812	-2.41351	0.0379448	0.342375	-3.58436
lnc-LRRK1-3	0.661815	0.689958	2.41329	0.0379586	0.342375	-3.58467
ESPN	1.25774	6.90236	2.41276	0.0379926	0.342375	-3.58544
GPR171	-0.611357	11.1495	-2.41209	0.0380345	0.342375	-3.58639
MRPL39	-0.603097	8.35472	-2.41176	0.038056	0.342375	-3.58687
AL390774.2	-1.58938	0.966602	-2.41142	0.0380771	0.342375	-3.58735
LOC102724273	-0.785143	1.06674	-2.41135	0.0380818	0.342375	-3.58745
RNU11	0.656805	9.65343	2.41134	0.0380822	0.342375	-3.58746
AL358394.1	-1.30537	1.96471	-2.41053	0.0381336	0.342522	-3.58862
AC005262.2	0.896177	6.41163	2.41012	0.0381602	0.342522	-3.58922
LINC01228	1.34609	1.63493	2.40995	0.038171	0.342522	-3.58946
MIR887	-1.05125	1.89717	-2.40971	0.0381862	0.342522	-3.5898
EGLN1	0.608759	10.3177	2.40849	0.0382639	0.342522	-3.59154
ZNF385D	1.03535	4.92201	2.40841	0.0382692	0.342522	-3.59166
SNORA98	1.05669	14.9222	2.40758	0.0383221	0.342522	-3.59284
DSEL	-0.897816	0.751969	-2.40701	0.0383584	0.342522	-3.59366
C10orf62	0.759779	2.70149	2.40609	0.0384174	0.342658	-3.59497
GLDN	-0.605215	1.45905	-2.40598	0.0384244	0.342658	-3.59513
IKBIP	0.73482	5.70526	2.40572	0.0384411	0.342658	-3.5955
CSN2	-1.09806	0.650045	-2.40524	0.0384718	0.342658	-3.59619
SCUBE2	0.767449	0.856625	2.40521	0.0384735	0.342658	-3.59622
RAB42	-0.721975	1.5604	-2.4045	0.0385193	0.342869	-3.59724
AC073534.1	-0.647204	4.58395	-2.40415	0.0385417	0.342869	-3.59774
AC091769.2	0.851841	2.03905	2.40409	0.0385461	0.342869	-3.59784
AC105046.1	-0.996163	5.46878	-2.40303	0.0386142	0.343282	-3.59935
MAGEL2	0.596125	4.5869	2.40283	0.0386272	0.343282	-3.59964
LOC105375734	1.24083	4.31582	2.40162	0.0387047	0.343724	-3.60136
AC006378.1	-1.11612	1.76522	-2.40107	0.0387404	0.343778	-3.60215
OR51D1	-0.717917	3.14784	-2.39964	0.038833	0.343832	-3.60419
SDS	-0.633615	6.19759	-2.39941	0.0388482	0.343832	-3.60453
LOC284648	1.73646	13.5408	2.39741	0.0389775	0.344009	-3.60738
HSFX1	-0.630175	4.92342	-2.39644	0.0390411	0.344009	-3.60877
LINC02090	-0.683859	3.31229	-2.39442	0.0391727	0.344166	-3.61166
LOC100507747	1.26724	13.4453	2.39432	0.0391793	0.344166	-3.6118
LINC00598	0.88607	1.04057	2.39292	0.0392707	0.344166	-3.6138
AC012615.4	0.647022	0.731452	2.39285	0.0392752	0.344166	-3.61389
MIR6878	-0.712886	3.70432	-2.39249	0.0392988	0.344166	-3.61441
AC092725.1	-1.18151	6.92336	-2.39227	0.039313	0.344166	-3.61472
TNFRSF10C	1.05507	13.4009	2.39166	0.0393533	0.34437	-3.6156
AL359697.1	1.37393	2.16608	2.3912	0.0393832	0.344428	-3.61625
LOC107986134	0.711983	6.19401	2.38867	0.0395501	0.345431	-3.61987
KRT7	0.83074	13.2266	2.38849	0.0395618	0.345431	-3.62012
DNTT	0.906558	2.23132	2.3884	0.0395677	0.345431	-3.62025
SLC19A1	0.817655	7.29365	2.38809	0.0395879	0.345506	-3.62069
MATN1	0.627582	5.55318	2.38755	0.0396238	0.345688	-3.62146
SLC12A3	0.638832	3.31181	2.3864	0.0397	0.345688	-3.62311
TDGF1	0.886969	2.02795	2.38618	0.0397143	0.345688	-3.62342
CRYGN	-0.765317	3.5272	-2.38484	0.0398031	0.345688	-3.62533
YBX2	-0.759646	4.73396	-2.38455	0.0398223	0.345688	-3.62574
LOC102031319	-0.844859	2.2578	-2.38439	0.0398333	0.345688	-3.62598
Z98752.1	-0.831917	2.7209	-2.38433	0.0398373	0.345688	-3.62607
LOC105375122	-1.30303	2.40348	-2.38397	0.0398613	0.345688	-3.62658
LOC105369632	0.899889	7.81906	2.38361	0.0398853	0.345688	-3.6271
MIR593	-0.677645	6.14115	-2.38329	0.0399061	0.345688	-3.62754
AC092757.2	-0.608687	3.89798	-2.38321	0.0399117	0.345688	-3.62766
LOC729451	0.816657	4.11634	2.38288	0.0399333	0.345692	-3.62813
MIR4516	0.802238	13.2133	2.38285	0.0399355	0.345692	-3.62817
NACAD	-0.720497	1.22813	-2.38251	0.0399581	0.345781	-3.62866
AC011525.1	0.967303	1.44579	2.38197	0.0399942	0.345797	-3.62943
MIR138-1	-0.936701	0.706754	-2.38127	0.040041	0.346	-3.63043
CENPQ	-0.586014	6.84734	-2.37996	0.0401286	0.346085	-3.63231
RBM11	-0.861969	3.46389	-2.37972	0.0401445	0.346085	-3.63264
FOSL2	0.593037	7.93114	2.3795	0.0401591	0.346085	-3.63296
MIR628	0.595671	3.37564	2.37845	0.0402297	0.346085	-3.63446
LIN7A	1.33198	8.21285	2.37706	0.040323	0.346085	-3.63644
KRT1	1.03534	10.3877	2.37691	0.0403329	0.346085	-3.63665
LOC105378625	-1.67107	2.48059	-2.37569	0.0404149	0.346085	-3.63839
LINC00644	2.02075	13.5786	2.3756	0.0404211	0.346085	-3.63852
BCAR4	0.608231	2.74841	2.37549	0.0404287	0.346085	-3.63868
LOC107987437	-1.35368	7.75189	-2.37378	0.0405441	0.346085	-3.64112
SRSF10	0.876987	9.28969	2.37277	0.0406123	0.346085	-3.64256
PITHD1	0.642462	6.95425	2.37274	0.0406141	0.346085	-3.6426
LOC100506127	-1.04963	2.11537	-2.37259	0.0406245	0.346085	-3.64282
AC132803.1	-0.633645	2.81805	-2.37257	0.0406255	0.346085	-3.64284
LOC105369519	-1.09935	3.26293	-2.37254	0.0406281	0.346085	-3.6429
CABP5	1.19963	9.82091	2.37241	0.040637	0.346085	-3.64308
KANK2	0.689417	7.92413	2.37179	0.0406787	0.346085	-3.64396
MIR486-1	0.607758	3.54519	2.37038	0.0407744	0.346085	-3.64597
MIR5688	0.757233	1.49491	2.37025	0.0407831	0.346085	-3.64616
LOC105375706	1.19454	2.65441	2.37006	0.0407964	0.346085	-3.64643
RF00405	0.635115	1.86867	2.36891	0.0408746	0.346229	-3.64807
EFNA1	1.02154	7.80229	2.36869	0.0408892	0.346229	-3.64838
MIR3907	1.39551	12.7476	2.36848	0.0409038	0.346229	-3.64868
PARD3	0.588163	4.39481	2.36722	0.0409894	0.346425	-3.65047
CCDC64B	0.598796	5.4674	2.36639	0.0410461	0.346626	-3.65166
LOC107984497	-0.956192	2.06007	-2.36625	0.0410562	0.346626	-3.65187
LOC105369750	-0.597979	2.70681	-2.36582	0.0410855	0.346626	-3.65248
LOC107984890	0.871169	5.27075	2.3657	0.0410936	0.346626	-3.65265
PDC	-1.28467	1.60277	-2.36557	0.0411025	0.346626	-3.65283
TCL1A	-0.972973	13.1499	-2.36496	0.0411445	0.346747	-3.65371
LOC389895	0.695588	0.57682	2.3639	0.0412172	0.346958	-3.65522
CHI3L1	1.25137	10.2354	2.36325	0.0412615	0.346958	-3.65613
LOC107985724	-0.915075	10.1188	-2.36246	0.0413161	0.346958	-3.65727
ABCC5-AS1	0.951545	10.0047	2.36221	0.0413332	0.346958	-3.65762
AL096869.3	-0.892792	6.11975	-2.36191	0.0413539	0.347014	-3.65805
LOC105372651	1.22203	9.21949	2.3608	0.0414303	0.347234	-3.65963
MIR4674	1.2769	15.1162	2.36071	0.041437	0.347234	-3.65977
B3GLCT	-0.982939	0.958629	-2.36055	0.0414481	0.347234	-3.66
SLC22A16	1.0865	5.57407	2.35973	0.0415045	0.347511	-3.66116
GREM2	0.833362	2.00585	2.35661	0.0417207	0.348142	-3.6656
SNORD114-28	1.33939	1.6757	2.35631	0.0417419	0.348221	-3.66604
MOXD1	-0.998981	5.41746	-2.35518	0.0418202	0.348776	-3.66764
AC005786.2	-0.794938	1.33512	-2.35482	0.0418454	0.348811	-3.66816
MBOAT2	0.811426	6.5578	2.35449	0.0418682	0.348811	-3.66862
AC009806.1	-0.807859	5.48265	-2.35449	0.0418687	0.348811	-3.66863
PRC1	-0.665461	6.84509	-2.35442	0.0418736	0.348811	-3.66873
SPERT	0.610038	0.707046	2.35428	0.0418832	0.348811	-3.66893
C22orf46	-0.928286	7.53076	-2.35343	0.0419426	0.349109	-3.67014
MIR326	1.33545	13.4568	2.35267	0.0419956	0.349355	-3.67122
LINC01269	0.604724	2.08981	2.35231	0.0420211	0.349423	-3.67174
TRAPPC13	-0.619943	7.02277	-2.35207	0.0420374	0.349423	-3.67207
SLC4A3	0.715122	3.77895	2.35069	0.042134	0.34968	-3.67404
MIR1343	1.7871	11.7803	2.35043	0.0421525	0.34968	-3.67441
GRAMD1C	1.37317	7.4333	2.34826	0.0423054	0.350009	-3.67751
TBX6	-0.729817	2.59126	-2.34773	0.0423425	0.350009	-3.67826
SLC7A5	0.639963	5.86102	2.34759	0.0423526	0.350009	-3.67846
PHKA2-AS1	-0.954953	2.6275	-2.34655	0.0424257	0.350009	-3.67994
AL135936.1	-0.618218	6.8348	-2.3465	0.0424297	0.350009	-3.68002
TPM1	0.632272	7.74323	2.34631	0.0424431	0.350009	-3.68029
A2ML1	1.05596	3.43898	2.34624	0.0424476	0.350009	-3.68038
MME	1.067	9.0354	2.34592	0.0424705	0.350009	-3.68084
LOC101927543	-0.707329	0.550699	-2.34518	0.0425228	0.350009	-3.68189
RAB7B	-0.995863	1.9496	-2.34422	0.042591	0.350009	-3.68326
AP000777.1	-1.22867	2.88049	-2.34408	0.0426009	0.350009	-3.68346
LOC107986567	-1.17606	1.17099	-2.34253	0.0427111	0.350307	-3.68567
LOC101928466	0.796115	0.674715	2.34204	0.0427461	0.350487	-3.68637
AL133167.1	0.788031	11.5427	2.34112	0.0428117	0.350619	-3.68768
CTDSPL	0.865948	6.99537	2.33913	0.0429538	0.350619	-3.69051
AC126773.2	1.35865	10.7024	2.33911	0.0429546	0.350619	-3.69053
LOC107985742	1.38685	1.95654	2.33803	0.0430324	0.350619	-3.69208
MIR7107	-0.794568	2.95092	-2.33707	0.0431008	0.350619	-3.69343
RARA	1.29087	9.72143	2.33633	0.0431541	0.350619	-3.69449
GABRP	1.04605	12.0502	2.33566	0.0432022	0.350619	-3.69544
FAM186A	-1.17532	1.31006	-2.33503	0.043248	0.350619	-3.69635
IRAK1	0.899389	10.2918	2.33474	0.0432684	0.350619	-3.69675
LIMS1-AS1	-0.616808	0.466553	-2.33463	0.0432768	0.350619	-3.69692
AC091053.1	-0.668989	1.69978	-2.33282	0.0434072	0.350883	-3.69949
CLPSL1	-1.04999	2.22669	-2.33228	0.0434464	0.35102	-3.70026
KRT76	0.600212	3.79068	2.33149	0.0435033	0.351127	-3.70138
MIR4271	0.739297	4.71061	2.33123	0.0435222	0.351127	-3.70175
MIR5000	-0.782616	5.53139	-2.33022	0.0435953	0.351236	-3.70318
AL358790.1	-0.644801	5.89506	-2.33006	0.0436068	0.351236	-3.70341
ARHGDIG	-1.08477	1.78915	-2.32991	0.0436177	0.351236	-3.70362
C19orf33	0.962459	9.04469	2.32967	0.0436356	0.351236	-3.70397
LL22NC01-81G9.3	-1.16359	1.36788	-2.32959	0.0436409	0.351236	-3.70408
LOC728730	0.652063	3.78447	2.32869	0.0437068	0.351467	-3.70537
SMC5-AS1	-0.726335	1.66499	-2.32788	0.0437658	0.351835	-3.70652
MIR6886	1.08367	12.3634	2.32612	0.0438939	0.352071	-3.70902
TTC21A	-0.623514	8.34089	-2.32587	0.0439125	0.352071	-3.70938
WDFY3	0.826013	8.21035	2.32509	0.0439696	0.352233	-3.71049
MIR4260	0.724168	6.0379	2.32377	0.0440664	0.352233	-3.71237
FOXN1	0.934628	5.14135	2.32365	0.0440751	0.352233	-3.71254
TIGD5	-0.6239	7.25871	-2.32292	0.0441283	0.3524	-3.71357
AL161733.1	-0.855248	2.66806	-2.32271	0.0441435	0.3524	-3.71386
HPX	-0.662307	2.47265	-2.32176	0.0442139	0.352726	-3.71522
BTN1A1	1.86565	1.12503	2.32119	0.0442554	0.352726	-3.71602
RN7SKP280	0.824613	0.843398	2.3209	0.044277	0.352726	-3.71644
AC005544.2	0.873226	0.942016	2.32071	0.0442914	0.352726	-3.71672
AL359091.1	-0.81638	2.40622	-2.32046	0.0443094	0.35276	-3.71706
AL359198.1	1.42087	13.0697	2.32	0.0443437	0.35276	-3.71773
AL138689.1	-0.758849	0.934983	-2.31998	0.0443452	0.35276	-3.71775
LOC107985740	-0.948681	2.15952	-2.31845	0.0444582	0.352942	-3.71993
SLC22A24	-1.29514	1.34569	-2.31749	0.0445288	0.3531	-3.72128
AR	0.781094	4.30111	2.31663	0.0445929	0.353127	-3.72251
LOC105374261	-1.82293	1.35144	-2.31506	0.0447093	0.353127	-3.72474
MIR3156-3	0.763971	3.84912	2.31492	0.0447202	0.353127	-3.72495
NEB	-0.825107	2.90421	-2.31487	0.044724	0.353127	-3.72502
AL590822.1	0.762966	9.2231	2.31477	0.0447308	0.353127	-3.72515
MIR5694	-1.40393	2.57005	-2.31398	0.0447902	0.353127	-3.72628
WNT9B	-0.783718	2.67856	-2.31364	0.0448155	0.353127	-3.72676
TLE6	-0.610527	7.10737	-2.31286	0.0448737	0.353127	-3.72787
HOXD1	-1.30128	1.61278	-2.31283	0.044876	0.353127	-3.72791
CNKSR1	-1.05669	5.59743	-2.31278	0.0448797	0.353127	-3.72799
DYRK3	1.19654	3.39533	2.31249	0.0449013	0.353127	-3.7284
AC115619.1	0.804776	2.14701	2.31215	0.0449265	0.353127	-3.72888
AL031599.1	0.883192	3.06235	2.31209	0.044931	0.353127	-3.72896
NAT10	0.853621	10.9731	2.31178	0.0449538	0.353127	-3.72939
LOC105371492	0.71219	0.73573	2.3109	0.0450198	0.353223	-3.73065
LOC107985056	-0.670415	6.86038	-2.31089	0.0450206	0.353223	-3.73066
RCVRN	1.15287	1.28836	2.31004	0.0450847	0.353349	-3.73188
MMP1	1.01164	3.06459	2.30948	0.0451263	0.353349	-3.73266
OR3A3	-0.759297	4.84088	-2.30878	0.0451792	0.353349	-3.73366
NKX1-2	1.21161	14.5672	2.30825	0.0452189	0.353377	-3.73441
DAGLA	0.872151	2.77231	2.30806	0.0452333	0.353383	-3.73469
XBP1	-0.742277	12.7882	-2.30792	0.0452435	0.353383	-3.73488
UBE2T	-0.657035	8.22067	-2.30768	0.0452621	0.353404	-3.73523
ASCC2	0.782906	8.86076	2.30757	0.04527	0.353404	-3.73538
LOC100144595	-0.823717	7.89383	-2.30632	0.0453644	0.353795	-3.73716
RASA4	-0.732818	9.09348	-2.30627	0.0453678	0.353795	-3.73722
LOC105378651	1.39839	2.23496	2.30574	0.0454085	0.35389	-3.73798
AC061979.1	0.714287	8.48092	2.30534	0.0454383	0.35389	-3.73855
LOC105376046	0.90307	3.95891	2.30529	0.0454425	0.35389	-3.73862
ABCC6	-0.741172	4.53093	-2.30522	0.0454474	0.35389	-3.73872
ANKDD1B	1.00471	1.71724	2.30515	0.0454531	0.35389	-3.73882
TBC1D22A-AS1	0.770101	2.08551	2.30455	0.0454983	0.35389	-3.73967
ZNF112	-0.69482	3.38177	-2.30351	0.0455771	0.354066	-3.74115
LOC105376076	-1.19439	2.28371	-2.30345	0.0455814	0.354066	-3.74123
FOXD4L5	-0.983368	1.75136	-2.30322	0.0455991	0.354066	-3.74156
CIT	-0.83113	5.6925	-2.30239	0.0456622	0.354135	-3.74274
AC008378.1	-0.593203	3.73557	-2.30207	0.0456866	0.354232	-3.7432
MFI2	-1.08516	1.75581	-2.30063	0.0457958	0.354574	-3.74523
MIR4653	-0.947245	9.09763	-2.29971	0.0458657	0.354574	-3.74654
LOC105379182	-0.643733	2.16702	-2.29936	0.0458924	0.354574	-3.74703
NHS	0.637962	5.61221	2.29918	0.0459064	0.354574	-3.74729
LOC105373817	1.15172	2.61552	2.2987	0.045943	0.354574	-3.74797
LOC105373562	-0.768647	3.39729	-2.2978	0.0460118	0.354574	-3.74925
AC125494.3	0.938359	6.55375	2.29754	0.0460314	0.354574	-3.74961
ACTN1	0.698071	11.3604	2.29729	0.0460511	0.354574	-3.74998
LOC105371055	-0.795051	0.699122	-2.29649	0.0461123	0.354574	-3.75111
MGC57346-CRHR1	0.678342	9.18988	2.29638	0.0461207	0.354574	-3.75127
DMRTA1	-0.643665	5.15308	-2.2962	0.0461342	0.354574	-3.75152
LOC101927954	0.796106	3.11419	2.29607	0.0461441	0.354574	-3.7517
AC243965.1	-1.202	2.64246	-2.29558	0.0461821	0.354574	-3.7524
CST9	0.832022	0.61925	2.29494	0.0462309	0.354574	-3.7533
PCNX2	-0.592525	5.05628	-2.29493	0.0462322	0.354574	-3.75333
DCAF4L2	0.633754	3.67806	2.29435	0.0462768	0.354574	-3.75415
CTRB2	0.784452	10.6509	2.2943	0.0462803	0.354574	-3.75421
HEY2	0.732941	1.13653	2.29379	0.0463196	0.354574	-3.75494
MEX3D	1.65898	13.256	2.29377	0.0463212	0.354574	-3.75497
PREX2	-0.815797	3.64036	-2.29238	0.0464284	0.354574	-3.75694
KLHL35	0.611374	4.71191	2.29231	0.0464339	0.354574	-3.75704
ACADL	2.31816	1.64485	2.29217	0.046445	0.354574	-3.75724
KRTAP10-12	2.00623	11.8871	2.29205	0.0464541	0.354574	-3.75741
MIR483	0.618849	13.4486	2.29056	0.0465688	0.354574	-3.75952
NLGN4X	0.973289	1.43087	2.29051	0.0465728	0.354574	-3.75959
HLA-DOB	-0.609728	9.22748	-2.28931	0.0466662	0.354585	-3.7613
CASP16P	-0.592905	7.82166	-2.28884	0.0467024	0.354585	-3.76196
LOC107986909	-1.01612	2.58015	-2.28845	0.0467325	0.354585	-3.76251
MIR1249	1.30911	13.1077	2.28813	0.0467576	0.354585	-3.76297
AL391121.1	1.34519	12.0971	2.2876	0.0467987	0.354585	-3.76372
SLC30A8	-1.17724	1.91892	-2.28734	0.0468192	0.354585	-3.76409
XK	0.680196	8.19716	2.28707	0.0468404	0.354585	-3.76447
APOBEC3H	-1.02912	3.22227	-2.28699	0.0468466	0.354585	-3.76459
AC010973.1	-0.810555	1.13755	-2.28674	0.0468655	0.354585	-3.76493
RN7SKP38	-0.687973	3.31942	-2.28667	0.0468716	0.354585	-3.76504
MIR3196	1.0524	10.2194	2.28626	0.0469034	0.354585	-3.76562
ANTXRL	0.945386	8.74596	2.28514	0.0469904	0.354585	-3.7672
ARMC3	1.14497	1.45499	2.28492	0.0470079	0.354585	-3.76752
FCRL1	-0.832481	7.29085	-2.28402	0.0470785	0.354585	-3.7688
TMEM238	0.698767	14.856	2.28398	0.0470809	0.354585	-3.76884
SSTR2	0.788719	1.23804	2.28393	0.0470849	0.354585	-3.76892
CRLF1	1.1779	7.47756	2.2839	0.0470876	0.354585	-3.76896
lnc-SPATC1-1	1.15174	14.1259	2.28329	0.0471351	0.354585	-3.76982
ANKLE1	-1.01883	1.75121	-2.28317	0.0471446	0.354585	-3.77
LOC102724970	-1.14888	1.5056	-2.28314	0.0471472	0.354585	-3.77004
SLC38A1	-0.597386	11.0812	-2.28197	0.0472386	0.354806	-3.77169
SEC61G	-0.603471	10.5794	-2.28141	0.047283	0.354806	-3.7725
LOC105374709	-1.04963	1.28817	-2.28097	0.0473175	0.354806	-3.77312
MOV10	-0.602061	6.48366	-2.28091	0.0473218	0.354806	-3.77319
MBNL3	0.615153	10.6552	2.28072	0.0473374	0.354806	-3.77347
LOC101060157	-1.29842	2.77709	-2.28069	0.0473394	0.354806	-3.77351
AC007952.6	-0.87462	2.70266	-2.27982	0.0474078	0.354826	-3.77474
MAATS1	-0.828856	6.03162	-2.27979	0.0474106	0.354826	-3.77479
LOC105377229	-1.12323	1.70923	-2.27947	0.0474352	0.354826	-3.77524
MAML3	0.595015	5.29288	2.27909	0.0474651	0.354826	-3.77577
LOC101929653	1.08425	1.29297	2.27899	0.0474736	0.354826	-3.77592
AP001330.2	1.1141	2.11176	2.27859	0.0475051	0.354885	-3.77649
LOC102723331	0.813265	2.27326	2.27753	0.0475887	0.354885	-3.77799
KRTAP23-1	1.36007	8.08551	2.2772	0.0476151	0.354885	-3.77846
AC106892.1	0.966878	7.65072	2.27701	0.0476298	0.354885	-3.77873
FAM181A	1.06133	10.6334	2.27557	0.0477443	0.355097	-3.78077
MIR5011	-0.793165	4.00489	-2.27547	0.0477519	0.355097	-3.78091
LRRC31	-1.14089	3.0599	-2.27458	0.0478224	0.355097	-3.78216
NUDT16	0.642601	3.10706	2.27457	0.0478234	0.355097	-3.78218
LRP3	1.1054	12.2837	2.27395	0.047873	0.355097	-3.78307
AC009145.3	-0.644637	0.932686	-2.27383	0.0478824	0.355097	-3.78323
MEIS3	3.70131	2.17789	2.27373	0.04789	0.355097	-3.78337
LOC105372383	0.90576	4.37044	2.2735	0.0479086	0.355097	-3.7837
F5	0.60416	6.41977	2.27244	0.0479925	0.355331	-3.78519
AC110288.1	-0.697782	5.98981	-2.2724	0.0479963	0.355331	-3.78526
SLC5A11	-1.27157	2.78932	-2.27147	0.0480703	0.355523	-3.78657
IGBP1-AS2	0.825137	1.7203	2.27005	0.0481836	0.355885	-3.78858
AL135960.1	0.624756	2.80418	2.2694	0.0482357	0.355885	-3.7895
POTEG	-0.661337	0.619133	-2.26936	0.0482391	0.355885	-3.78956
OR13H1	-0.966094	5.35614	-2.26902	0.0482661	0.355907	-3.79004
DEFB103B	0.653701	0.521257	2.26885	0.0482801	0.355922	-3.79028
KLHDC7A	-0.745165	4.32995	-2.26797	0.0483503	0.356083	-3.79152
PDIA4	-0.848555	9.32252	-2.26761	0.0483793	0.356083	-3.79203
PRSS3	0.761632	4.60991	2.26726	0.0484078	0.356083	-3.79253
SPRY4	-1.17087	3.70655	-2.26726	0.0484078	0.356083	-3.79253
SPARC	0.602634	8.61685	2.26629	0.0484855	0.356129	-3.7939
PNPT1	-0.711082	8.52102	-2.26606	0.0485046	0.356129	-3.79423
NHS-AS1	0.980687	2.81247	2.2659	0.0485174	0.356129	-3.79446
AKR1C6P	-1.50667	2.98347	-2.26551	0.0485485	0.356131	-3.79501
AP000944.1	0.851546	0.801386	2.265	0.0485897	0.356224	-3.79573
KIAA0319	1.20137	2.69549	2.26449	0.0486313	0.356224	-3.79646
LOC105375227	1.08144	3.0475	2.26247	0.0487941	0.356224	-3.79931
ATXN7	0.737776	7.81071	2.26213	0.0488216	0.356224	-3.79978
USP18	-1.29791	7.15794	-2.26174	0.0488533	0.356224	-3.80034
LOC101928389	1.07099	2.4712	2.26153	0.0488708	0.356224	-3.80064
APOA1BP	-0.617884	8.97502	-2.2615	0.0488732	0.356224	-3.80068
LOC107985975	1.22147	3.63356	2.26138	0.0488832	0.356224	-3.80086
MMD2	-1.69146	3.18136	-2.26104	0.0489107	0.356263	-3.80134
GPR115	-1.22402	1.09636	-2.25977	0.0490137	0.356361	-3.80313
TXNDC5	-1.57082	11.1841	-2.25971	0.0490183	0.356361	-3.80321
SCEL-AS1	0.759616	1.24766	2.257	0.0492396	0.356361	-3.80704
C1orf106	-0.931903	2.44784	-2.25612	0.049312	0.356361	-3.8083
MIR6836	1.26855	9.63641	2.25499	0.0494043	0.356361	-3.80989
TMEM27	1.7018	2.70419	2.25477	0.0494224	0.356361	-3.8102
MMP9	0.793399	11.9586	2.25419	0.0494697	0.356361	-3.81102
TSSK6	-0.609718	3.37603	-2.25385	0.0494976	0.356361	-3.8115
ARHGEF40	0.990402	10.9519	2.25381	0.0495007	0.356361	-3.81155
MIR6821	1.18506	14.8891	2.25314	0.049556	0.356361	-3.8125
AL121906.1	0.869482	0.982719	2.25312	0.049558	0.356361	-3.81253
MIR7109	0.947286	12.0197	2.253	0.0495674	0.356361	-3.81269
TENM2	1.96674	2.30378	2.25288	0.0495777	0.356361	-3.81287
ATP6V1G2	0.767717	8.09313	2.25281	0.0495836	0.356361	-3.81297
RNF144A-AS1	-0.856529	4.08115	-2.25271	0.0495915	0.356361	-3.81311
CCDC54	-1.17507	1.04465	-2.25229	0.0496261	0.356361	-3.8137
SLC8A1	0.848981	7.97487	2.25205	0.0496461	0.356361	-3.81405
LOC101928988	0.998829	1.54769	2.25166	0.0496784	0.356361	-3.8146
HCG21	-0.882807	2.28354	-2.25113	0.0497215	0.356361	-3.81534
SCGB3A2	0.800401	9.22713	2.25096	0.0497361	0.356361	-3.81559
NFE2	0.809554	13.7719	2.25037	0.0497846	0.356361	-3.81642
PDLIM7	0.628369	8.82297	2.25019	0.0497996	0.356361	-3.81667
SORBS3	0.594963	16.6037	2.25	0.049815	0.356361	-3.81694
CYP4F2	0.92002	6.90645	2.24998	0.0498169	0.356361	-3.81697
AC132807.1	-1.24953	1.32037	-2.24977	0.0498341	0.356361	-3.81726
SOS1-IT1	-0.635092	4.1254	-2.24969	0.0498405	0.356361	-3.81737
PSG5	0.974577	2.35323	2.24963	0.0498461	0.356361	-3.81747
AL121992.2	0.831265	10.5484	2.24925	0.0498774	0.356361	-3.818
PPY2P	1.35477	7.75652	2.24871	0.0499223	0.356464	-3.81877
SEC14L5	1.01541	3.84012	2.24859	0.0499315	0.356464	-3.81893
AC073842.2	-0.651245	3.01471	-2.24849	0.0499398	0.356464	-3.81907
MIR3650	-0.826621	3.76223	-2.24804	0.0499777	0.356563	-3.81971
