# Supplementary material for: Bioinformatics-based discovery of biomarkers and immunoinflammatory targets in children with cerebral palsy: An observational study
Source: Medicine (Baltimore). 2024 Apr 19;103(16):e37828. doi: 10.1097/MD.0000000000037828 (PMC11029991; doi:10.1097/MD.0000000000037828)
Supplement: Supplementary file 3 [file medi-103-e37828-s003.xls]

## Sheet: Table S3
Gene	Module	MM_R	MM_pvalue	GS_R	GS_pvalue
ZZZ3	darkorange	0.952975	2.0211e-05	0.653819	0.0561226
ZWINT	green	0.966222	5.46794e-06	0.598206	0.0888257
ZWILCH	green	0.913636	0.000219065	0.503838	0.166686
ZUFSP	darkorange	0.821128	0.00358717	0.89742	0.00102831
ZSWIM6	darkorange	-0.805857	0.00488126	-0.5493	0.125557
ZSWIM4	paleturquoise	-0.914299	0.000212587	-0.60268	0.0858453
ZRANB2	darkorange	0.868917	0.00109942	0.736285	0.0236908
ZNRF2P1	brown2	0.969907	3.46006e-06	-0.581494	0.100516
ZNRD1	darkorange	0.95122	2.335e-05	0.483552	0.187241
ZNHIT6	darkorange	0.941733	4.69861e-05	0.419453	0.261074
ZNHIT3	darkorange	0.862244	0.00132971	0.548971	0.12583
ZNHIT2	brown2	0.97677	1.23874e-06	-0.480871	0.190059
ZNF92	darkorange	0.928277	0.000106103	0.698957	0.0361656
ZNF862	antiquewhite4	0.858304	0.00148112	0.136847	0.725532
ZNF853	darkgrey	-0.836011	0.00258292	-0.202756	0.600839
ZNF846	lightcoral	0.83681	0.00253555	0.245844	0.523714
ZNF843	brown2	0.941577	4.74818e-05	-0.592978	0.0923877
ZNF83	darkolivegreen1	0.811943	0.00433119	0.260845	0.497826
ZNF829	darkseagreen1	-0.927185	0.000112564	0.462483	0.210027
ZNF823	antiquewhite4	0.860533	0.00139401	0.112952	0.772329
ZNF821	darkseagreen1	-0.815583	0.00402427	0.375395	0.319462
ZNF813	brown2	-0.882504	0.000721921	0.51489	0.15606
ZNF805	darkolivegreen1	0.807621	0.00471697	0.140846	0.717773
ZNF80	darkseagreen1	-0.804951	0.00496721	0.522401	0.14907
ZNF799	sienna2	-0.914576	0.000209923	-0.34253	0.366878
ZNF793	darkorange	0.873034	0.000972696	0.225558	0.559534
ZNF792	antiquewhite4	0.938489	5.8124e-05	0.120417	0.757634
ZNF789	darkorange	0.93181	8.707e-05	0.457546	0.215578
ZNF786	darkorange	0.937981	6.00321e-05	0.282333	0.461684
ZNF783	antiquewhite4	0.97309	2.22098e-06	0.159499	0.681882
ZNF781	green4	0.921482	0.000151123	-0.358746	0.343081
ZNF780A	paleturquoise	0.810725	0.00443753	0.486699	0.183963
ZNF777	darkorange	0.955824	1.57947e-05	0.407808	0.275914
ZNF77	darkorange	0.882902	0.000712542	0.246113	0.523246
ZNF75A	darkorange	0.849501	0.00186398	0.472987	0.198484
ZNF750	darkorange	0.821526	0.00355711	0.699077	0.0361199
ZNF720	darkolivegreen1	0.821468	0.00356148	0.180899	0.641378
ZNF71	red	-0.833921	0.00270992	-0.157623	0.685468
ZNF707	darkorange	0.900379	0.000381498	0.377862	0.316033
ZNF705A	coral	0.85488	0.00162247	-0.266933	0.487471
ZNF704	darkviolet	-0.844077	0.0021328	-0.590663	0.0939928
ZNF7	darkorange	0.884206	0.000682433	0.445922	0.228962
ZNF697	cornflowerblue	0.808757	0.00461327	-0.472117	0.199427
ZNF695	darkviolet	-0.815324	0.00404563	-0.738663	0.0230102
ZNF692	darkorange	0.841042	0.00229493	0.503952	0.166575
ZNF678	darkorange	0.933142	8.0598e-05	0.540736	0.132785
ZNF672	lightpink3	0.850506	0.001817	0.23355	0.545315
ZNF671	antiquewhite4	0.915698	0.000199393	0.157361	0.685968
ZNF660	lightslateblue	0.844782	0.00209638	-0.200713	0.604591
ZNF658	antiquewhite4	0.903427	0.000338195	0.158162	0.684436
ZNF639	darkorange	0.888902	0.000581691	0.350238	0.35547
ZNF624	darkorange	0.917981	0.000179154	0.639915	0.063429
ZNF620	lavenderblush2	0.910686	0.000249647	0.108727	0.780674
ZNF615	darkorange	0.842209	0.00223158	0.34607	0.361617
ZNF613	honeydew1	0.928781	0.000103216	0.277734	0.469324
ZNF607	antiquewhite4	0.907197	0.00028975	0.387231	0.303182
ZNF606	lightslateblue	0.846323	0.00201832	0.276379	0.471584
ZNF598	darkorange	0.941444	4.79076e-05	0.491237	0.179294
ZNF593	darkorange	0.800061	0.00544979	0.547104	0.127388
ZNF578	brown2	0.871459	0.00101985	-0.177765	0.647261
ZNF576	darkorange	0.903345	0.000339311	0.591792	0.0932078
ZNF575	darkorange	0.805746	0.00489167	0.232506	0.547164
ZNF573	darkorange	0.888204	0.000595935	0.290866	0.447655
ZNF567	cornflowerblue	-0.857273	0.00152268	0.662353	0.0519151
ZNF563	antiquewhite4	0.864033	0.00126485	0.361221	0.339517
ZNF555	darkorange	0.881979	0.000734428	0.363579	0.336139
ZNF548	darkorange	0.92926	0.00010053	0.384328	0.307136
ZNF546	coral4	-0.854418	0.00164229	0.434104	0.24302
ZNF544	antiquewhite4	0.913729	0.000218152	-0.250837	0.515039
ZNF529	darkorange	0.953835	1.8791e-05	0.444442	0.230697
ZNF527	darkorange	0.915281	0.00020326	0.527455	0.144471
ZNF525	darkorange	0.980779	5.83488e-07	0.611428	0.0801975
ZNF518B	darkorange	0.956194	1.52792e-05	0.448162	0.226348
ZNF516	darkorange	-0.861115	0.00137189	-0.528794	0.143266
ZNF512B	darkorange	0.817321	0.00388338	0.278301	0.46838
ZNF512	darkorange	0.854951	0.00161945	0.473883	0.197517
ZNF507	green4	0.84156	0.00226664	-0.172266	0.657626
ZNF503	darkorange2	0.838748	0.0024232	-0.257269	0.503949
ZNF502	darkorange	0.826588	0.00319106	0.104108	0.78982
ZNF488	brown2	0.846156	0.00202669	-0.405788	0.278532
ZNF485	darkorange	0.81578	0.00400812	0.687914	0.0405346
ZNF469	antiquewhite4	0.850259	0.00182845	-0.183835	0.635882
ZNF45	darkorange	0.928917	0.000102449	0.429021	0.249206
ZNF449	darkorange	0.982183	4.31499e-07	0.554267	0.121475
ZNF446	brown2	0.882304	0.000726665	-0.370568	0.326223
ZNF444	darkorange	0.911925	0.000236441	0.221946	0.566007
ZNF443	antiquewhite4	0.840676	0.00231507	-0.368501	0.32914
ZNF442	green4	0.90413	0.000328732	-0.183268	0.636942
ZNF428	darkorange	0.905724	0.000308028	0.504619	0.165922
ZNF426	darkorange	0.806435	0.00482699	0.355068	0.34841
ZNF425	lightslateblue	0.90765	0.000284291	0.133571	0.731905
ZNF418	brown2	0.976092	1.3888e-06	-0.523241	0.148299
ZNF415	lightslateblue	0.801522	0.00530223	0.396295	0.291007
ZNF404	green4	0.882388	0.00072466	-0.245854	0.523698
ZNF395	darkorange	0.871054	0.00103222	0.382474	0.309672
ZNF385D	paleturquoise	-0.856951	0.00153587	-0.620438	0.0746279
ZNF385A	cornflowerblue	0.875379	0.000905457	-0.229417	0.552651
ZNF37A	plum3	0.88849	0.000590074	0.495347	0.175124
ZNF367	darkgrey	-0.802358	0.00521906	-0.18982	0.624725
ZNF358	darkolivegreen1	-0.815871	0.00400069	-0.119986	0.758481
ZNF354B	darkorange	0.91098	0.000246465	0.600591	0.087229
ZNF345	darkorange	0.975081	1.63708e-06	0.470656	0.201014
ZNF34	darkorange	0.838846	0.00241761	0.282769	0.460964
ZNF333	brown2	0.942906	4.33777e-05	-0.299535	0.433594
ZNF326	darkorange	0.820934	0.00360186	0.742076	0.022056
ZNF32	darkorange	0.876738	0.000868087	0.401227	0.28449
ZNF318	darkorange	0.875247	0.000909165	0.198505	0.608654
ZNF304	darkorange	0.812111	0.0043167	0.246801	0.522048
ZNF302	darkorange	0.885418	0.000655303	0.66417	0.0510462
ZNF30	darkorange	0.914125	0.000214276	0.522342	0.149123
ZNF3	antiquewhite4	0.953445	1.94253e-05	0.215194	0.578177
ZNF292	cornflowerblue	-0.924235	0.000131462	0.713088	0.0310366
ZNF286B	darkorange	0.947661	3.08126e-05	0.443043	0.232345
ZNF285	antiquewhite4	0.975042	1.64732e-06	0.189268	0.625753
ZNF280D	darkorange	0.902421	0.00035207	0.665561	0.0503872
ZNF280A	darkorange	0.842354	0.00222379	0.703587	0.034429
ZNF274	magenta2	0.829151	0.00301642	-0.346336	0.361224
ZNF267	darkseagreen1	0.912892	0.000226502	-0.301005	0.431229
ZNF266	brown1	-0.901227	0.000369063	0.83796	0.00479439
ZNF263	antiquewhite4	0.895348	0.000461704	0.184758	0.634157
ZNF260	darkorange	0.939962	5.28514e-05	0.582132	0.100053
ZNF256	darkorange	0.864612	0.00124435	0.142682	0.714217
ZNF252P-AS1	paleturquoise	0.906325	0.000300472	0.668404	0.0490572
ZNF248	antiquewhite4	0.842859	0.00219684	0.131852	0.735254
ZNF235	antiquewhite4	0.896437	0.000443387	0.379166	0.314228
ZNF232	darkorange	0.809863	0.00451393	0.201297	0.603517
ZNF225	lightslateblue	0.804508	0.00500957	0.210578	0.586552
ZNF224	darkorange	0.85479	0.00162635	0.685063	0.0417151
ZNF22	darkorange	0.956697	1.45978e-05	0.635462	0.065889
ZNF212	darkorange	0.867311	0.00115196	0.459226	0.21368
ZNF211	coral	0.810169	0.00448666	-0.157453	0.685793
ZNF197	darkorange	0.884766	0.00066981	0.634662	0.0663372
ZNF184	darkorange	0.854317	0.00164662	0.426124	0.252768
ZNF175	darkseagreen1	-0.884265	0.000681108	0.632795	0.0673906
ZNF157	navajowhite	0.900169	0.00038463	-0.575831	0.104678
ZNF154	darkorange	0.806348	0.00483511	0.292603	0.444821
ZNF146	darkorange	0.918528	0.000174547	0.490138	0.180418
ZNF142	antiquewhite4	0.893618	0.000491922	0.108616	0.780892
ZNF138	darkorange	0.913045	0.000224955	0.428569	0.24976
ZNF112	darkorange	0.814229	0.00413659	0.548451	0.126263
ZMYND8	brown2	0.926698	0.000115539	-0.417974	0.262936
ZMYND19	darkorange	0.920032	0.000162308	0.431226	0.246513
ZMYM4	darkorange	0.927937	0.000108088	0.428282	0.250112
ZMYM3	darkorange	0.833489	0.00273666	0.472606	0.198897
ZMYM1	darkorange	0.863877	0.00127041	0.342445	0.367004
ZKSCAN5	paleturquoise	0.848122	0.00192989	0.420272	0.260047
ZIC5	brown2	0.974694	1.74024e-06	-0.449363	0.224953
ZHX3	darkorange	0.802371	0.00521783	0.322773	0.396897
ZHX2	antiquewhite4	0.841624	0.00226315	-0.17371	0.654898
ZG16	mediumpurple2	0.857487	0.001514	-0.169364	0.663116
ZFYVE16	darkorange	-0.863734	0.00127551	-0.340896	0.369318
ZFY	black	-0.971257	2.88433e-06	0.505425	0.165136
ZFP91	antiquewhite4	0.850957	0.00179622	0.466214	0.205886
ZFP90	darkorange	0.887566	0.00060916	0.313654	0.411122
ZFP69	darkseagreen1	-0.839168	0.00239932	0.401142	0.284603
ZFP64	darkorange	0.89666	0.000439693	0.445428	0.22954
ZFP62	darkorange	0.915322	0.000202876	0.645463	0.0604456
ZFP41	brown2	0.918233	0.000177023	-0.330066	0.385686
ZFP1	darkorange	0.93016	9.56145e-05	0.441832	0.233776
ZFHX3	darkorange2	0.853766	0.00167052	-0.306583	0.422309
ZFAS1	darkorange	-0.873636	0.000955113	-0.768919	0.0154487
ZDHHC8	darkgrey	0.860478	0.00139612	0.199973	0.605952
ZDHHC7	darkorange2	0.855774	0.00158465	-0.239389	0.535014
ZDHHC5	brown2	0.90113	0.00037047	-0.476843	0.194338
ZDHHC4	darkorange	0.90547	0.000311257	0.469888	0.201852
ZDHHC23	darkorange	0.839455	0.00238313	0.778074	0.013541
ZDHHC18	darkseagreen1	0.946129	3.45173e-05	-0.530889	0.141394
ZDHHC11	darkgrey	-0.811907	0.00433435	-0.356642	0.346125
ZDHHC1	darkseagreen1	-0.885529	0.000652867	0.271821	0.479222
ZCCHC6	darkseagreen1	0.895378	0.00046118	-0.212371	0.583294
ZCCHC4	orange	0.943976	4.02683e-05	-0.10791	0.78229
ZCCHC24	darkorange2	0.859768	0.00142345	-0.105206	0.787643
ZCCHC2	red	0.916881	0.000188706	0.201723	0.602734
ZC3HAV1L	darkviolet	0.959317	1.14099e-05	0.357891	0.344316
ZC3HAV1	red	0.954211	1.81944e-05	0.163542	0.674171
ZC3H8	lavenderblush2	-0.836743	0.00253945	-0.238675	0.53627
ZC3H7A	darkorange	0.873334	0.000963896	0.647885	0.0591716
ZC3H18	darkolivegreen1	0.879934	0.00078465	-0.263838	0.492724
ZC3H15	darkorange	0.847391	0.00196546	0.78295	0.0125925
ZC3H12D	darkorange	0.896609	0.000440543	0.63476	0.0662819
ZC2HC1B	skyblue3	0.885778	0.000647389	0.805163	0.00883323
ZBTB7C	darkviolet	0.854846	0.00162396	0.439856	0.236121
ZBTB5	darkorange	0.828944	0.00303026	0.37854	0.315093
ZBTB47	cornflowerblue	0.894805	0.000471041	-0.502951	0.167557
ZBTB46-AS1	paleturquoise	-0.860404	0.00139894	-0.646963	0.0596547
ZBTB40	darkorange	0.832763	0.00278212	0.529426	0.1427
ZBTB39	lavenderblush2	-0.864754	0.00123934	0.277537	0.469651
ZBTB34	darkseagreen1	0.905931	0.000305402	-0.501242	0.16924
ZBTB25	darkorange	0.827436	0.0031325	0.213523	0.581203
ZBTB22	lavenderblush2	0.971909	2.63363e-06	-0.246961	0.521769
ZBTB14	darkorange	0.912748	0.000227963	0.581525	0.100494
ZBTB11	lavenderblush2	0.912581	0.000229664	0.160381	0.680198
ZBP1	red	0.809046	0.00458716	0.55615	0.119948
ZBED5	darkorange	0.892582	0.000510709	0.704485	0.0340985
ZBED4	antiquewhite4	0.940259	5.18324e-05	-0.114628	0.769024
ZBED3	antiquewhite4	0.873317	0.00096439	-0.179667	0.643689
ZAP70	darkorange	0.945529	3.60547e-05	0.447505	0.227113
ZAN	darkviolet	0.940942	4.95424e-05	0.465	0.207228
Z99758.1	brown2	0.964529	6.6357e-06	-0.401304	0.28439
Z99289.1	darkgrey	0.804882	0.0049738	0.393656	0.294525
Z98885.3	antiquewhite2	-0.842628	0.00220915	-0.106131	0.78581
Z98749.1	powderblue	-0.865437	0.00121553	0.103213	0.791594
Z98747.1	black	0.895119	0.000465611	-0.594263	0.0915041
Z98257.2	brown2	0.892051	0.000520539	-0.325016	0.393433
Z97832.2	darkolivegreen1	0.893667	0.000491057	0.356445	0.346411
Z97198.1	darkorange	-0.800697	0.00538523	-0.68039	0.043698
Z92544.2	brown2	0.980279	6.46256e-07	-0.488032	0.182584
Z92544.1	navajowhite	0.924528	0.000129492	-0.27063	0.481228
Z84468.1	brown2	0.939359	5.49641e-05	-0.535038	0.137728
Z82202.1	darkviolet	0.838387	0.00244383	0.254044	0.509499
Z73495.1	darkviolet	-0.873273	0.000965693	-0.380221	0.312771
Z69720.1	green4	0.911507	0.00024084	-0.288816	0.451008
YY1P2	darkviolet	0.838082	0.00246137	0.190838	0.622834
YWHAQ	darkseagreen1	-0.851859	0.00175514	0.563649	0.113982
YTHDC2	darkorange	0.95976	1.09262e-05	0.68277	0.0426809
YTHDC1	darkorange	0.831397	0.00286916	0.340131	0.370464
YPEL4	darkolivegreen1	-0.849118	0.0018821	0.159886	0.681141
YPEL3	darkorange	-0.929466	9.93882e-05	-0.629167	0.0694679
YIPF3	cornflowerblue	0.935391	7.048e-05	-0.50241	0.168089
YEATS4	darkorange	0.881957	0.000734944	0.670566	0.0480611
YEATS2-AS1	darkviolet	0.959796	1.08881e-05	0.450539	0.223593
YBX3	brown2	0.902326	0.000353394	-0.469901	0.201838
YBX2	darkviolet	0.907366	0.000287701	0.596745	0.0898124
YBEY	royalblue3	0.853953	0.0016624	0.492039	0.178476
YARS2	darkorange	0.934039	7.64417e-05	0.489777	0.180788
XXYLT1-AS2	green	0.889009	0.000579545	0.382113	0.310168
XRCC3	darkorange	0.941268	4.84765e-05	0.556835	0.119395
XPOT	darkorange	0.848063	0.00193271	0.49156	0.178964
XPO6	darkorange	-0.846141	0.00202742	-0.731377	0.0251375
XPO5	antiquewhite4	0.874001	0.000944536	0.399207	0.287151
XPO4	darkorange	0.885334	0.000657157	0.545148	0.129031
XPA	darkseagreen1	-0.906874	0.000293682	0.706878	0.0332278
XKRX	antiquewhite4	0.853437	0.00168491	-0.172507	0.657171
XKR9	darkviolet	0.943212	4.24706e-05	0.442804	0.232626
XKR5	brown2	0.818307	0.00380504	-0.152564	0.695165
XDH	black	0.857429	0.00151635	-0.309024	0.418432
XCR1	brown2	0.848347	0.001919	-0.485127	0.185596
XAGE2	mediumpurple2	-0.813493	0.00419851	-0.314257	0.410174
XAF1	red	0.930792	9.22721e-05	0.511188	0.159574
WRNIP1	darkorange	0.851395	0.00177618	0.416759	0.264469
WRN	darkorange	0.965019	6.28031e-06	0.535369	0.137438
WNT7B	darkviolet	0.93031	9.48134e-05	0.690958	0.0392981
WNT5B	green	0.800085	0.00544736	0.772377	0.0147083
WNT2B	palevioletred1	0.906885	0.000293555	-0.432335	0.245163
WIPF3	darkgrey	0.976832	1.22582e-06	0.232278	0.547568
WI2-2373I1.2	darkgrey	0.813982	0.0041573	0.218161	0.572818
WHSC1	darkorange	0.863377	0.00128835	0.488599	0.182
WFIKKN2	navajowhite	0.80204	0.00525064	-0.502276	0.168221
WFDC8	deeppink1	0.896787	0.000437608	0.401106	0.28465
WDYHV1	darkorange	0.850077	0.00183698	0.324695	0.393928
WDSUB1	darkorange	0.866183	0.00118995	0.249932	0.516608
WDR93	brown2	0.889846	0.000562849	-0.349833	0.356065
WDR90	darkorange	0.919543	0.000166216	0.551412	0.123812
WDR78	green3	0.849634	0.00185773	0.454993	0.218479
WDR77	darkorange	0.962958	7.87645e-06	0.45863	0.214352
WDR76	aliceblue	0.854787	0.00162647	0.633858	0.0667897
WDR75	darkorange	0.979118	8.11168e-07	0.565169	0.112795
WDR74	darkorange	0.928304	0.000105946	0.446618	0.228147
WDR66	brown2	-0.822159	0.00350981	0.142737	0.71411
WDR61	darkorange	0.919625	0.000165556	0.519709	0.151554
WDR59	antiquewhite4	0.893718	0.000490136	0.238122	0.537243
WDR54	darkorange	0.922963	0.000140297	0.337492	0.374427
WDR5	darkorange	0.943638	4.12324e-05	0.438588	0.237632
WDR45	darkorange	-0.846337	0.00201763	-0.783329	0.0125208
WDR36	darkorange	0.885141	0.000661435	0.503838	0.166687
WDR35	darkorange	0.879787	0.00078834	0.322439	0.397414
WDR34	darkorange	0.863862	0.00127093	0.418224	0.26262
WDR3	darkorange	0.941274	4.84578e-05	0.603867	0.0850645
WDR19	darkviolet	0.941308	4.83466e-05	0.417413	0.263643
WDR18	brown2	0.973032	2.24001e-06	-0.396481	0.29076
WDR12	darkorange	0.93998	5.2787e-05	0.588733	0.0953433
WDR11	darkorange	0.971915	2.63121e-06	0.59248	0.0927318
WDHD1	darkorange	0.874651	0.000925964	0.681762	0.0431098
WDFY3	darkseagreen1	0.87795	0.000835732	-0.58327	0.0992317
WBSCR22	darkorange	0.963032	7.8146e-06	0.574127	0.105952
WBSCR17	brown2	0.813253	0.00421885	-0.11051	0.777149
WBSCR16	darkorange	0.839381	0.00238732	0.498712	0.171752
WBP11P1	blueviolet	0.808049	0.00467769	-0.161813	0.677465
WASH1	brown2	-0.802949	0.00516089	0.426233	0.252634
WASF3	cornflowerblue	0.873691	0.000953501	-0.752379	0.0193349
VWC2L-IT1	lavenderblush2	0.833658	0.00272621	-0.184703	0.63426
VWA9	darkorange	0.958789	1.20055e-05	0.618476	0.0758196
VWA8	darkorange	0.952869	2.03913e-05	0.437102	0.239411
VWA7	darkviolet	0.936896	6.42608e-05	0.348455	0.358094
VWA2	brown2	0.979517	7.51288e-07	-0.407051	0.276894
VRK3	darkviolet	-0.858485	0.00147389	-0.58568	0.0975046
VPS13C	darkorange	0.910489	0.000251804	0.628362	0.0699337
VPS13A	darkorange	0.960608	1.00446e-05	0.558228	0.118276
VPREB3	darkorange	0.826083	0.00322633	0.677567	0.0449246
VNN3	darkseagreen1	0.843966	0.00213861	-0.373316	0.322365
VNN2	darkorange	-0.813235	0.00422042	-0.482609	0.188229
VMP1	darkseagreen1	0.941651	4.72482e-05	-0.489651	0.180918
VMAC	navajowhite	-0.833237	0.00275242	0.384982	0.306242
VMA21	lightpink3	0.820426	0.00364053	0.477946	0.193161
VILL	darkorange	0.859235	0.00144424	0.526797	0.145064
VIL1	darkorange	-0.836324	0.00256428	-0.573639	0.106318
VEZT	darkseagreen1	-0.979276	7.87155e-07	0.532574	0.139898
VEGFC	darkorange	-0.888047	0.000599178	-0.389996	0.299441
VDAC1	darkorange	0.962162	8.56698e-06	0.648784	0.058703
VCL	brown2	0.841422	0.00227417	-0.496466	0.173999
VCAN	darkorange2	0.883793	0.000691859	-0.276811	0.470863
VAX2	darkseagreen1	0.886405	0.000633804	-0.54162	0.132028
VAX1	antiquewhite4	-0.866893	0.00116592	-0.164175	0.672967
VAV2	lightpink3	0.871989	0.00100378	0.367351	0.330769
VASH2	darkviolet	0.921744	0.000149162	0.600472	0.087308
VARS2	darkorange	0.910663	0.000249899	0.370571	0.326218
VARS	darkorange	0.860721	0.00138685	0.38125	0.311355
VAMP3	darkorange2	0.906828	0.000294248	-0.114225	0.769817
UTS2B	chocolate4	-0.879441	0.000797111	-0.150651	0.698842
UTP20	darkviolet	0.889176	0.000576181	0.63092	0.0684589
UTP18	darkorange	0.937323	6.25709e-05	0.541089	0.132483
UTP15	darkorange	0.915793	0.000198519	0.57803	0.10305
UTF1	brown2	0.912845	0.000226977	-0.500587	0.169889
USPL1	darkorange	0.834459	0.00267679	0.728248	0.0260896
USP9Y	black	-0.985162	2.08306e-07	0.483363	0.187439
USP7	darkorange	0.808961	0.00459483	0.357036	0.345553
USP5	antiquewhite4	0.916024	0.000196401	0.182536	0.638313
USP46	green	0.866253	0.00118757	0.287496	0.453174
USP40	royalblue3	0.947179	3.19464e-05	0.538702	0.134537
USP32	darkseagreen1	0.872364	0.000992563	-0.552492	0.122924
USP30	navajowhite1	-0.828982	0.00302775	-0.693804	0.0381643
USP29	darkviolet	-0.835165	0.0026338	-0.665458	0.0504357
USP27X	cornflowerblue	0.844033	0.00213514	-0.169478	0.662901
USP24	darkorange	0.819722	0.00369456	0.326781	0.390717
USP18	red	0.802955	0.00516035	0.603859	0.08507
USP17L2	brown2	0.943128	4.272e-05	-0.288794	0.451045
USP16	darkorange	0.862315	0.00132709	0.74719	0.0206756
USP15	lightslateblue	-0.824631	0.0033292	0.102454	0.7931
USP12-AS1	lightcoral	0.884787	0.000669328	0.386631	0.303997
USO1	darkorange	0.870922	0.00103629	0.788187	0.0116246
USH1G	brown2	0.957433	1.36424e-05	-0.280969	0.463945
USE1	darkorange	0.909719	0.000260325	0.458204	0.214833
USB1	lightslateblue	0.849818	0.00184906	-0.190413	0.623624
URGCP	antiquewhite4	0.957736	1.32633e-05	0.114514	0.769248
URB2	darkorange	0.916016	0.000196478	0.423144	0.256461
URB1-AS1	darkorange	0.921684	0.000149616	0.329668	0.386294
UQCRC2	darkorange	0.930445	9.4099e-05	0.661386	0.0523813
UQCRB	darkviolet	0.916993	0.000187715	0.744756	0.0213251
UQCC3	darkorange	0.913478	0.000220628	0.356893	0.34576
UPP2	darkviolet	0.834116	0.00269783	0.68973	0.0397941
UPF3B	darkorange	0.836202	0.00257152	0.688549	0.0402746
UPB1	coral3	-0.847707	0.00195002	0.549373	0.125496
UNK	darkorange	0.855256	0.0016065	0.280833	0.464171
UNG	darkorange	0.871568	0.00101654	0.447202	0.227466
UNC5CL	darkorange	0.816411	0.00395674	0.323099	0.396393
UNC5C	brown2	0.915894	0.000197592	-0.232477	0.547217
UNC5B	darkseagreen2	0.893733	0.000489874	-0.335208	0.377874
UNC45B	plum2	0.908368	0.000275806	-0.421062	0.259058
UNC13C	blueviolet	0.804531	0.00500739	0.219985	0.569531
ULK2	darkorange	0.859407	0.00143753	0.67197	0.0474212
UHRF2	darkorange	0.841744	0.00225665	0.599905	0.0876864
UHRF1BP1	darkseagreen2	0.909009	0.000268377	0.121065	0.756361
UHRF1	green	0.936727	6.49353e-05	0.45784	0.215246
UGT8	green	0.894699	0.000472878	0.606684	0.0832305
UGT3A1	darkgrey	0.938299	5.88346e-05	0.306342	0.422693
UGT2B15	brown2	0.965216	6.14106e-06	-0.358949	0.342787
UGT2B10	darkgrey	0.948577	2.87441e-05	0.437598	0.238816
UGT1A6	darkviolet	0.940525	5.09297e-05	0.709149	0.0324154
UFSP2	darkorange	0.949872	2.59975e-05	0.641351	0.0626479
UFM1	brown2	-0.841555	0.00226692	0.813241	0.00768104
UFL1	darkorange	0.877412	0.000849972	0.746683	0.0208099
UFC1	darkorange	0.911613	0.000239726	0.665275	0.0505221
UCP2	darkorange	0.905552	0.000310205	0.372457	0.323569
UCKL1	brown2	0.854612	0.00163393	-0.100124	0.797725
UCHL1	green	0.908129	0.000278604	0.671574	0.0476009
UBXN2B	darkseagreen1	0.950552	2.4636e-05	-0.46654	0.205527
UBXN11	darkorange2	0.801014	0.00535322	-0.206143	0.594638
UBTF	darkorange	0.806907	0.00478292	0.266648	0.487953
UBTD1	darkorange	-0.831314	0.00287453	-0.643692	0.0613881
UBQLNL	red	0.865969	0.00119722	0.298611	0.435084
UBQLN1	antiquewhite4	0.903761	0.000333678	0.111798	0.774606
UBP1	darkorange	0.948737	2.8393e-05	0.672038	0.0473904
UBN1	darkseagreen1	0.90959	0.000261778	-0.380839	0.31192
UBL4B	brown2	0.951309	2.31834e-05	-0.29728	0.437233
UBIAD1	darkorange	0.932271	8.47901e-05	0.38129	0.3113
UBE3A	darkorange	0.925831	0.00012097	0.428112	0.25032
UBE2T	darkorange	0.828661	0.00304926	0.704991	0.0339133
UBE2N	darkorange	0.918266	0.000176744	0.457729	0.215371
UBE2MP1	brown2	0.882056	0.000732582	-0.42275	0.256952
UBE2L6	red	0.916522	0.000191908	0.410603	0.272314
UBE2E3	lavenderblush2	-0.865171	0.00122477	-0.290268	0.448632
UBE2E2	lightpink3	0.947744	3.06219e-05	0.471484	0.200114
UBE2D1	darkorange	-0.830356	0.00293678	-0.305714	0.423693
UBE2C	green	0.920269	0.00016044	0.590653	0.0939996
UBE2B	darkorange	-0.829905	0.00296638	-0.67992	0.0439006
UBAP2	antiquewhite4	0.96576	5.76959e-06	0.106175	0.785725
UBAP1	brown2	0.965426	5.99589e-06	-0.447817	0.22675
UBA7	skyblue3	0.844456	0.00211319	0.780093	0.0131427
UBA2	darkorange	0.9058	0.000307066	0.49894	0.171525
UAP1	darkorange	0.884861	0.000667668	0.601818	0.0864141
U62317.5	red	0.96431	6.79884e-06	0.314149	0.410345
U2SURP	darkorange	0.857128	0.00152862	0.635021	0.0661358
TYW5	darkorange	0.855453	0.00159819	0.584324	0.0984736
TYW1	darkorange	0.868079	0.0011266	0.697257	0.0368173
TYSND1	darkorange	0.87343	0.000961082	0.784204	0.0123559
TYROBP	darkorange	-0.871986	0.00100389	-0.359113	0.342552
TYMSOS	green	0.859145	0.00144778	0.238633	0.536343
TYMS	green	0.927545	0.000110401	0.584202	0.0985611
TYK2	darkviolet	-0.845438	0.00206291	-0.430275	0.247672
TXNDC5	green	0.96119	9.47067e-06	0.763924	0.0165614
TXNDC16	lightslateblue	0.834358	0.00268299	0.425344	0.253732
TXLNGY	black	-0.919133	0.000169541	0.530322	0.141899
TXLNA	darkorange	0.976386	1.3222e-06	0.561122	0.115972
TXK	darkorange	0.824209	0.00335956	0.512252	0.15856
TWISTNB	darkorange	0.882468	0.00072276	0.656277	0.0548893
TUSC5	darkviolet	-0.859043	0.00145179	-0.56657	0.111708
TUSC1	mediumpurple2	0.829141	0.00301712	-0.161947	0.67721
TULP4	darkorange	0.931344	8.94232e-05	0.395237	0.292416
TULP3	darkorange	0.94395	4.03442e-05	0.361722	0.338798
TUBGCP6	darkorange	0.939219	5.54644e-05	0.373641	0.32191
TUBG2	darkviolet	0.888069	0.000598709	0.646458	0.0599199
TUBG1	darkviolet	0.812964	0.00424352	0.867775	0.00242632
TUBE1	darkorange	0.942893	4.34155e-05	0.612968	0.0792278
TUBBP5	powderblue	0.848272	0.00192262	-0.234903	0.542922
TUBB1	cornflowerblue	0.825319	0.00328019	-0.553486	0.122111
TUBA8	darkseagreen1	0.82878	0.00304129	-0.741098	0.0223266
TUBA4B	darkseagreen1	0.857806	0.00150109	-0.523919	0.147679
TUBA4A	brown2	-0.879765	0.000788898	0.101328	0.795335
TUBA3D	darkorange	-0.934801	7.30374e-05	-0.609123	0.0816623
TUBA3C	cornflowerblue	0.922189	0.000145885	-0.62582	0.0714188
TTTY11	skyblue3	0.814148	0.00414335	0.892416	0.00120875
TTN	plum2	0.942216	4.54734e-05	-0.47669	0.194501
TTLL8	brown2	0.897846	0.000420472	-0.463711	0.208659
TTLL4	brown2	0.982657	3.8764e-07	-0.574536	0.105645
TTL	darkorange	0.91859	0.000174023	0.351388	0.353783
TTK	green	0.848686	0.00190273	0.427621	0.250924
TTC7B	cornflowerblue	0.889058	0.000578538	-0.610331	0.0808925
TTC39A	darkorange	-0.860381	0.00139982	-0.786067	0.0120102
TTC27	darkorange	0.945655	3.57279e-05	0.540359	0.133108
TTC25	brown2	0.826014	0.00323115	-0.620395	0.0746536
TTC21B	darkorange	0.813468	0.00420064	0.675996	0.0456166
TTC14	darkorange	0.813892	0.00416484	0.735674	0.0238679
TTC13	darkorange	0.956938	1.42799e-05	0.528704	0.143347
TTC12	darkorange	0.831712	0.00284891	0.393172	0.295174
TSSK6	darkviolet	0.838535	0.00243534	0.542704	0.131103
TSSC1	darkorange	0.93584	6.85816e-05	0.429429	0.248706
TSR1	darkorange	0.954335	1.80022e-05	0.601392	0.0866965
TSPYL5	darkorange	0.849096	0.00188317	0.361337	0.33935
TSPO2	brown2	0.827333	0.00313958	-0.546656	0.127763
TSPAN9	darkviolet	-0.883937	0.000688563	-0.363556	0.336171
TSPAN5	brown2	0.891231	0.000535995	-0.797695	0.00999778
TSPAN33	cornflowerblue	0.916451	0.000192539	-0.58806	0.0958171
TSPAN3	darkorange	0.845656	0.00205185	0.181578	0.640106
TSPAN14	antiquewhite4	0.917426	0.000183927	-0.111353	0.775485
TSPAN1	darkgrey	0.870879	0.0010376	0.422074	0.257794
TSNAXIP1	skyblue3	-0.864618	0.00124413	-0.873574	0.00208615
TSL	brown2	-0.885986	0.000642874	0.492927	0.177573
TSHZ3	darkorange	-0.822288	0.00350017	-0.785542	0.0121069
TSHR	honeydew1	0.90362	0.000335582	0.391519	0.297391
TSFM	darkorange	0.875606	0.000899153	0.454728	0.218782
TSEN54	darkorange	0.914269	0.000212882	0.494607	0.175871
TSEN34	darkseagreen1	0.920218	0.000160843	-0.435041	0.241889
TSEN2	darkorange	0.863286	0.00129165	0.379782	0.313378
TSEN15	darkseagreen1	-0.88296	0.000711168	0.482918	0.187905
TSACC	darkviolet	0.821497	0.00355932	0.186665	0.630598
TRUB2	darkorange	0.920771	0.00015654	0.408443	0.275094
TRUB1	darkorange	0.887555	0.000609405	0.570953	0.108347
TRRAP	darkorange	0.860616	0.00139084	0.245312	0.524641
TRPV6	darkviolet	0.827674	0.00311619	0.417463	0.26358
TRPV2	darkorange	0.956102	1.5406e-05	0.53731	0.135744
TRPV1	darkorange	0.836162	0.00257391	0.449698	0.224566
TRPT1	darkorange	0.955843	1.57681e-05	0.373501	0.322106
TRPM6	darkorange	-0.87969	0.000790806	-0.589829	0.0945752
TRNAU1AP	darkorange	0.946713	3.30699e-05	0.58286	0.0995271
TRMT61B	darkolivegreen1	0.912707	0.000228384	0.233637	0.545162
TRMT61A	darkorange	0.895225	0.000463806	0.492231	0.178281
TRMT12	darkorange	0.845567	0.00205633	0.416204	0.265171
TRMT112	darkorange	0.9464	3.38396e-05	0.545525	0.128713
TRMT11	darkorange	0.915839	0.000198091	0.404076	0.280762
TRMT10C	darkorange	0.93962	5.40407e-05	0.684016	0.0421542
TRMT10B	darkorange	0.868144	0.00112448	0.364693	0.334548
TRMT10A	darkorange	0.921553	0.000150591	0.530618	0.141635
TRIT1	darkorange	0.877143	0.000857179	0.291807	0.446119
TRIP6	coral	0.885616	0.000650949	0.179398	0.644194
TRIP13	green	0.975319	1.5759e-06	0.564352	0.113432
TRIP11	brown2	-0.902771	0.000347192	0.648662	0.0587666
TRIM68	darkorange	0.84521	0.00207451	0.408284	0.2753
TRIM66	darkviolet	0.843621	0.00215661	0.455625	0.21776
TRIM65	darkorange	0.971485	2.79466e-06	0.60309	0.0855753
TRIM61	darkolivegreen1	0.91376	0.00021784	0.28783	0.452625
TRIM6	red	0.938059	5.97366e-05	0.336549	0.375848
TRIM59	darkorange	0.921047	0.000154422	0.549111	0.125714
TRIM58	brown2	0.810479	0.00445923	-0.72633	0.0266844
TRIM51	mistyrose	0.812278	0.00430225	-0.534485	0.138213
TRIM48	mistyrose	0.837407	0.00250053	-0.461194	0.211469
TRIM32	darkorange	0.829965	0.00296247	0.303719	0.426879
TRIM28	darkorange	0.817643	0.00385764	0.284955	0.457354
TRIM13	darkseagreen1	-0.894915	0.000469138	0.47223	0.199304
TRIM10	brown2	0.881344	0.000749748	-0.561907	0.115352
TRIB3	darkorange	0.926771	0.000115086	0.525466	0.146271
TRIB2	darkorange	0.823746	0.00339311	0.481843	0.189035
TRIAP1	darkorange	0.846613	0.00200386	0.617846	0.0762047
TRHR	sienna2	0.989593	5.06798e-08	0.451469	0.22252
TRGV7	darkorange2	-0.821181	0.0035831	0.426432	0.252388
TREX2	darkgrey	0.9775	1.0912e-06	0.267485	0.486537
TREX1	red	0.922184	0.000145922	0.483982	0.186791
TREML2	darkorange	-0.974171	1.88748e-06	-0.556576	0.119604
TREM1	paleturquoise	-0.967234	4.8475e-06	-0.730531	0.0253926
TREH	blueviolet	-0.802744	0.00518107	0.160177	0.680586
TRBV11-2	antiquewhite4	0.88041	0.000772733	0.409759	0.273398
TRAPPC2B	darkorange	0.832592	0.00279295	0.172283	0.657594
TRAPPC13	darkorange	0.934955	7.23663e-05	0.611172	0.0803593
TRAP1	darkorange	0.833619	0.00272858	0.329329	0.386812
TRAM2	darkorange	0.822541	0.0034814	0.609785	0.0812399
TRAF5	darkorange	0.931403	8.91216e-05	0.655552	0.0552513
TRAF4	darkseagreen1	-0.825196	0.00328887	0.305396	0.424201
TRAF3IP3	darkorange	0.874641	0.000926242	0.753846	0.0189664
TRAF3IP1	darkorange	0.945414	3.63563e-05	0.395739	0.291747
TRAF1	darkorange	0.886791	0.000625537	0.432693	0.244729
TRABD2B	brown2	0.871951	0.00100494	-0.27514	0.473656
TRA2B	darkorange	0.939656	5.39157e-05	0.550436	0.124616
TPX2	green	0.963795	7.19557e-06	0.576531	0.104159
TPTE2	darkgrey	0.924012	0.000132983	0.256597	0.505104
TPRA1	mediumpurple2	0.923997	0.000133085	0.307563	0.420751
TPPP	red	-0.831406	0.00286859	0.100871	0.796242
TPM1-AS	navajowhite	0.840292	0.0023363	-0.110297	0.777571
TPM1	darkorange	-0.867151	0.00115728	-0.573069	0.106746
TPH1	navajowhite	0.898755	0.000406167	-0.413351	0.268797
TPGS2	brown2	0.831676	0.00285119	-0.678815	0.0443798
TPD52	darkseagreen1	-0.886702	0.000627431	0.471051	0.200584
TPBGL	darkviolet	0.911467	0.000241271	0.446046	0.228817
TP73	darkgrey	0.925359	0.000124009	0.280937	0.463997
TP53TG3C	darkgrey	0.848654	0.00190424	0.359682	0.34173
TP53I3	darkorange2	0.85729	0.00152199	0.133621	0.731807
TOR3A	royalblue3	0.854041	0.00165857	0.585745	0.0974582
TOR1B	red	0.956708	1.45839e-05	0.30636	0.422664
TOP3A	cornflowerblue	0.810724	0.00443765	-0.479908	0.191078
TOP2B	darkorange	0.964321	6.79075e-06	0.61826	0.0759513
TOP2A	green	0.952122	2.16944e-05	0.5743	0.105822
TOP1P1	cornflowerblue	-0.868556	0.00111106	0.686571	0.0410882
TONSL	navajowhite	-0.944788	3.80217e-05	0.37902	0.314429
TOMM40	darkorange	0.852007	0.00174845	0.170239	0.661458
TOMM34	darkorange	0.945387	3.64259e-05	0.672957	0.0469745
TOB1-AS1	darkviolet	0.857662	0.0015069	0.545897	0.128401
TNS3	darkorange2	0.868255	0.00112085	-0.121231	0.756035
TNS1	darkseagreen1	0.835907	0.00258913	-0.64578	0.0602779
TNR	darkviolet	0.80917	0.00457598	0.581617	0.100427
TNPO2	darkorange	0.938099	5.9587e-05	0.611403	0.0802133
TNNT2	navajowhite1	-0.871381	0.00102221	-0.772759	0.014628
TNNI3K	blueviolet	0.850541	0.00181538	0.695244	0.0375989
TNNI1	darkgrey	0.853739	0.00167171	0.409843	0.27329
TNKS2	brown2	-0.834794	0.00265631	0.469687	0.202072
TNK2	red	0.884252	0.000681398	0.421486	0.258528
TNIP3	darkorange2	-0.870896	0.00103709	0.229406	0.552672
TNIK	darkorange	0.93527	7.10015e-05	0.459982	0.212829
TNFSF13	darkorange2	0.95515	1.6767e-05	-0.17049	0.660985
TNFSF10	red	0.818814	0.00376518	0.249729	0.516959
TNFRSF4	brown2	0.951044	2.36839e-05	-0.403168	0.281947
TNFRSF1B	cornflowerblue	0.969532	3.63414e-06	-0.521131	0.150239
TNFRSF17	green	0.95171	2.24399e-05	0.743276	0.0217267
TNFRSF13C	darkorange	0.845533	0.00205806	0.270944	0.480698
TNFRSF11A	darkviolet	0.824343	0.00334994	0.472687	0.198809
TNFRSF10D	magenta2	0.806574	0.00481401	0.133407	0.732225
TNFRSF10C	darkseagreen1	0.95643	1.49563e-05	-0.573593	0.106352
TNFRSF10A-AS1	brown2	0.975348	1.56852e-06	-0.505095	0.165458
TNFAIP8	darkorange	0.81738	0.00387863	0.699989	0.0357737
TNFAIP6	red	0.924837	0.00012743	0.167811	0.66606
TNC	darkgrey	0.811899	0.004335	0.580151	0.101494
TMTC4	darkorange	0.817632	0.00385852	0.584724	0.0981873
TMTC3	darkorange	0.810144	0.00448895	0.80563	0.00876366
TMSB15B	darkorange	0.879915	0.000785114	0.283152	0.46033
TMPRSS7	darkgrey	0.886448	0.000632874	0.191321	0.621938
TMPRSS4-AS1	brown2	0.919528	0.00016634	-0.757647	0.0180339
TMPRSS4	brown2	0.918057	0.000178513	-0.235143	0.542496
TMOD2	darkseagreen2	-0.844166	0.0021282	0.176704	0.649257
TMOD1	coral4	0.949205	2.73869e-05	-0.553307	0.122257
TMIGD3	darkgrey	0.835186	0.0026325	-0.25822	0.502318
TMEM9B	brown2	-0.924827	0.000127497	0.620098	0.0748333
TMEM98	lightslateblue	0.866519	0.00117852	-0.161089	0.678847
TMEM97	darkorange	0.833411	0.00274156	0.432421	0.245059
TMEM91	darkorange	-0.81261	0.00427379	-0.616027	0.0773233
TMEM8C	darkgrey	0.832089	0.00282482	-0.113074	0.772089
TMEM89	lightpink3	0.863289	0.00129154	0.354816	0.348777
TMEM88B	cornflowerblue	-0.894338	0.000479179	0.384734	0.306581
TMEM88	darkseagreen1	0.872452	0.000989923	-0.692828	0.0385506
TMEM80	darkorange	0.904507	0.000323754	0.377033	0.317182
TMEM63B	brown2	0.876846	0.000865169	-0.749619	0.0200405
TMEM62	lightpink3	0.861341	0.00136335	0.535741	0.137112
TMEM61	darkviolet	0.966069	5.56642e-06	0.506984	0.163621
TMEM5-AS1	palevioletred1	0.883077	0.000708445	-0.198445	0.608764
TMEM56	plum3	-0.888023	0.00059967	-0.459402	0.213482
TMEM55A	darkorange	-0.852492	0.0017267	-0.150377	0.699369
TMEM52B	brown2	0.868791	0.00110346	-0.409153	0.274179
TMEM51-AS1	darkviolet	0.844576	0.00210697	0.773263	0.0145224
TMEM5	darkorange	0.880407	0.000772816	0.490813	0.179727
TMEM45A	chocolate4	-0.896241	0.000446631	-0.270377	0.481654
TMEM44	darkorange	0.812312	0.00429939	0.202257	0.601755
TMEM41A	darkorange	0.800513	0.00540377	0.302776	0.428388
TMEM40	brown2	0.965473	5.96364e-06	-0.438555	0.237672
TMEM263	darkorange	0.94074	5.02106e-05	0.660022	0.0530435
TMEM256	darkorange	0.907963	0.000280563	0.610896	0.0805344
TMEM254	darkorange	0.820729	0.0036174	0.323378	0.395962
TMEM252	brown2	0.976223	1.35888e-06	-0.357916	0.34428
TMEM249	red	-0.825118	0.00329445	-0.384252	0.307238
TMEM248	antiquewhite4	0.92738	0.000111392	0.206674	0.593667
TMEM245	darkorange	0.921087	0.000154111	0.453047	0.220706
TMEM243	darkorange	0.847103	0.00197962	0.423024	0.256611
TMEM241	darkorange	0.867124	0.00115817	0.284718	0.457744
TMEM238	brown2	0.858524	0.00147233	-0.534706	0.138019
TMEM231	brown2	0.982238	4.26282e-07	-0.503408	0.167108
TMEM230	darkorange	0.871687	0.00101291	0.614328	0.0783778
TMEM223	darkorange	0.960107	1.05592e-05	0.429827	0.248219
TMEM221	brown2	0.926881	0.000114412	-0.345349	0.362686
TMEM218	darkorange	0.982058	4.43698e-07	0.61693	0.0767669
TMEM214	darkorange	0.928699	0.000103682	0.575242	0.105118
TMEM211	darkviolet	0.875453	0.000903411	0.743005	0.0218007
TMEM206	darkorange	0.840433	0.00232848	0.248859	0.51847
TMEM203	antiquewhite4	0.90632	0.000300534	0.384131	0.307404
TMEM200A	green	0.900643	0.000377593	0.395424	0.292166
TMEM190	darkviolet	0.881368	0.000749176	0.362541	0.337623
TMEM186	darkorange	0.954163	1.82701e-05	0.485025	0.185703
TMEM185A	lavenderblush2	-0.860682	0.0013883	-0.118089	0.762209
TMEM182	lightslateblue	0.842416	0.00222047	0.342403	0.367066
TMEM18	antiquewhite4	0.916788	0.000189528	0.191115	0.62232
TMEM178B	orange	0.850224	0.00183009	-0.42812	0.250311
TMEM178A	brown2	0.82724	0.00314595	-0.451567	0.222407
TMEM177	darkorange	0.937507	6.18507e-05	0.400187	0.285859
TMEM176A	cornflowerblue	0.821118	0.00358791	-0.117037	0.76428
TMEM171	lavenderblush2	-0.817933	0.00383459	-0.37708	0.317118
TMEM170B	darkorange2	0.914668	0.000209051	-0.144015	0.711639
TMEM161B	darkorange	0.936645	6.52662e-05	0.713613	0.0308561
TMEM161A	darkorange	0.912275	0.000232814	0.508265	0.162382
TMEM160	darkorange	0.896196	0.000447382	0.399238	0.28711
TMEM158	cornflowerblue	0.900525	0.000379333	-0.529305	0.142808
TMEM156	darkseagreen1	-0.81109	0.00440551	0.672208	0.0473135
TMEM154	darkseagreen1	0.84801	0.0019353	-0.2661	0.488882
TMEM151A	darkolivegreen1	-0.808991	0.00459216	-0.349476	0.35659
TMEM145	brown2	0.953336	1.96058e-05	-0.49574	0.174728
TMEM141	darkorange	0.87947	0.000796389	0.538128	0.135034
TMEM140	red	0.83931	0.00239131	-0.228557	0.554183
TMEM138	darkorange	0.881645	0.000742449	0.453792	0.219852
TMEM134	darkorange	0.947502	3.11841e-05	0.438533	0.237698
TMEM133	green	0.865196	0.0012239	0.55633	0.119803
TMEM132B	navajowhite	0.85297	0.00170549	-0.15596	0.688651
TMEM128	darkorange	0.951418	2.29787e-05	0.605383	0.0840748
TMEM126B	darkorange	0.804599	0.00500088	0.809571	0.00819095
TMEM126A	darkorange	0.898362	0.000412311	0.597016	0.0896285
TMEM125	darkgrey	0.871936	0.00100539	0.215184	0.578196
TMEM120B	darkorange	0.831279	0.00287674	0.160126	0.680684
TMEM119	black	0.8308	0.00290781	-0.389314	0.300362
TMEM110	lightpink3	0.825735	0.00325075	0.704272	0.0341765
TMEM109	darkorange	0.97761	1.07021e-06	0.415635	0.265892
TMEM106A	antiquewhite2	0.839652	0.00237204	0.434798	0.242181
TMEM101	darkorange	0.877785	0.000840086	0.28852	0.451493
TMEM100	navajowhite1	-0.815235	0.00405295	-0.72532	0.0270015
TMED3	darkseagreen1	-0.878851	0.000812223	0.494215	0.176267
TMCO4	darkorange	0.908323	0.00027633	0.427642	0.250898
TMCC3	brown2	0.928977	0.000102113	-0.706411	0.0333967
TMCC2	brown2	0.835154	0.00263444	-0.65387	0.0560965
TMC8	darkorange	0.897025	0.000433711	0.464955	0.207278
TMC6	darkorange	0.881236	0.000752375	0.613589	0.0788386
TMC5	coral4	0.953161	1.9897e-05	-0.437272	0.239207
TMC3	darkviolet	0.87272	0.000981974	0.613631	0.0788127
TMC1	paleturquoise	0.831252	0.00287847	0.671	0.0478628
TMA7	indianred3	-0.80764	0.00471524	0.102565	0.79288
TMA16	brown2	-0.829185	0.00301416	0.670042	0.0483014
TM7SF2	antiquewhite4	0.829603	0.00298639	-0.130553	0.737788
TM6SF2	darkviolet	0.826216	0.00321697	0.303919	0.426559
TM6SF1	brown2	0.855356	0.00160228	-0.218733	0.571786
TM4SF5	brown2	0.953168	1.98859e-05	-0.482804	0.188025
TM4SF19	darkorange2	-0.900282	0.000382937	-0.195101	0.614935
TM4SF1	cornflowerblue	-0.80871	0.00461758	0.693967	0.0380999
TM2D1	darkorange	0.863472	0.00128493	0.680538	0.0436345
TLX1NB	darkviolet	0.921729	0.000149279	0.316666	0.406399
TLX1	blue3	-0.813063	0.00423505	-0.164422	0.672496
TLR7	lightpink3	0.939315	5.51217e-05	0.598447	0.0886634
TLR6	darkseagreen1	0.948786	2.82874e-05	-0.672883	0.0470079
TLR5	cornflowerblue	0.903926	0.000331463	-0.309782	0.417231
TLR4	darkseagreen1	0.938841	5.68291e-05	-0.576512	0.104172
TLR3	darkorange2	-0.80969	0.00452932	0.276065	0.472108
TLR2	honeydew1	-0.874852	0.000920267	-0.388159	0.301924
TLR10	darkseagreen1	-0.852388	0.00173137	0.536303	0.136621
TLR1	darkseagreen1	0.969968	3.43229e-06	-0.596199	0.0901829
TLE6	darkviolet	0.991879	1.88402e-08	0.559791	0.117028
TLE3	darkorange	-0.856826	0.00154099	-0.766788	0.015917
TKTL1	navajowhite	0.899894	0.000388742	-0.359262	0.342337
TK2	darkorange2	0.885449	0.000654631	-0.199884	0.606115
TK1	green	0.973988	1.94109e-06	0.585815	0.0974083
TJP2	indianred3	0.940195	5.20507e-05	-0.225902	0.55892
TJAP1	darkorange	0.830948	0.00289815	0.459617	0.21324
TISP43	darkorange	0.801907	0.0052638	0.446262	0.228564
TIPIN	darkorange	0.874697	0.000924668	0.591344	0.0935188
TIMM9	darkorange	0.920837	0.000156024	0.446946	0.227765
TIMM44	darkorange	0.872998	0.000973751	0.463913	0.208435
TIMM21	darkorange	0.933103	8.07784e-05	0.678323	0.0445939
TIMD4	darkseagreen1	-0.803614	0.00509593	0.551259	0.123937
TIGIT	darkorange	0.801866	0.00526791	0.471793	0.199778
TIGD5	darkviolet	0.955898	1.56907e-05	0.550216	0.124798
TIGD3	darkseagreen1	0.901749	0.000361566	-0.424909	0.25427
TIGD2	darkorange	0.921543	0.000150664	0.466528	0.205539
TIE1	honeydew1	0.917011	0.000187564	0.116055	0.766212
THYN1	darkorange	0.967078	4.93922e-06	0.625196	0.0717864
THUMPD3	darkorange	0.936718	6.49713e-05	0.595638	0.0905642
THUMPD2	darkorange	0.901766	0.000361321	0.590589	0.094044
THUMPD1	darkorange	0.916721	0.000190126	0.76189	0.0170295
THSD7A	mistyrose	0.873162	0.000968918	-0.233467	0.545463
THSD4-AS2	darkviolet	0.948337	2.92752e-05	0.431712	0.245921
THSD1	darkorange	0.971115	2.94112e-06	0.606986	0.0830357
THPO	lightslateblue	-0.85602	0.00157435	0.133743	0.73157
THOP1	darkorange	0.988514	7.50996e-08	0.533651	0.138947
THOC5	cornflowerblue	0.91885	0.000171867	-0.634737	0.0662949
THOC3	darkorange	0.895565	0.000458006	0.702218	0.0349367
THOC2	darkorange	0.867694	0.00113925	0.699795	0.0358471
THNSL2	blue3	0.854368	0.00164444	-0.347865	0.358963
THNSL1	darkorange	0.826814	0.00317537	0.286792	0.454331
THG1L	darkorange	0.853083	0.00170048	0.69982	0.0358378
THEMIS2	darkorange	-0.81371	0.00418022	-0.54954	0.125358
THEMIS	darkorange	0.839615	0.00237414	0.326292	0.391469
THEM6	darkorange	0.904907	0.000318518	0.487195	0.183449
THBS1	darkorange	-0.932435	8.39863e-05	-0.393175	0.29517
THBD	paleturquoise	-0.87458	0.000927983	-0.738255	0.023126
THAP9	darkorange	0.955396	1.64077e-05	0.550729	0.124374
THAP4	darkorange	0.90772	0.000283458	0.272268	0.478471
THADA	darkorange	0.818374	0.00379972	0.227802	0.555529
TGS1	darkorange	0.844061	0.00213366	0.895609	0.00109128
TGM7	darkgrey	0.939722	5.36832e-05	0.402023	0.283447
TGM3	darkorange	-0.881415	0.000748031	-0.235977	0.541024
TGM2	cornflowerblue	0.897806	0.000421115	-0.652034	0.057029
TGFBR3L	darkseagreen2	0.843217	0.00217787	-0.411791	0.270791
TGFBI	darkorange2	0.908649	0.000272531	-0.207108	0.592874
TGFB3	antiquewhite4	0.937201	6.30485e-05	0.153873	0.692652
TGFA	darkorange	-0.9046	0.000322525	-0.648355	0.0589262
TFRC	darkorange	0.842279	0.00222784	0.491403	0.179124
TFF3	coral4	0.816765	0.0039281	-0.19568	0.613865
TFF2	antiquewhite4	-0.883827	0.000691098	-0.42233	0.257474
TFDP3	skyblue3	-0.83947	0.00238227	-0.854772	0.00332461
TFDP2	brown2	0.812093	0.00431822	-0.259003	0.500977
TFB2M	darkorange	0.94675	3.29791e-05	0.636611	0.0652483
TFB1M	darkorange	0.973174	2.19344e-06	0.566685	0.111619
TFAP4	darkorange	0.877564	0.000845928	0.509301	0.161384
TFAMP1	darkorange	0.812333	0.00429753	0.842767	0.00433627
TEX37	darkgrey	0.954975	1.70273e-05	0.218478	0.572246
TEX35	lightcoral	0.913461	0.000220803	0.346412	0.361111
TEX264	darkviolet	0.890742	0.000545363	0.669117	0.0487275
TEX13A	black	0.808284	0.00465621	-0.44497	0.230077
TEX10	darkorange	0.977559	1.07991e-06	0.443221	0.232135
TET2	darkseagreen1	0.951128	2.35247e-05	-0.417727	0.263247
TESK1	darkorange	0.817082	0.00390257	0.224359	0.56168
TENM3	darkviolet	0.826862	0.00317207	0.481436	0.189464
TENM2	plum2	0.853837	0.00166744	-0.585829	0.0973984
TENM1	darkorange	0.861238	0.00136724	0.21151	0.584857
TELO2	darkorange	0.841835	0.00225173	0.545852	0.128438
TEKT5	lightcoral	0.842217	0.00223114	0.19764	0.610247
TEFM	brown2	0.929504	9.91771e-05	-0.226541	0.557779
TEF	paleturquoise	0.879282	0.000801166	0.530265	0.14195
TECPR2	darkseagreen1	0.893312	0.000497418	-0.5143	0.156617
TEC	orange	0.904594	0.000322604	-0.351624	0.353437
TEAD3	brown2	0.840048	0.0023499	-0.235499	0.541869
TEAD2	moccasin	-0.879671	0.000791287	0.759832	0.0175119
TEAD1	brown2	0.962708	8.08886e-06	-0.514464	0.156462
TDRD7	red	0.930475	9.39364e-05	0.482425	0.188422
TDRD10	darkviolet	0.959081	1.1673e-05	0.535724	0.137126
TDRD1	mistyrose	-0.848103	0.0019308	0.373093	0.322677
TDP1	darkorange	0.94816	2.96729e-05	0.429136	0.249065
TDGF1	darkorange	-0.897521	0.000425678	-0.586529	0.0969004
TCTN3	darkorange	0.972202	2.52604e-06	0.54014	0.133297
TCTEX1D1	darkseagreen3	0.826768	0.0031786	0.26329	0.493656
TCTE3	paleturquoise	0.838015	0.00246525	0.70254	0.0348167
TCTE1	darkgrey	0.936823	6.45507e-05	0.530049	0.142143
TCP11L2	royalblue3	-0.937331	6.25374e-05	-0.7321	0.0249208
TCP1	blueviolet	0.949071	2.76719e-05	0.255734	0.506587
TCOF1	brown2	0.95753	1.35213e-05	-0.476238	0.194985
TCN1	mistyrose	0.934278	7.5361e-05	-0.45207	0.221828
TCL6	darkseagreen2	0.838772	0.0024218	0.403508	0.281502
TCL1B	darkorange	0.860661	0.00138911	0.352825	0.351679
TCHP	darkorange	0.800408	0.00541446	0.756605	0.0182864
TCHH	green4	-0.972853	2.29969e-06	0.26378	0.492823
TCF7	antiquewhite4	0.921692	0.000149556	0.201767	0.602654
TCF4-AS2	brown2	0.955825	1.57928e-05	-0.662437	0.0518747
TCF4	darkorange	0.899585	0.000393416	0.531145	0.141165
TCF3	darkorange	0.948738	2.83924e-05	0.393063	0.29532
TCF23	darkgrey	0.895614	0.000457181	0.256061	0.506026
TCF19	blueviolet	0.959225	1.1512e-05	-0.173385	0.655513
TCF12	darkorange	0.980947	5.63499e-07	0.578375	0.102796
TCERG1L	darkviolet	0.878775	0.000814195	0.420585	0.259655
TCERG1	darkorange	0.923285	0.00013802	0.561651	0.115554
TCEANC2	darkorange	0.870748	0.00104167	0.527666	0.14428
TCEAL8	cornflowerblue	-0.929255	0.000100556	0.644043	0.0612005
TCEA2	antiquewhite4	0.900518	0.000379435	-0.142928	0.713741
TBXA2R	darkgrey	0.932219	8.50417e-05	0.163722	0.67383
TBX19	darkviolet	0.916306	0.000193848	0.541871	0.131813
TBRG4	darkorange	0.896749	0.000438234	0.439434	0.236624
TBRG1	darkorange	0.811839	0.00434021	0.583417	0.0991255
TBL1X	cornflowerblue	0.979017	8.26988e-07	-0.507346	0.16327
TBCK	darkorange	0.864485	0.00124879	0.453449	0.220244
TBCE	darkorange	0.823221	0.00343135	0.406785	0.277239
TBCB	darkorange	0.843861	0.00214411	0.663626	0.0513053
TBCA	darkorange	0.803474	0.0051096	0.654228	0.0559159
TBC1D3C	darkviolet	-0.91315	0.000223902	-0.463647	0.20873
TBC1D3B	coral	0.921038	0.000154485	-0.231198	0.549485
TBC1D29	green	-0.828148	0.00308391	-0.429836	0.248208
TBC1D26	brown2	0.883635	0.000695494	-0.348145	0.35855
TBC1D22A-AS1	green4	0.920824	0.000156125	-0.563131	0.114388
TBC1D2	darkorange2	0.881089	0.000755988	-0.391536	0.297367
TBC1D14	cornflowerblue	0.93317	8.04636e-05	-0.6746	0.0462372
TBC1D10C	brown2	-0.916839	0.000189082	0.526255	0.145555
TASP1	darkorange	0.934517	7.42945e-05	0.528572	0.143465
TAS2R60	darkviolet	0.920285	0.000160314	0.327863	0.389057
TAS2R5	darkviolet	0.805821	0.00488459	0.634833	0.0662411
TAS2R43	plum3	0.806136	0.00485502	0.135031	0.729063
TAS2R40	green	-0.800217	0.00543389	-0.510002	0.16071
TAS2R16	lightslateblue	-0.84496	0.00208728	-0.312887	0.412328
TAS1R3	blueviolet	-0.886338	0.000635243	-0.330976	0.384298
TAS1R2	darkgrey	0.835598	0.00260768	0.589855	0.094557
TAS1R1	lavenderblush1	-0.846864	0.00199142	0.248479	0.519128
TARSL2	darkorange	0.958764	1.20343e-05	0.59272	0.092566
TARS2	lightslateblue	0.88587	0.000645389	0.277363	0.469942
TARDBP	darkorange	0.812737	0.00426286	0.618865	0.0755822
TARBP2	darkorange	0.940611	5.06426e-05	0.588573	0.095456
TARBP1	darkorange	0.930781	9.23278e-05	0.571364	0.108034
TAPT1-AS1	paleturquoise	0.856148	0.00156903	0.33749	0.37443
TAPT1	darkorange	0.804667	0.00499428	0.667323	0.0495603
TAMM41	darkorange	0.854532	0.00163737	0.28241	0.461558
TAL1	brown2	0.881465	0.000746817	-0.664784	0.0507547
TAGLN3	darkviolet	0.818963	0.00375357	0.429711	0.248361
TAF9B	darkorange	0.857989	0.00149371	0.758191	0.0179028
TAF9	darkorange	0.920362	0.000159714	0.59403	0.0916643
TAF7L	antiquewhite2	-0.90156	0.000364258	-0.347396	0.359656
TAF5	royalblue3	0.945035	3.73589e-05	0.517243	0.15385
TAF4B	darkgrey	-0.852048	0.00174659	-0.374051	0.321337
TAF1D	brown2	-0.895878	0.000452719	0.800783	0.00950439
TAF1C	darkorange	0.891381	0.000533143	0.451099	0.222946
TAF1A	darkorange	0.886105	0.000640277	0.807676	0.00846306
TAF11	darkorange	0.884737	0.000670453	0.68212	0.0429571
TACSTD2	darkviolet	0.813648	0.00418541	0.501083	0.169397
TACR3	sienna2	0.888367	0.000592593	0.402008	0.283466
TACR2	brown2	0.962519	8.25229e-06	-0.385752	0.305192
TACC3	darkseagreen1	0.92526	0.000124651	-0.561829	0.115413
TAB1	darkorange	0.871395	0.0010218	0.50868	0.161981
TAAR2	darkviolet	0.964997	6.29585e-06	0.59918	0.0881713
SYVN1	honeydew1	0.857022	0.00153296	0.488949	0.18164
SYTL2	darkorange	0.827818	0.0031064	0.311022	0.41527
SYT15	darkgrey	0.976045	1.3996e-06	0.206168	0.594591
SYT14P1	darkviolet	0.835725	0.00260005	0.580189	0.101466
SYT13	darkgrey	0.853405	0.00168633	0.264263	0.492002
SYT11	darkorange	0.831573	0.00285784	0.248872	0.518447
SYNPO	darkorange	0.890601	0.000548087	0.281264	0.463456
SYNJ2BP-COX16	darkorange	0.882226	0.000728521	0.543557	0.130378
SYNJ2BP	darkorange	0.935625	6.94853e-05	0.667187	0.0496238
SYNJ1	lavenderblush2	-0.816287	0.00396681	-0.12836	0.742071
SYNGR4	darkorange	-0.870694	0.00104334	-0.788221	0.0116186
SYNGAP1	darkorange	0.82722	0.00314733	0.253093	0.511138
SYNE1	darkorange	0.921894	0.000148057	0.475527	0.195748
SYNDIG1L	darkviolet	0.913627	0.000219153	0.576438	0.104227
SYNDIG1	navajowhite1	0.899565	0.000393722	0.726015	0.0267831
SYNC	antiquewhite4	0.937558	6.1655e-05	0.223192	0.563772
SYN2	lavenderblush1	0.864085	0.00126299	-0.392671	0.295845
SYN1	darkviolet	0.990399	3.67502e-08	0.572019	0.107538
SYMPK	brown2	-0.975616	1.50183e-06	0.420337	0.259965
SYCE2	darkolivegreen1	0.891133	0.000537852	0.117816	0.762746
SWAP70	darkorange	0.913859	0.00021687	0.621852	0.073776
SV2A	brown2	0.976308	1.33974e-06	-0.380571	0.312289
SUV420H2	darkseagreen2	0.935041	7.19893e-05	0.140017	0.719379
SUV39H2	darkorange	0.836933	0.0025283	0.65956	0.0532692
SUV39H1	darkorange	0.967337	4.7874e-06	0.362176	0.338147
SUSD4	navajowhite1	0.890054	0.00055875	0.59031	0.0942391
SUSD3	darkorange	0.916105	0.000195668	0.609563	0.0813817
SUPV3L1	darkorange	0.93762	6.1416e-05	0.377596	0.316402
SUPT7L	darkorange	0.98096	5.61879e-07	0.642548	0.0620015
SUPT20HL1	green4	-0.883321	0.000702753	0.487325	0.183315
SUN5	brown2	0.903639	0.000335321	-0.186062	0.631722
SUN1	darkorange	0.980811	5.79664e-07	0.592901	0.0924411
SUMO3	lightpink3	0.837909	0.00247135	0.578981	0.102351
SUMF2	darkorange	0.836678	0.00254332	0.281751	0.462648
SULT2A1	brown2	0.835381	0.0026207	-0.662556	0.0518174
SULT1A2	darkorange2	0.857829	0.00150018	-0.147816	0.704302
SULF2	darkseagreen1	0.80118	0.00533651	-0.689744	0.0397884
SUGP2	darkorange	0.842682	0.00220627	0.542707	0.1311
SUGP1	darkorange	0.804221	0.00503722	0.353749	0.350331
SUGCT	darkviolet	0.953157	1.99042e-05	0.484001	0.186771
SUCLG2	orange	0.889275	0.000574186	-0.192127	0.620442
SUCLA2	darkorange	0.888827	0.000583208	0.701453	0.0352226
STX19	moccasin	0.944498	3.88146e-05	-0.82393	0.00631914
STX17	darkgrey	0.924614	0.000128917	0.498214	0.172248
STT3A	green	0.880501	0.000770471	0.449369	0.224947
STRBP	darkorange	0.932892	8.17828e-05	0.548854	0.125928
STRADB	brown2	0.913738	0.000218062	-0.540259	0.133195
STRA6	orange	0.883399	0.000700941	-0.535301	0.137497
STRA13	darkorange	0.930926	9.15762e-05	0.435639	0.241168
STK25	darkorange	0.902808	0.000346683	0.47543	0.195852
STIL	green	0.845868	0.00204118	0.485922	0.184769
STH	lightcoral	0.835031	0.00264189	0.643324	0.0615851
STEAP4	darkorange	-0.928752	0.000103382	-0.536544	0.13641
STAT2	red	0.868587	0.00111005	0.497787	0.172675
STAT1	red	0.938418	5.83902e-05	0.402113	0.283329
STARD9	darkseagreen2	0.81298	0.00424213	-0.40048	0.285474
STARD7-AS1	lightpink3	0.829117	0.00301869	0.327385	0.38979
STARD4-AS1	deeppink1	-0.859168	0.00144689	-0.174524	0.653364
STARD13-AS	darkseagreen1	0.906932	0.000292973	-0.252808	0.511631
STAP1	darkorange	0.812955	0.00424426	0.816788	0.00720895
STAM-AS1	paleturquoise	0.956698	1.45976e-05	0.840978	0.00450312
STAB2	darkviolet	0.882771	0.000715604	0.422491	0.257274
STAB1	darkorange2	0.8993	0.000397763	-0.326704	0.390835
ST7-OT3	green	-0.841864	0.00225016	-0.658422	0.053827
ST7	coral3	0.942752	4.38411e-05	-0.336593	0.375781
ST6GALNAC5	darkviolet	0.875459	0.000903242	0.563047	0.114454
ST6GALNAC4	brown2	0.837356	0.00250349	-0.61556	0.0776125
ST6GALNAC2	darkseagreen1	0.976177	1.36932e-06	-0.376524	0.317889
ST6GAL2	lavenderblush1	0.892351	0.000514968	-0.419113	0.261502
ST6GAL1	darkorange	0.970192	3.33169e-06	0.468257	0.203637
ST3GAL4	cornflowerblue	0.896374	0.000444417	-0.666399	0.0499927
SSX3	darkorange	-0.817218	0.00389167	-0.600717	0.0871452
SSTR4	darkviolet	0.836157	0.0025742	0.650373	0.0578806
SSTR3	antiquewhite4	-0.884887	0.000667088	-0.374791	0.320304
SSSCA1	darkorange	0.877674	0.000843017	0.531463	0.140882
SSRP1	darkorange	0.990098	4.1558e-08	0.609117	0.0816667
SSPO	darkgrey	0.885978	0.000643047	0.37952	0.313739
SSMEM1	cornflowerblue	-0.80553	0.00491211	0.507693	0.162934
SSH3	cornflowerblue	0.912175	0.000233845	-0.356263	0.346674
SSBP4	darkorange	0.910375	0.000253044	0.331254	0.383874
SS18L1	darkorange	0.923357	0.000137517	0.596715	0.0898329
SS18	darkorange	0.901615	0.000363476	0.715175	0.0303222
SRXN1	darkviolet	-0.861605	0.00135348	-0.763826	0.0165838
SRSF8	darkorange	0.828999	0.00302661	0.224208	0.561951
SRSF7	darkorange	0.891676	0.000527559	0.710109	0.0320758
SRSF2	darkorange	0.956044	1.54861e-05	0.753644	0.019017
SRSF11	darkorange	0.938823	5.68949e-05	0.64513	0.0606219
SRSF10	brown2	0.936788	6.46915e-05	-0.550843	0.12428
SRRT	darkorange	0.914636	0.000209352	0.397917	0.288856
SRRM2	brown2	-0.800923	0.00536236	0.366834	0.331502
SRRM1	brown2	-0.900862	0.000374381	0.475299	0.195992
SRR	green	0.92593	0.00012034	0.694322	0.0379602
SRPRB	darkorange	0.948027	2.99739e-05	0.608679	0.0819464
SRPK3	darkgrey	0.908507	0.000274174	0.147792	0.704347
SRP68	darkorange	0.889487	0.000569964	0.456679	0.216561
SRMS	cornflowerblue	0.933743	7.77942e-05	-0.524749	0.146922
SRM	darkorange	0.880167	0.000778796	0.633643	0.0669106
SRGN	darkseagreen1	0.814231	0.00413637	-0.362066	0.338305
SRGAP2C	antiquewhite4	-0.838978	0.00241011	0.248369	0.51932
SRGAP2-AS1	darkgrey	-0.81602	0.00398855	-0.285409	0.456606
SRGAP1	sienna2	-0.879322	0.000800137	-0.278375	0.468255
SRFBP1	darkorange	0.885964	0.000643345	0.662569	0.0518112
SREK1	darkorange	0.89112	0.000538115	0.739352	0.0228155
SRD5A2	brown2	-0.871654	0.00101392	0.216193	0.576371
SRD5A1	darkorange2	0.814834	0.00408615	0.200151	0.605624
SRC	darkviolet	0.987786	9.59605e-08	0.586402	0.0969908
SPTLC3	brown2	0.846666	0.00200126	-0.238704	0.536218
SPTBN5	brown1	-0.894026	0.000484675	0.630725	0.068571
SPTB	brown2	0.838143	0.00245786	-0.721943	0.0280788
SPTAN1	antiquewhite4	0.934683	7.35565e-05	0.203661	0.59918
SPTA1	darkorange	-0.812209	0.00430826	-0.703845	0.0343336
SPRYD4	darkorange	0.804466	0.00501358	0.514298	0.156619
SPRY4	darkviolet	0.852897	0.00170871	0.534899	0.137849
SPRY3	brown2	0.932339	8.44546e-05	-0.325978	0.391952
SPRY1	darkorange	0.801472	0.00530721	0.337777	0.373997
SPRR2G	darkviolet	0.897273	0.00042968	0.601855	0.0863897
SPRR1B	darkgrey	0.805512	0.00491387	0.54219	0.131541
SPP2	darkgrey	0.862051	0.00133686	0.405643	0.278721
SPOPL	darkorange	-0.829282	0.00300772	-0.462698	0.209787
SPOCK2	brown2	0.99311	9.7781e-09	-0.419799	0.260641
SPINT3	palevioletred1	-0.862139	0.00133359	0.353772	0.350297
SPINT1	cornflowerblue	0.902803	0.000346749	-0.327855	0.389069
SPINK8	darkseagreen1	0.870946	0.00103556	-0.334393	0.379107
SPIN2B	darkorange	0.947321	3.16087e-05	0.60837	0.0821451
SPICE1	darkseagreen2	0.861977	0.00133961	0.168327	0.66508
SPIC	darkviolet	0.906548	0.000297694	0.508386	0.162265
SPIB	darkorange	0.826061	0.00322787	0.389953	0.299499
SPECC1	darkorange	-0.84684	0.00199262	-0.292429	0.445105
SPDYE3	brown2	-0.868093	0.00112615	0.359043	0.342652
SPDYE1	navajowhite1	-0.89581	0.000453868	-0.576004	0.10455
SPDL1	darkorange	0.910677	0.000249754	0.621977	0.0737013
SPCS3	green	0.854299	0.00164741	0.605349	0.084097
SPCS1	darkorange	0.808343	0.0046509	0.457292	0.215866
SPC25	green	0.979066	8.19349e-07	0.618327	0.0759104
SPATS2L	red	0.881456	0.000747024	0.517689	0.153434
SPATS2	green	0.912777	0.000227668	0.558917	0.117725
SPATC1	darkviolet	0.878468	0.000822158	0.464403	0.207891
SPATA45	mistyrose	0.842796	0.00220021	-0.565375	0.112635
SPATA31C2	sienna2	0.876228	0.000881994	0.10038	0.797216
SPATA3	brown2	0.884846	0.000668001	-0.359554	0.341915
SPATA2L	darkviolet	-0.806406	0.00482971	-0.906512	0.000749947
SPARCL1	plum2	0.870928	0.0010361	-0.27731	0.47003
SPANXB1	blueviolet	0.968369	4.21547e-06	-0.169852	0.662192
SPAG8	brown2	0.965959	5.63815e-06	-0.57947	0.101992
SPAG7	darkorange	0.90092	0.000373533	0.332461	0.382039
SPAG5	green	0.959262	1.1471e-05	0.630646	0.0686161
SPAG4	green	0.874345	0.000934686	0.460728	0.211991
SPAG11B	sienna2	0.879194	0.000803414	0.635719	0.0657454
SP8	brown2	0.904111	0.000328988	-0.309216	0.418127
SP4	darkorange	0.857237	0.00152415	0.526932	0.144943
SP2	lavenderblush2	-0.824708	0.00332369	-0.238567	0.536459
SP140L	brown2	-0.873893	0.000947656	0.757826	0.0179907
SP140	brown2	-0.888193	0.000596159	0.509863	0.160844
SP110	red	0.940018	5.26558e-05	0.297329	0.437152
SOX9-AS1	brown2	0.839315	0.00239099	-0.384272	0.307211
SOX6	darkorange	-0.801468	0.00530768	-0.776494	0.0138582
SOX5	darkviolet	0.944863	3.78213e-05	0.396803	0.290333
SOX4	lightpink3	0.802006	0.00525397	0.572095	0.107481
SOX3	darkviolet	0.97537	1.56281e-06	0.468421	0.203458
SOX21	chocolate3	-0.930645	9.30398e-05	0.429132	0.24907
SOST	skyblue3	0.86118	0.00136942	0.79745	0.0100376
SORT1	darkorange2	0.918371	0.000175858	-0.232	0.548062
SORL1	darkseagreen1	0.904711	0.000321076	-0.697461	0.0367389
SORBS2	darkviolet	-0.823483	0.0034122	-0.520023	0.151263
SORBS1	orange	0.804558	0.00500482	-0.53734	0.135718
SOGA1	darkgrey	-0.814402	0.00412208	-0.409211	0.274103
SOD2	darkseagreen1	0.916217	0.000194647	-0.550434	0.124617
SOAT2	brown2	0.877095	0.000858452	-0.480651	0.190292
SNX9	sienna2	-0.865436	0.0012156	-0.370702	0.326034
SNX7	navajowhite1	0.863871	0.00127061	0.540539	0.132954
SNX5	darkorange	0.914127	0.000214261	0.578557	0.102662
SNX33	lightslateblue	0.881084	0.000756099	0.355153	0.348287
SNX32	lavenderblush2	0.897949	0.000418839	0.229869	0.551847
SNX29	darkorange	0.884638	0.000672676	0.350635	0.354887
SNX25	honeydew1	0.819364	0.0037223	0.494107	0.176376
SNX22	darkorange	0.82707	0.00315769	0.391121	0.297926
SNX2	brown1	-0.889735	0.000565041	0.823609	0.00635736
SNUPN	darkseagreen1	-0.816317	0.00396437	0.196618	0.612133
SNTG2	mediumpurple2	0.88868	0.00058619	0.265468	0.489955
SNRPF	darkorange	0.855486	0.00159677	0.589809	0.094589
SNRPE	darkorange	0.808068	0.00467593	0.671234	0.0477558
SNRPD2	darkorange	0.942418	4.48547e-05	0.455739	0.21763
SNRPD1	darkorange	0.839818	0.00236276	0.579329	0.102095
SNRPC	darkorange	0.927707	0.000109442	0.650931	0.0575936
SNRPA1	darkorange	0.938742	5.71917e-05	0.716687	0.0298112
SNRNP25	darkorange	0.877249	0.000854335	0.497583	0.172879
SNRNP200	darkorange	0.828895	0.00303359	0.360352	0.340766
SNORD96B	aliceblue	0.98579	1.75372e-07	0.389841	0.29965
SNORD96A	aliceblue	0.976429	1.31267e-06	0.455373	0.218046
SNORD91B	darkorange	0.841293	0.00228118	0.400351	0.285643
SNORD91A	darkorange	0.850056	0.00183796	0.409157	0.274173
SNORD90	aliceblue	0.95502	1.69596e-05	0.388515	0.301441
SNORD86	darkorange	0.977108	1.16884e-06	0.650964	0.0575768
SNORD82	aliceblue	0.943208	4.24835e-05	0.658907	0.0535888
SNORD74	aliceblue	0.910284	0.000254054	0.418619	0.262123
SNORD73B	moccasin	-0.923498	0.000136529	0.790053	0.0112923
SNORD69	darkorange	0.860809	0.0013835	0.471355	0.200254
SNORD61	plum3	0.941801	4.67709e-05	0.206177	0.594576
SNORD60	darkorange	0.956082	1.54341e-05	0.526608	0.145235
SNORD56	plum3	0.918361	0.00017594	0.337252	0.374789
SNORD53B	plum3	0.954383	1.79265e-05	0.365453	0.333466
SNORD4B	darkseagreen1	-0.845638	0.00205278	0.440214	0.235695
SNORD4A	darkorange	0.862219	0.00133065	0.352249	0.352522
SNORD37	plum3	0.851785	0.00175848	0.283844	0.459187
SNORD33	brown2	-0.816225	0.00397185	0.166324	0.668883
SNORD24	aliceblue	0.866197	0.00118944	0.304232	0.426059
SNORD23	lightslateblue	0.803324	0.0051242	0.171055	0.659915
SNORD19B	plum3	0.825772	0.00324814	0.314079	0.410454
SNORD15B	plum3	0.856212	0.00156637	0.371139	0.325419
SNORD143	aliceblue	0.856688	0.00154667	0.21955	0.570315
SNORD136	antiquewhite2	0.831334	0.00287321	0.439674	0.236337
SNORD133	darkseagreen2	0.884282	0.000680718	-0.222008	0.565896
SNORD131	darkviolet	0.829479	0.00299461	0.177432	0.647888
SNORD127	coral4	-0.978961	8.35689e-07	0.240152	0.533674
SNORD116-29	darkolivegreen1	0.839044	0.00240635	-0.266842	0.487626
SNORD116-24	darkorange	0.825345	0.00327835	0.277575	0.469588
SNORD116-23	darkorange	0.826336	0.00320864	0.327098	0.39023
SNORD116-15	darkorange	0.822445	0.00348857	0.270444	0.481541
SNORD116-14	darkorange	0.823087	0.00344122	0.303802	0.426746
SNORD115-35	palevioletred1	-0.874775	0.000922451	0.292687	0.444685
SNORD115-34	darkseagreen2	0.819091	0.00374359	-0.156	0.688575
SNORD115-1	navajowhite	-0.807326	0.00474416	0.318239	0.403941
SNORD114-9	darkgrey	0.86726	0.00115364	0.485863	0.184831
SNORD114-31	plum2	0.938951	5.6432e-05	-0.162572	0.676019
SNORD114-28	black	0.802252	0.00522957	-0.613616	0.0788221
SNORD114-11	darkseagreen1	0.881554	0.000744667	-0.325396	0.392847
SNORD111B	paleturquoise	0.824461	0.00334139	0.587892	0.0959357
SNORD11	darkorange	0.884966	0.000665336	0.263517	0.493269
SNORD103C	aliceblue	0.912737	0.000228071	0.532547	0.139922
SNORD10	brown2	-0.909787	0.000259564	0.323335	0.396028
SNORA98	brown2	0.950674	2.43977e-05	-0.566979	0.111391
SNORA88	plum2	-0.810099	0.00449287	0.259917	0.499412
SNORA87	darkorange	-0.823115	0.00343914	-0.526185	0.145618
SNORA58	darkorange	0.814843	0.00408542	0.76813	0.0156209
SNORA54	darkseagreen3	-0.918127	0.000177914	-0.116969	0.764412
SNORA46	darkseagreen1	0.855587	0.00159251	-0.37456	0.320625
SNORA3C	plum3	0.803774	0.00508045	0.326986	0.390403
SNORA30	darkseagreen1	0.901439	0.000366003	-0.55721	0.119093
SNORA2B	darkseagreen1	0.85105	0.00179193	-0.393381	0.294894
SNORA2A	darkseagreen1	0.974137	1.89726e-06	-0.453554	0.220125
SNORA29	brown2	0.996175	9.32301e-10	-0.438143	0.238164
SNORA25	paleturquoise	0.850466	0.00181887	0.684069	0.042132
SNORA21B	paleturquoise	0.904693	0.000321314	0.719982	0.0287174
SNORA14A	cornflowerblue	0.865942	0.00119815	-0.758507	0.0178272
SNN	darkorange	-0.861484	0.001358	-0.648221	0.0589964
SNED1	brown2	0.978821	8.58009e-07	-0.460838	0.211868
SND1-IT1	darkolivegreen1	0.908293	0.000276675	-0.228947	0.553489
SND1	darkorange	0.819647	0.00370036	0.396639	0.29055
SNCA	brown2	0.84689	0.00199016	-0.635473	0.0658825
SNAR-I	darkviolet	0.804147	0.0050443	0.719257	0.0289557
SNAR-H	skyblue3	0.947675	3.07798e-05	0.883266	0.0015936
SNAR-G2	skyblue3	0.918283	0.000176602	0.820821	0.00669664
SNAR-F	skyblue3	0.937944	6.01743e-05	0.841555	0.00444883
SNAR-E	skyblue3	0.879625	0.000792456	0.771101	0.0149786
SNAR-D	skyblue3	0.865593	0.00121017	0.788753	0.0115232
SNAR-C4	skyblue3	0.882784	0.000715295	0.763212	0.0167243
SNAPC5	darkorange	0.927888	0.000108376	0.556395	0.11975
SNAP47	darkorange	0.973542	2.0765e-06	0.423528	0.255984
SNAI3-AS1	cornflowerblue	0.842776	0.00220123	-0.635682	0.065766
SMYD4	darkorange	0.803783	0.0050796	0.756071	0.0184168
SMYD2	darkorange	0.903312	0.000339751	0.591448	0.0934463
SMURF1	cornflowerblue	0.845542	0.00205762	-0.189683	0.624979
SMTNL1	darkorange	-0.84464	0.00210371	-0.478246	0.192842
SMR3A	brown2	0.988496	7.55745e-08	-0.41981	0.260627
SMOC1	darkviolet	0.838361	0.00244534	0.217129	0.574679
SMN2	blue3	-0.830474	0.00292902	0.235285	0.542246
SMN1	cornflowerblue	-0.827361	0.00313766	0.163738	0.673798
SMIM8	mistyrose	-0.901188	0.000369628	0.339632	0.37121
SMIM5	darkorange	-0.858488	0.00147376	-0.496057	0.17441
SMIM20	darkorange	0.841276	0.00228212	0.661797	0.052183
SMIM10L2B-AS1	brown2	0.943684	4.11019e-05	-0.488113	0.182501
SMIM1	brown1	0.857371	0.00151868	-0.694178	0.0380168
SMG6	mediumpurple2	0.877147	0.00085707	0.277229	0.470165
SMCR5	antiquewhite4	0.815292	0.00404823	-0.133853	0.731356
SMCHD1	red	0.93015	9.56658e-05	0.127025	0.74468
SMC6	darkorange	0.917602	0.000182404	0.720509	0.0285448
SMC5-AS1	lavenderblush1	-0.827546	0.00312499	0.545931	0.128372
SMC2	darkseagreen1	-0.835663	0.00260378	0.474104	0.197278
SMC1B	darkseagreen1	-0.814915	0.00407937	0.39659	0.290616
SMARCD3	darkorange2	0.862405	0.00132377	-0.235878	0.541199
SMARCC2	brown2	-0.831716	0.00284867	0.292535	0.444932
SMARCAD1	darkorange	0.993323	8.62543e-09	0.573119	0.106708
SMARCA5-AS1	darkolivegreen1	-0.889343	0.000572822	0.268366	0.485047
SMAD9	darkviolet	0.951776	2.23195e-05	0.464242	0.208069
SMAD3	darkorange	0.864856	0.00123576	0.442717	0.23273
SLTM	darkorange	0.917512	0.000183183	0.737679	0.0232904
SLMO2	darkorange	0.934117	7.60868e-05	0.572966	0.106824
SLITRK1	navajowhite1	0.894689	0.000473049	0.663453	0.0513877
SLFN13	darkorange	0.843219	0.00217779	0.493875	0.176611
SLED1	brown1	0.906972	0.000292491	-0.798832	0.00981408
SLC8A1	darkorange	-0.836909	0.00252971	-0.546312	0.128052
SLC7A6OS	darkorange	0.852601	0.00172184	0.773285	0.0145178
SLC7A5	coral3	0.930928	9.15663e-05	-0.562356	0.114998
SLC7A3	navajowhite1	0.882628	0.000718979	0.488654	0.181943
SLC7A11-AS1	darkviolet	0.855606	0.00159171	0.450342	0.22382
SLC7A1	lightslateblue	0.874557	0.000928624	0.250154	0.516223
SLC6A9	brown2	0.872943	0.000975386	-0.426483	0.252325
SLC6A8	brown2	0.904298	0.000326513	-0.720057	0.0286928
SLC6A4	darkorange	-0.915327	0.000202834	-0.448053	0.226475
SLC6A18	darkgrey	0.841057	0.0022941	0.365779	0.333001
SLC6A17	darkviolet	0.935125	7.16243e-05	0.443812	0.231439
SLC6A16	darkorange	0.933216	8.02462e-05	0.392976	0.295436
SLC6A12	darkorange2	0.940537	5.08914e-05	0.139565	0.720256
SLC6A10PB	brown2	0.880692	0.00076574	-0.74829	0.0203865
SLC6A10P	brown2	0.864938	0.00123289	-0.794949	0.0104507
SLC5A6	antiquewhite4	0.879273	0.000801388	0.388847	0.300992
SLC5A2	brown2	0.935558	6.97708e-05	-0.496168	0.174298
SLC52A3	darkgrey	0.810285	0.00447643	0.29553	0.440066
SLC4A8	brown2	0.837472	0.00249673	-0.796817	0.0101411
SLC4A7	darkorange	0.944406	3.90686e-05	0.568417	0.110284
SLC4A1	brown2	0.823521	0.00340947	-0.808476	0.00834743
SLC46A2	cornflowerblue	0.9123	0.000232552	-0.209088	0.589263
SLC45A3	mistyrose	0.933388	7.94415e-05	-0.2539	0.509747
SLC45A2	skyblue3	0.866756	0.00117054	0.84358	0.00426188
SLC44A5	deeppink1	0.950851	2.40548e-05	0.138864	0.721615
SLC44A4	red	0.854367	0.00164446	0.183106	0.637245
SLC43A3	darkorange2	0.842428	0.00221984	0.246362	0.522811
SLC43A2	darkseagreen1	0.920694	0.000157134	-0.66081	0.0526603
SLC41A3	darkorange	0.932977	8.13773e-05	0.610746	0.0806292
SLC41A1	darkorange	0.89862	0.000408273	0.309607	0.417509
SLC39A14	lightslateblue	0.905156	0.00031529	0.128877	0.74106
SLC39A10	darkorange	0.807849	0.00469605	0.704804	0.0339815
SLC38A8	navajowhite1	0.824766	0.00331958	0.730455	0.0254155
SLC38A5	mistyrose	0.930629	9.31248e-05	-0.325981	0.391947
SLC38A3	brown2	0.942701	4.39937e-05	-0.636308	0.0654167
SLC38A11	blueviolet	0.87113	0.0010299	0.356315	0.346599
SLC38A1	darkorange	0.977091	1.17215e-06	0.560587	0.116396
SLC35F2	darkorange	0.832938	0.00277115	0.566457	0.111795
SLC35E2B	brown2	0.924269	0.000131233	-0.429727	0.248341
SLC35C2	brown2	0.850119	0.00183502	-0.547388	0.12715
SLC35B4	darkorange	0.894517	0.00047605	0.357297	0.345175
SLC35A3	darkorange	0.854471	0.00163999	0.832253	0.00538009
SLC34A3	darkviolet	0.948552	2.87984e-05	0.562969	0.114516
SLC32A1	cornflowerblue	0.856522	0.00155352	-0.562877	0.114588
SLC30A8	mediumpurple2	0.850485	0.00181798	0.529781	0.142382
SLC30A5	darkorange	0.899173	0.000399714	0.579862	0.101705
SLC30A2	darkorange	-0.825265	0.00328397	-0.337872	0.373855
SLC30A1	lightpink3	0.900592	0.000378347	0.500915	0.169564
SLC2A5	green	0.828234	0.00307809	0.707407	0.0330373
SLC2A4RG	darkorange	0.883123	0.000707374	0.389274	0.300416
SLC2A3	darkorange	-0.905837	0.000306598	-0.711445	0.0316069
SLC2A14	darkorange	-0.904275	0.000326811	-0.631843	0.0679318
SLC2A11	darkorange	0.831008	0.00289427	0.392112	0.296594
SLC29A4	darkviolet	0.85652	0.0015536	0.325301	0.392994
SLC29A1	darkorange2	0.827545	0.00312504	0.370451	0.326388
SLC28A1	darkviolet	0.896662	0.000439671	0.288097	0.452187
SLC27A5	darkorange	0.954592	1.76052e-05	0.467073	0.204939
SLC27A3	darkorange2	0.832339	0.00280895	0.168266	0.665197
SLC26A3	darkseagreen2	-0.813853	0.0041681	0.203442	0.599581
SLC25A5	darkorange	0.921738	0.000149211	0.642679	0.0619311
SLC25A47	brown2	0.846765	0.00199634	-0.105854	0.786359
SLC25A46	darkorange	0.848105	0.00193071	0.604734	0.0844975
SLC25A43	lightslateblue	0.883862	0.000690295	0.338976	0.372196
SLC25A42	darkorange	0.945993	3.4863e-05	0.356119	0.346883
SLC25A41	brown1	-0.822292	0.00349988	0.673445	0.0467547
SLC25A4	darkorange	0.804024	0.00505619	0.804399	0.00894792
SLC25A39	darkorange	-0.822507	0.00348397	-0.689892	0.0397283
SLC25A38	antiquewhite4	0.966465	5.31342e-06	0.116445	0.765445
SLC25A37	darkorange	-0.898949	0.000403166	-0.662642	0.051776
SLC25A36	darkorange	0.927737	0.000109266	0.529304	0.142809
SLC25A33	darkorange	0.960494	1.01601e-05	0.543213	0.13067
SLC25A32	cornflowerblue	-0.901353	0.000367245	0.580204	0.101455
SLC25A30	paleturquoise	0.912571	0.000229767	0.880512	0.0017243
SLC25A29	cornflowerblue	0.861165	0.00136999	-0.127719	0.743325
SLC25A23	darkorange	0.938552	5.78915e-05	0.465038	0.207186
SLC25A22	darkorange	0.951937	2.20267e-05	0.620512	0.0745828
SLC25A19	darkorange	0.943356	4.20484e-05	0.445855	0.22904
SLC25A17	darkorange	0.902391	0.000352477	0.482899	0.187925
SLC25A1	darkorange	0.876806	0.000866253	0.611247	0.0803118
SLC24A4	cornflowerblue	0.892746	0.000507699	-0.387412	0.302937
SLC22A4	darkorange	-0.866538	0.00117788	-0.488208	0.182403
SLC22A24	darkviolet	0.959453	1.12596e-05	0.547423	0.127121
SLC22A23	brown2	0.933515	7.88502e-05	-0.219484	0.570433
SLC22A2	antiquewhite4	-0.869275	0.00108793	0.113267	0.771707
SLC22A17	brown2	0.868537	0.0011117	-0.439401	0.236663
SLC22A16	cornflowerblue	0.907508	0.000285995	-0.608554	0.0820268
SLC22A15	darkseagreen1	0.96961	3.59751e-06	-0.449179	0.225167
SLC22A10	brown2	0.961369	9.29895e-06	-0.63364	0.0669126
SLC20A2	darkorange	0.847973	0.00193711	0.193141	0.618564
SLC20A1	brown2	-0.856267	0.00156411	0.644462	0.060977
SLC19A1	darkseagreen1	0.930589	9.33383e-05	-0.592302	0.0928547
SLC18A3	brown2	0.914869	0.000207133	-0.304176	0.426148
SLC18A2	mistyrose	0.957552	1.34934e-05	-0.288163	0.452078
SLC17A9	darkorange	0.824054	0.00337075	0.559831	0.116996
SLC17A3	chocolate4	0.934966	7.23178e-05	0.283261	0.460149
SLC16A9	blueviolet	0.829233	0.00301099	0.377875	0.316014
SLC16A7	darkorange	0.935741	6.89979e-05	0.48729	0.183351
SLC16A14	honeydew1	0.914448	0.000211151	0.353611	0.350533
SLC16A13	lightpink3	0.877291	0.000853205	0.591922	0.0931174
SLC16A11	brown2	0.916856	0.000188929	-0.161334	0.678378
SLC16A1	darkorange	0.810849	0.00442665	0.578007	0.103067
SLC15A4	moccasin	0.87347	0.000959925	-0.83779	0.0048112
SLC15A2	darkolivegreen1	0.877321	0.000852415	0.130143	0.738588
SLC14A1	brown2	0.841083	0.00229268	-0.714717	0.0304779
SLC13A5	paleturquoise	0.841946	0.00224574	0.892145	0.00121907
SLC13A3	green4	0.853883	0.00166542	-0.292486	0.445012
SLC12A3	brown2	0.935707	6.91388e-05	-0.563723	0.113924
SLC11A1	darkseagreen1	0.848004	0.00193557	-0.787282	0.0117882
SLC10A7	darkorange	0.893704	0.000490401	0.556922	0.119326
SLC10A2	darkolivegreen1	0.801996	0.00525502	-0.250265	0.516031
SLAMF8	mediumpurple2	0.881884	0.000736704	0.403674	0.281286
SLAMF1	darkorange	0.825565	0.00326274	0.331268	0.383853
SLAIN1	darkorange	0.881471	0.000746663	0.4125	0.269883
SKP1P2	orange	0.803231	0.00513327	-0.169114	0.66359
SKIV2L2	cornflowerblue	-0.87881	0.000813286	0.732951	0.0246674
SKI	skyblue3	-0.913042	0.000224991	-0.935042	0.000215773
SKAP1	darkorange	0.830832	0.00290572	0.3148	0.409321
SKA1	green	0.871827	0.00100867	0.606887	0.0830994
SIX3	darkviolet	0.904259	0.000327018	0.363681	0.335992
SIT1	darkorange	0.956479	1.4891e-05	0.475579	0.195692
SIRT5	darkorange	0.887469	0.000611199	0.61818	0.076
SIRT4	darkorange	0.844131	0.00213003	0.460624	0.212108
SIRT2	antiquewhite4	0.85175	0.00176005	-0.234542	0.543559
SIRPG	antiquewhite4	0.946178	3.43941e-05	0.238156	0.537182
SIRPB1	darkorange	-0.950963	2.38389e-05	-0.705408	0.0337611
SIRPA	darkorange	-0.829572	0.00298841	-0.656983	0.054538
SIPA1L2	darkseagreen1	0.862024	0.00133786	-0.552844	0.122636
SIMC1	darkorange	0.838949	0.00241174	0.215806	0.57707
SIM1	darkviolet	0.908469	0.000274619	0.647069	0.059599
SIGLEC8	navajowhite1	0.949184	2.74315e-05	0.555464	0.120503
SIGLEC7	cornflowerblue	0.934374	7.49304e-05	-0.29904	0.434391
SIGLEC15	darkviolet	0.907529	0.00028574	0.282876	0.460786
SIGLEC14	brown2	0.954221	1.8179e-05	-0.346982	0.360268
SIGLEC11	darkseagreen1	-0.83684	0.00253377	0.499094	0.171371
SIGLEC1	red	0.983665	3.05408e-07	0.320261	0.400793
SIGIRR	darkorange	0.874513	0.000929892	0.461161	0.211506
SIDT2	mediumpurple2	0.976926	1.2062e-06	0.174896	0.652662
SIDT1	darkorange	0.876994	0.000861181	0.507395	0.163223
SHPRH	sienna2	-0.890427	0.000551454	-0.175577	0.65138
SHOX	darkviolet	0.925842	0.000120903	0.414048	0.267909
SHMT2	darkorange	0.89266	0.000509276	0.544275	0.129769
SHKBP1	darkseagreen1	0.803777	0.00508015	-0.361492	0.339127
SHISA2	cornflowerblue	-0.870637	0.00104511	0.656066	0.0549943
SHE	blue3	-0.838266	0.00245076	0.396452	0.290799
SHD	brown2	0.837034	0.00252234	-0.136639	0.725935
SHCBP1	green	0.969782	3.51708e-06	0.649446	0.0583594
SHANK3	green	0.917414	0.000184036	0.551159	0.12402
SHANK2-AS2	brown2	0.939475	5.45529e-05	-0.518597	0.152587
SH3YL1	aliceblue	0.872783	0.000980107	0.304167	0.426162
SH3GL3	darkviolet	0.898785	0.000405701	0.231572	0.548821
SH3BGRL2	brown2	0.809501	0.00454625	-0.480364	0.190595
SH2D4A	antiquewhite4	0.875399	0.000904905	0.210923	0.585924
SH2D3A	darkorange	0.855473	0.00159733	0.384731	0.306584
SH2D2A	darkorange2	-0.881383	0.000748816	0.135758	0.727648
SH2D1B	coral3	0.836277	0.00256709	-0.231226	0.549437
SH2D1A	darkorange	0.919768	0.00016441	0.590592	0.0940419
SH2B3	cornflowerblue	0.822268	0.00350165	-0.362836	0.337201
SGOL1	powderblue	0.85974	0.00142457	0.212261	0.583492
SGCD	darkviolet	0.929119	0.000101314	0.433585	0.243648
SFXN2	antiquewhite4	0.911952	0.000236165	0.184627	0.634401
SFXN1	antiquewhite4	0.886734	0.000626747	0.33195	0.382815
SFTPD-AS1	brown2	0.985315	1.99878e-07	-0.412428	0.269976
SFTPC	darkseagreen1	0.856089	0.00157151	-0.729349	0.0257519
SFTPB	black	0.906722	0.000295548	-0.357675	0.344629
SFTA3	darkseagreen1	0.857605	0.00150921	-0.510499	0.160233
SFTA2	brown2	0.914278	0.000212791	-0.419495	0.261022
SFRP1	darkviolet	0.873031	0.000972772	0.544469	0.129605
SFN	paleturquoise	-0.919259	0.000168515	-0.73969	0.0227202
SFI1	darkorange	0.846556	0.00200669	0.494769	0.175707
SF3A3	darkorange	0.906453	0.000298874	0.388415	0.301577
SEZ6	brown2	0.958309	1.25674e-05	-0.284572	0.457986
SETDB2	brown2	-0.914589	0.000209806	0.575552	0.104886
SETD7	cornflowerblue	0.817072	0.00390332	-0.209704	0.588142
SETD5	brown2	0.886613	0.00062933	-0.454358	0.219204
SETD2	coral	0.913317	0.000222231	0.163802	0.673677
SESTD1	skyblue3	0.916446	0.000192588	0.936577	0.00019875
SESN3	brown2	0.831667	0.00285182	-0.718428	0.0292299
SERPING1	red	0.971162	2.92221e-06	0.279527	0.466339
SERPINF1	chocolate3	0.890062	0.000558583	-0.397046	0.29001
SERPINE3	black	0.83004	0.00295748	-0.23478	0.543139
SERPINE1	darkviolet	0.803038	0.00515221	0.177229	0.64827
SERPINB9	darkorange	0.858808	0.00146108	0.310965	0.41536
SERPINB2	navajowhite1	0.843819	0.00214628	0.666134	0.0501175
SERPINA4	orange	0.893998	0.00048516	-0.179622	0.643773
SERPINA3	coral	0.86609	0.00119311	-0.166824	0.667933
SERP2	lavenderblush2	-0.806515	0.00481944	-0.224934	0.560652
SERHL2	darkviolet	0.831896	0.00283715	0.231417	0.549097
SERGEF	antiquewhite4	0.932151	8.53799e-05	0.161622	0.67783
SEPW1	darkorange	0.908627	0.000272787	0.47281	0.198676
SENP1	darkorange	0.961559	9.11936e-06	0.495681	0.174788
SEMA7A	indianred3	0.871095	0.00103095	-0.312483	0.412965
SEMA4C	darkorange	0.916193	0.000194867	0.592728	0.09256
SEMA3G	skyblue3	0.827824	0.00310596	0.821968	0.00655564
SEMA3C	cornflowerblue	0.860519	0.00139454	-0.305561	0.423938
SELP	darkorange	-0.841469	0.0022716	-0.629606	0.0692141
SELL	red	0.927281	0.000111982	0.129455	0.739932
SELENBP1	brown2	0.888645	0.000586902	-0.696355	0.0371662
SEL1L3	darkorange	0.836184	0.00257261	0.596403	0.090044
SEL1L2	cornflowerblue	0.863141	0.00129688	-0.578624	0.102613
SEH1L	darkorange	0.982327	4.17819e-07	0.547658	0.126924
SECTM1	darkseagreen1	0.898636	0.000408026	-0.339371	0.371602
SEC63	darkorange	0.93312	8.07006e-05	0.568139	0.110497
SEC31A	darkorange	0.947361	3.15153e-05	0.493735	0.176753
SEC24D	green	0.850539	0.0018155	0.402521	0.282793
SEC23IP	darkorange	0.909051	0.000267894	0.822614	0.00647714
SEC22A	darkorange	0.966438	5.33048e-06	0.546618	0.127795
SEC14L6	plum2	0.904443	0.00032459	-0.288309	0.451839
SEC14L1	darkgrey	0.961321	9.34469e-06	0.158947	0.682936
SEC11C	green	0.919491	0.000166633	0.725151	0.0270546
SDS	darkviolet	0.979672	7.29062e-07	0.575048	0.105262
SDR16C5	lightcoral	0.898541	0.000409512	0.120597	0.75728
SDPR	darkorange	-0.899987	0.000387347	-0.58301	0.0994189
SDHAF1	darkorange	0.972168	2.53864e-06	0.418379	0.262425
SDHA	darkorange	0.850006	0.00184026	0.225789	0.559122
SDCCAG3	darkorange	0.869982	0.00106555	0.617289	0.076546
SDCBP	darkseagreen1	0.935223	7.12017e-05	-0.437944	0.238402
SDC4	darkgrey	0.952894	2.03473e-05	0.190744	0.623009
SCUBE3	skyblue3	-0.843375	0.00216955	-0.721191	0.0283225
SCUBE1	darkgrey	0.879283	0.000801152	0.258047	0.502614
SCTR	indianred3	-0.949323	2.71374e-05	0.369724	0.327412
SCT	coral	-0.842675	0.00220666	-0.190642	0.623198
SCRN1	lightslateblue	0.884673	0.000671883	0.197449	0.610601
SCPEP1	darkorange2	0.959014	1.17492e-05	0.106897	0.784295
SCO2	red	0.935892	6.83643e-05	0.35707	0.345505
SCO1	darkorange	0.892829	0.000506179	0.485091	0.185634
SCN4B	indianred3	0.912202	0.000233564	-0.165699	0.670069
SCN4A	darkviolet	0.834044	0.00270231	0.765885	0.0161184
SCN3A	skyblue3	0.878758	0.000814645	0.914749	0.000547567
SCML4	darkorange	0.819603	0.00370383	0.301359	0.43066
SCIMP	lightpink3	0.831571	0.00285794	0.128878	0.741059
SCGB3A2	brown2	0.931839	8.69248e-05	-0.529972	0.142211
SCGB3A1	brown2	0.940436	5.12295e-05	-0.643292	0.0616018
SCGB2B2	brown2	0.972273	2.50063e-06	-0.395877	0.291563
SCGB1A1	brown2	0.884023	0.000686592	-0.139382	0.720611
SCG5	darkorange	0.962552	8.22309e-06	0.581181	0.100743
SCARF1	darkseagreen1	0.913328	0.000222122	-0.375335	0.319545
SCARB1	deeppink1	-0.842219	0.00223101	-0.233728	0.545
SCAMP5	coral3	0.8954	0.000460815	-0.197294	0.610886
SCAMP3	darkorange	0.966606	5.22585e-06	0.607708	0.0825704
SCAF11	brown2	-0.878783	0.000814001	0.751511	0.019555
SCAF1	antiquewhite4	0.858873	0.0014585	-0.100299	0.797378
SBSPON	darkseagreen1	-0.842119	0.00223641	0.320979	0.399677
SBK3	darkviolet	0.929491	9.92494e-05	0.433807	0.243379
SBK2	brown2	0.914904	0.000206809	-0.502901	0.167605
SBK1	darkorange	0.818479	0.00379151	0.192883	0.619041
SBDS	darkorange	0.94393	4.04007e-05	0.668735	0.048904
SAYSD1	darkorange	0.963215	7.66212e-06	0.663054	0.0515786
SASS6	mistyrose	-0.807193	0.00475649	0.383624	0.308098
SARDH	darkviolet	0.926187	0.000118718	0.469693	0.202065
SAR1B	green	0.921013	0.000154678	0.681492	0.043225
SAP25	coral3	-0.887959	0.000600997	0.233689	0.545068
SAMM50	darkorange	0.912803	0.000227409	0.43466	0.242349
SAMD5	darkviolet	0.821426	0.00356466	0.697579	0.0366932
SAMD13	darkorange	0.86337	0.0012886	0.635612	0.065805
SAMD12	coral3	-0.83878	0.0024214	0.168169	0.665381
SAMD11	brown2	0.977896	1.01697e-06	-0.477055	0.194111
SALL2	antiquewhite4	0.864814	0.00123725	0.137151	0.724941
SAE1	darkorange	0.94338	4.19793e-05	0.385777	0.305158
SACS-AS1	darkviolet	0.956717	1.45716e-05	0.569762	0.109254
SACS	darkorange	0.890553	0.000549004	0.381086	0.31158
SAAL1	darkorange	0.9336	7.8455e-05	0.675231	0.0459561
S1PR1	darkorange	0.883263	0.000704098	0.503313	0.167201
S100Z	darkorange2	0.916532	0.000191813	-0.10413	0.789776
S100PBP	darkorange	0.924218	0.000131581	0.341208	0.368851
S100A7	darkviolet	0.900314	0.000382468	0.32477	0.393812
S100A5	darkviolet	0.978456	9.18363e-07	0.575002	0.105297
S100A16	darkviolet	0.959587	1.11138e-05	0.631221	0.0682871
S100A13	green	0.812903	0.00424868	0.462948	0.209508
RYR3	darkviolet	-0.866752	0.00117065	-0.288631	0.451312
RYR1	antiquewhite4	0.812014	0.00432505	0.187126	0.629739
RXFP4	darkviolet	0.911732	0.000238469	0.521467	0.149929
RXFP3	darkviolet	0.804455	0.00501471	0.335568	0.37733
RWDD2A	darkorange	0.843032	0.00218765	0.553412	0.122172
RUVBL1-AS1	green4	-0.859463	0.00143535	0.227443	0.55617
RUVBL1	darkorange	0.91781	0.000180622	0.374063	0.321321
RUNX1T1	green	0.896017	0.000450374	0.476984	0.194187
RUNX1	antiquewhite4	0.801021	0.00535255	-0.31451	0.409777
RUNDC3B	lightcoral	0.901283	0.000368259	0.439122	0.236995
RUNDC3A	brown2	0.808259	0.00465857	-0.463376	0.209032
RUFY4	red	0.835507	0.00261315	0.3859	0.304992
RTP5	darkviolet	0.812423	0.00428976	0.529736	0.142422
RTN4RL2	darkgrey	0.877321	0.000852419	0.119654	0.759132
RTN4RL1	brown2	0.86132	0.00136417	-0.297357	0.437107
RTN4R	darkorange	0.871282	0.00102523	0.538853	0.134407
RTN4IP1	darkorange	0.872835	0.000978572	0.449785	0.224465
RTN3	darkorange	-0.899754	0.000390861	-0.668109	0.0491943
RTKN2	darkorange	0.928672	0.000103838	0.668592	0.0489702
RTKN	honeydew1	0.908581	0.000273321	0.340067	0.370559
RTEL1	darkorange	0.821801	0.00353654	0.273083	0.477103
RSL24D1	darkorange	0.979837	7.05729e-07	0.565937	0.112198
RSG1	orange	-0.813107	0.00423132	0.394541	0.293344
RSF1	brown1	-0.92537	0.000123937	0.851254	0.00360217
RSAD2	red	0.966674	5.18348e-06	0.368822	0.328687
RSAD1	darkorange	0.934385	7.4884e-05	0.476709	0.194481
RRS1	darkorange	0.941102	4.9016e-05	0.494119	0.176364
RRP7BP	antiquewhite4	0.901418	0.000366304	0.306136	0.423021
RRP1B	antiquewhite4	0.933364	7.95544e-05	0.347666	0.359257
RRP15	darkorange	0.894847	0.000470303	0.789935	0.0113132
RRN3P2	darkolivegreen1	0.892409	0.000513905	0.132544	0.733905
RRN3	darkorange	0.928589	0.000104309	0.466627	0.20543
RRM1	darkorange	0.815479	0.00403284	0.475913	0.195333
RPUSD4	darkorange	0.869897	0.00106823	0.362027	0.33836
RPUSD2	darkorange	0.978268	9.50577e-07	0.483637	0.187152
RPTOR	darkorange	0.914454	0.000211101	0.400952	0.284853
RPSAP52	red	0.866612	0.00117539	0.230869	0.550071
RPS9	darkorange	0.880313	0.000775144	0.49989	0.17058
RPS8	darkorange	0.93754	6.17257e-05	0.633831	0.0668048
RPS6KL1	darkviolet	0.860258	0.00140454	0.776717	0.0138132
RPS6KA2-IT1	darkseagreen2	-0.864147	0.00126079	0.113401	0.771443
RPS4Y2	black	-0.988022	8.87752e-08	0.438575	0.237648
RPS4Y1	black	-0.988103	8.64106e-08	0.445782	0.229126
RPS4X	darkorange	0.808964	0.00459456	0.290871	0.447646
RPS3A	darkorange	0.918821	0.00017211	0.719035	0.0290291
RPS3	darkorange	0.890972	0.000540937	0.389847	0.299642
RPS2P32	green3	0.891502	0.000530846	0.294611	0.441556
RPS23	darkorange	0.800171	0.00543854	0.419397	0.261145
RPS20	green4	0.887404	0.000612559	-0.40972	0.273449
RPS18P9	darkorange	0.816139	0.00397885	0.371637	0.32472
RPS18	darkorange	0.849106	0.00188267	0.413076	0.269148
RPS16	darkorange	0.929675	9.82382e-05	0.445565	0.22938
RPP40	darkorange	0.919799	0.000164166	0.606603	0.0832832
RPP38	darkorange	0.877939	0.000836017	0.534091	0.138559
RPP25L	darkorange	0.813866	0.00416702	0.432763	0.244643
RPN2	darkorange	0.833366	0.00274433	0.625485	0.0716158
RPLP0	darkorange	0.970536	3.18212e-06	0.455231	0.218208
RPL9	darkorange	0.864876	0.00123508	0.429052	0.249167
RPL7A	darkorange	0.927064	0.000113298	0.760017	0.0174681
RPL5	darkorange	0.949683	2.63866e-05	0.550321	0.124711
RPL4	darkorange	0.904129	0.000328752	0.523223	0.148316
RPL39L	green	0.937483	6.19445e-05	0.730884	0.0252859
RPL3	darkorange	0.91439	0.000211711	0.569578	0.109395
RPL29P2	darkorange	0.900157	0.000384802	0.474156	0.197222
RPL29	darkorange	0.938572	5.78168e-05	0.481811	0.189068
RPL18A	darkorange	0.938841	5.68314e-05	0.560532	0.11644
RPL18	darkorange	0.884438	0.000677177	0.483421	0.187378
RPL17	darkorange	0.914337	0.000212226	0.589154	0.0950479
RPL15	darkorange	0.825399	0.00327449	0.363227	0.336642
RPL13AP6	darkorange	0.823951	0.00337818	0.323583	0.395645
RPL13A	darkorange	0.919924	0.000163169	0.53111	0.141197
RPL10L	darkorange	0.941687	4.71334e-05	0.535099	0.137674
RPGRIP1	darkseagreen1	0.954771	1.73337e-05	-0.629598	0.069219
RPF2	darkorange	0.933998	7.66298e-05	0.733258	0.0245764
RPAIN	darkorange	0.938822	5.68998e-05	0.57858	0.102645
RP9	darkorange	0.935711	6.91224e-05	0.542079	0.131636
RORB	darkviolet	0.821293	0.00357468	0.512816	0.158024
ROR2	darkgrey	0.914099	0.000214532	0.117622	0.763128
ROPN1L	darkorange	-0.898219	0.000414561	-0.71279	0.0311397
ROBO4	honeydew1	0.868452	0.00111444	0.427827	0.250671
RNU7-96P	plum2	0.966432	5.33435e-06	-0.387417	0.30293
RNU6ATAC40P	deeppink1	0.835292	0.00262613	-0.154979	0.69053
RNU6ATAC32P	brown2	0.97161	2.74643e-06	-0.390574	0.298662
RNU6ATAC31P	green4	0.928314	0.000105891	-0.385219	0.305919
RNU6ATAC30P	sienna2	0.893904	0.000486837	0.376158	0.318399
RNU6ATAC22P	coral	-0.928612	0.00010418	0.181955	0.639399
RNU6-635P	orange	0.838927	0.002413	0.101833	0.794332
RNU4ATAC4P	darkviolet	0.80709	0.004766	0.407628	0.276148
RNU4ATAC3P	darkviolet	0.921752	0.000149103	0.53164	0.140726
RNU4ATAC16P	antiquewhite4	-0.862465	0.00132156	0.149214	0.701607
RNU4-82P	black	0.874545	0.000928986	-0.400334	0.285665
RNU4-25P	antiquewhite4	0.849577	0.00186039	-0.181159	0.64089
RNU4-22P	darkviolet	0.81702	0.00390754	0.568815	0.109979
RNU4-18P	coral	0.821034	0.00359427	-0.383207	0.308668
RNU2-72P	brown2	0.931856	8.68404e-05	-0.211079	0.585641
RNU11-5P	darkviolet	0.930326	9.4729e-05	0.743271	0.0217282
RNU11-3P	navajowhite1	-0.813028	0.00423802	-0.577985	0.103083
RNU11-2P	darkseagreen1	0.933625	7.83381e-05	-0.525462	0.146274
RNU11	navajowhite1	-0.805234	0.0049402	-0.592678	0.0925949
RNPS1	darkorange	0.856366	0.00155996	0.478164	0.192929
RNMTL1	darkseagreen1	-0.907482	0.000286306	0.596857	0.0897364
RNH1	brown2	0.896315	0.000445406	-0.502288	0.168209
RNGTT	darkseagreen1	-0.851688	0.00176285	0.440845	0.234946
RNFT2	honeydew1	0.820546	0.00363135	0.402568	0.282732
RNF5P1	brown2	0.912191	0.000233675	-0.638555	0.0641741
RNF5	darkorange	0.883521	0.000698132	0.38423	0.307269
RNF43	darkorange	0.851142	0.00178774	0.314061	0.410482
RNF26	darkorange	0.884102	0.000684802	0.567466	0.111016
RNF24	darkseagreen1	0.924097	0.000132402	-0.518838	0.152363
RNF222	lavenderblush2	0.939424	5.47331e-05	0.173296	0.65568
RNF220	darkorange	0.93709	6.34863e-05	0.430676	0.247183
RNF219	darkorange	0.895274	0.000462967	0.76672	0.0159322
RNF217	darkorange2	0.868765	0.0011043	-0.414423	0.267432
RNF216-IT1	brown2	0.811637	0.00435771	-0.144228	0.711227
RNF213	red	0.899298	0.000397795	0.197277	0.610917
RNF212	antiquewhite4	0.876094	0.000885661	0.133411	0.732216
RNF208	mistyrose	0.876303	0.000879919	-0.315203	0.408689
RNF157	green4	0.819708	0.00369564	-0.312096	0.413576
RNF149	darkorange	-0.825083	0.00329692	-0.375354	0.319518
RNF144B	darkorange	-0.942662	4.41101e-05	-0.366819	0.331524
RNF13	lavenderblush2	0.876449	0.000875942	0.105759	0.786548
RNF126P1	darkorange	0.901679	0.000362564	0.354644	0.349027
RNF126	darkorange	0.916678	0.000190508	0.23974	0.534398
RNF123	brown2	0.865673	0.0012074	-0.640069	0.0633449
RNF121	darkviolet	0.955343	1.64841e-05	0.590359	0.0942043
RNF103	paleturquoise	-0.901902	0.000359388	-0.610164	0.0809986
RNF10	brown2	0.900419	0.000380913	-0.745504	0.0211243
RNASEH2A	darkorange	0.884704	0.000671193	0.420172	0.260172
RNASE4	cornflowerblue	0.864739	0.00123988	-0.251338	0.514171
RN7SL5P	darkviolet	0.96872	4.03334e-06	0.408271	0.275316
RN7SKP97	brown1	0.950433	2.48706e-05	-0.779069	0.0133436
RN7SKP68	darkviolet	0.834137	0.00269657	0.348536	0.357974
RN7SKP30	navajowhite	-0.869687	0.00107484	0.372206	0.32392
RN7SKP286	darkviolet	0.813217	0.00422193	0.4043	0.280469
RN7SKP283	green3	0.900579	0.000378543	0.409824	0.273315
RN7SKP278	skyblue3	0.911151	0.000244634	0.993226	8.3685e-08
RN7SKP256	blueviolet	0.838638	0.00242947	0.16459	0.672177
RN7SKP238	darkviolet	0.880369	0.000773766	0.424425	0.254871
RN7SKP219	palevioletred1	0.915546	0.000200793	-0.193443	0.618004
RN7SKP183	darkviolet	0.906923	0.000293083	0.538832	0.134425
RN7SKP172	darkgrey	0.809002	0.00459111	0.55007	0.124919
RN7SKP126	brown2	0.94816	2.96726e-05	-0.583526	0.0990468
RN7SKP113	skyblue3	0.802784	0.0051771	0.740681	0.0224428
RN7SKP112	black	0.859411	0.00143736	-0.343454	0.365501
RMI2	mediumpurple2	0.912723	0.00022822	0.486631	0.184034
RLBP1	deeppink1	0.957843	1.31318e-05	0.124713	0.749208
RITA1	darkorange	0.838497	0.00243751	0.343943	0.364773
RIPK4	lavenderblush2	-0.802222	0.00523259	-0.149253	0.701532
RIOK1	darkorange	0.974675	1.74548e-06	0.58936	0.0949036
RING1	darkorange	0.880385	0.00077336	0.448482	0.225976
RIN2	darkorange2	0.827131	0.0031535	-0.194579	0.615902
RIMBP2	darkolivegreen1	0.869545	0.00107936	-0.109374	0.779394
RILP	brown2	0.804319	0.00502773	-0.789869	0.0113247
RIIAD1	darkviolet	0.851018	0.00179343	0.351198	0.354061
RIF1	skyblue3	0.824611	0.00333064	0.843807	0.00424119
RIC8B	orange	0.959698	1.09929e-05	-0.327939	0.388941
RIC3	darkorange	0.890819	0.00054387	0.458716	0.214255
RIBC2	darkorange	0.828975	0.00302821	0.616618	0.0769585
RHPN1	darkviolet	0.813673	0.0041833	0.161808	0.677474
RHOXF1	blue3	0.962485	8.28114e-06	-0.150431	0.699265
RHOV	darkviolet	0.809066	0.00458534	0.681695	0.0431384
RHOT2	darkorange	0.911914	0.000236559	0.675643	0.0457729
RHOH	darkorange	0.940619	5.06155e-05	0.364272	0.335149
RHOG	darkorange2	0.859742	0.00142447	-0.301292	0.430769
RHOBTB2	antiquewhite4	0.800721	0.00538273	-0.394129	0.293894
RHNO1	darkorange	0.909617	0.000261474	0.598997	0.088294
RHCG	darkviolet	0.875982	0.000888728	0.215183	0.578198
RHCE	coral4	0.908127	0.000278635	-0.450189	0.223997
RHBDL1	brown2	0.921195	0.000153292	-0.669475	0.0485621
RHBDD3	darkorange	0.935331	7.07365e-05	0.527692	0.144257
RHAG	brown2	0.89336	0.000496557	-0.477942	0.193165
RGS9	darkorange2	-0.871479	0.00101922	-0.125769	0.747139
RGS21	green3	0.800868	0.00536789	-0.118793	0.760824
RGS2	darkseagreen1	0.894082	0.000483689	-0.512032	0.15877
RGS18	antiquewhite4	-0.826274	0.00321293	0.29432	0.442029
RGS16	brown2	0.899087	0.000401027	-0.183322	0.636841
RGPD5	darkorange	0.819213	0.00373405	0.588545	0.095476
RGMB	darkviolet	0.874535	0.000929253	0.711813	0.0314789
RGL1	lightpink3	0.847032	0.00198312	0.51301	0.15784
RGAG4	moccasin	-0.929329	0.000100145	0.842472	0.00436349
RFXAP	darkorange	0.960749	9.90353e-06	0.406083	0.278149
RFX7	darkorange	0.941127	4.89359e-05	0.402886	0.282316
RFX5	darkorange	0.970962	3.00355e-06	0.566808	0.111524
RFX2	brown2	0.828328	0.00307173	-0.501681	0.168807
RFTN1	darkorange	0.916313	0.00019378	0.367518	0.330532
RFT1	darkorange	0.837779	0.00247892	0.483027	0.187791
RFPL1	mistyrose	0.866782	0.00116967	-0.441079	0.234667
RFESD	darkseagreen3	0.861964	0.00134007	-0.13895	0.721449
RFC4	darkorange	0.94731	3.16345e-05	0.556945	0.119307
RFC1	darkorange	0.899486	0.000394919	0.664541	0.0508697
RF02252	darkseagreen1	-0.868406	0.00111595	0.426517	0.252283
RF02249	brown2	0.874934	0.000917947	-0.130519	0.737854
RF02248	darkviolet	0.905152	0.000315337	0.445741	0.229174
RF02197	plum2	0.829848	0.00297018	-0.571821	0.107688
RF02189	coral	0.839201	0.00239749	-0.376778	0.317537
RF02187	black	0.823924	0.00338019	-0.290082	0.448936
RF02180	darkorange	-0.801888	0.00526571	-0.357785	0.344469
RF02178	brown2	0.990221	3.95446e-08	-0.374053	0.321333
RF02171	navajowhite1	0.834389	0.00268109	0.692726	0.0385912
RF02135	brown2	0.97849	9.12643e-07	-0.510573	0.160163
RF02130	brown2	0.917012	0.00018755	-0.276991	0.470563
RF02120	coral	0.876061	0.000886568	-0.149346	0.701353
RF02106	darkorange	-0.918603	0.000173917	-0.487897	0.182724
RF02105	darkorange	-0.837731	0.00248167	-0.602444	0.086001
RF01983	darkgrey	0.960099	1.05671e-05	0.269618	0.482933
RF01974	brown2	0.963298	7.59413e-06	-0.569534	0.109428
RF01950	brown2	0.922242	0.000145496	-0.366602	0.331832
RF01948	coral	0.903025	0.000343692	-0.42191	0.257998
RF01880	black	0.839079	0.00240436	-0.391048	0.298024
RF01699	moccasin	0.809713	0.00452727	-0.699333	0.0360225
RF01518	darkviolet	0.818949	0.00375463	0.439021	0.237116
RF01225	darkviolet	0.877523	0.000847024	0.423573	0.255928
RF01182	darkorange	0.826442	0.0032012	0.241893	0.530619
RF00618	antiquewhite4	-0.839574	0.00237641	-0.176769	0.649135
RF00612	darkviolet	-0.81058	0.00445028	-0.356573	0.346224
RF00604	blueviolet	0.83052	0.00292604	0.381978	0.310354
RF00586	darkseagreen1	0.922788	0.000141547	-0.508242	0.162404
RF00570	magenta2	0.919873	0.000163575	-0.203054	0.600292
RF00564	darkviolet	0.893835	0.000488055	0.597211	0.0894966
RF00494	navajowhite1	-0.923475	0.000136689	-0.653096	0.0564884
RF00413	mistyrose	-0.811682	0.00435384	0.294347	0.441986
RF00411	brown2	0.921428	0.000151531	-0.33657	0.375816
RF00401	navajowhite1	-0.835577	0.00260894	-0.340226	0.370321
RF00397	lavenderblush1	-0.817839	0.00384211	0.205911	0.595061
RF00285	sienna2	0.81986	0.00368396	0.389306	0.300373
RF00284	black	0.887325	0.00061421	-0.177292	0.648151
RF00271	green	0.822204	0.00350643	0.437735	0.238652
RF00264	darkgrey	0.809756	0.00452347	0.23957	0.534696
RF00137	darkorange	-0.873744	0.000951955	-0.511875	0.158919
RF00017	moccasin	0.954171	1.82576e-05	-0.896692	0.00105332
REXO4	brown2	-0.852993	0.00170445	0.550883	0.124247
REXO2	darkorange	0.834811	0.00265526	0.528587	0.143452
REXO1	brown2	0.923968	0.000133283	-0.552402	0.122998
RETNLB	darkviolet	0.946077	3.465e-05	0.405266	0.279211
RERG	brown2	0.950568	2.4604e-05	-0.318924	0.402873
REPS2	darkorange	-0.812306	0.00429983	-0.641528	0.0625519
REPS1	darkorange	0.954369	1.79496e-05	0.467286	0.204704
RENBP	darkviolet	0.944913	3.76854e-05	0.617083	0.0766728
RELL1	lightpink3	-0.877458	0.00084876	-0.528715	0.143337
REL	green	0.856105	0.00157082	0.815486	0.00737986
REEP6	antiquewhite4	0.848167	0.00192767	-0.104016	0.790002
RECQL4	darkviolet	0.928072	0.000107296	0.289191	0.450393
RECK	darkorange	0.819056	0.0037463	0.562105	0.115196
RDH16	darkviolet	0.900939	0.000373258	0.442326	0.233192
RCN3	darkseagreen1	0.884762	0.000669899	-0.588181	0.0957323
RCN2	darkorange	0.859283	0.00144239	0.565818	0.11229
RCC2	darkorange	0.887103	0.000618898	0.618831	0.0756032
RCBTB1	moccasin	-0.902321	0.000353471	0.81533	0.00740055
RBPMS-AS1	brown2	0.898721	0.000406705	-0.440151	0.23577
RBPMS2	brown2	0.814113	0.00414631	-0.637637	0.0646799
RBMS3-AS2	lightcoral	0.907433	0.000286891	0.189787	0.624787
RBM7	paleturquoise	0.906233	0.000301617	0.790445	0.0112233
RBM44	darkviolet	0.828805	0.00303959	0.40074	0.28513
RBM4	lightslateblue	0.815861	0.00400147	0.111405	0.775381
RBM38	brown2	0.88746	0.000611393	-0.725958	0.0268009
RBM26	darkorange	0.858643	0.00146761	0.542293	0.131453
RBM20	powderblue	0.892848	0.000505832	0.162169	0.676786
RBM19	darkorange	0.954682	1.74674e-05	0.537786	0.13533
RBM11	palevioletred1	-0.803435	0.00511337	0.555999	0.12007
RBKS	green	0.898275	0.000413678	0.465756	0.206391
RBFOX3	brown2	0.918463	0.000175089	-0.295633	0.439899
RBFA	darkorange	0.977439	1.10304e-06	0.643417	0.061535
RBBP9	darkseagreen1	-0.881228	0.000752568	0.367701	0.330273
RBBP8	green	0.920845	0.000155968	0.738265	0.0231232
RASSF8	palevioletred1	0.876321	0.00087945	0.141062	0.717354
RASSF4	darkorange2	0.950465	2.48064e-05	0.224484	0.561456
RASSF10	darkgrey	0.890281	0.000554297	0.252401	0.512334
RASGRP1	darkorange	0.884366	0.000678815	0.411541	0.27111
RASD2	darkviolet	0.92493	0.000126816	0.471617	0.19997
RASAL3	darkorange	0.894079	0.000483737	0.571546	0.107896
RASAL1	cornflowerblue	0.841072	0.00229325	-0.292274	0.445358
RASA4	brown2	-0.802027	0.00525189	0.538908	0.13436
RARS	darkorange	0.856261	0.00156433	0.696602	0.0370704
RARG	brown2	0.930361	9.45439e-05	-0.384402	0.307033
RARA-AS1	darkseagreen1	0.903158	0.000341858	-0.560363	0.116574
RARA	brown2	0.966573	5.24585e-06	-0.540469	0.133015
RAPSN	deeppink1	0.952096	2.17407e-05	-0.177476	0.647805
RAPGEF6	darkolivegreen1	0.873986	0.000944987	0.172019	0.658092
RAP2A	darkorange	0.894207	0.000481478	0.479596	0.191408
RAP1GDS1	darkorange	0.87824	0.000828106	0.232424	0.54731
RANGRF	darkorange	0.959327	1.13984e-05	0.434112	0.243011
RAN	darkorange	0.979598	7.39669e-07	0.567884	0.110693
RAMP1	blueviolet	0.877235	0.000854708	0.248711	0.518726
RALGDS	cornflowerblue	-0.902465	0.000351449	0.470913	0.200734
RALGAPA1	darkorange	0.92309	0.000139395	0.385912	0.304974
RALBP1	darkorange	-0.803949	0.00506351	-0.483542	0.187252
RAI1	darkorange	0.802512	0.00520388	0.200084	0.605747
RAF1	darkseagreen1	0.879058	0.000806894	-0.191858	0.620942
RAD54L	green	0.960025	1.06446e-05	0.588697	0.0953687
RAD51B	darkgrey	0.950963	2.38381e-05	0.179408	0.644176
RAD51AP2	darkviolet	0.953575	1.92122e-05	0.407191	0.276713
RAD51	green	0.913661	0.000218814	0.545844	0.128445
RAD50	darkorange	0.862847	0.00130759	0.806137	0.00868857
RAD18	darkorange	0.899496	0.000394773	0.516016	0.155001
RABGGTB	darkorange	0.918395	0.000175661	0.796772	0.0101485
RABEP1	antiquewhite4	0.88338	0.000701399	0.365314	0.333663
RAB7B	brown2	-0.854493	0.00163907	0.549077	0.125742
RAB6B	darkviolet	-0.811403	0.0043781	-0.369977	0.327056
RAB44	darkviolet	0.908381	0.000275643	0.432404	0.245079
RAB40B	darkorange	0.847248	0.0019725	0.408682	0.274785
RAB40AL	darkviolet	0.8578	0.00150134	0.261117	0.497362
RAB3IL1	brown2	0.892194	0.000517884	-0.63551	0.0658622
RAB3D	darkseagreen1	0.909104	0.000267289	-0.597525	0.0892849
RAB3A	lavenderblush2	-0.843823	0.00214609	-0.146368	0.707094
RAB34	darkorange2	0.867776	0.00113657	0.164752	0.671869
RAB33B	darkorange2	0.808855	0.00460439	0.303707	0.426898
RAB33A	darkorange	0.943365	4.20233e-05	0.424595	0.254659
RAB32	cornflowerblue	0.926728	0.000115352	-0.44943	0.224876
RAB2B	brown2	0.848508	0.00191125	-0.600654	0.0871871
RAB28	lightslateblue	0.841067	0.00229354	0.344576	0.363833
RAB20	cornflowerblue	0.868802	0.00110313	-0.376323	0.318169
RAB15	antiquewhite4	0.873747	0.000951886	0.189022	0.626209
RAB11FIP5	darkorange	0.907265	0.000288924	0.481889	0.188987
RAB11FIP1	darkseagreen1	0.84046	0.00232696	-0.571544	0.107898
R3HDML	brown2	0.827569	0.0031234	-0.264985	0.490775
R3HDM4	darkorange	-0.825234	0.00328619	-0.811852	0.00787138
R3HDM1	darkorange	0.977183	1.15371e-06	0.444958	0.230092
R3HCC1L	lightpink3	0.826046	0.00322888	0.483945	0.186829
QSOX2	darkorange	0.930676	9.28785e-05	0.47283	0.198654
QRICH1	darkorange	0.936697	6.50586e-05	0.510752	0.159992
QRFP	navajowhite1	-0.931568	8.82875e-05	-0.656331	0.0548624
QPRT	darkviolet	0.808704	0.00461805	0.135199	0.728735
QPCT	darkorange	-0.874962	0.000917162	-0.462962	0.209493
QKI	darkseagreen1	0.941072	4.91159e-05	-0.595162	0.0908892
QDPR	darkseagreen2	0.893658	0.000491218	0.214241	0.579903
QARS	darkorange	0.936046	6.77209e-05	0.404886	0.279705
PYROXD2	navajowhite1	0.85776	0.00150295	0.46716	0.204842
PYROXD1	darkorange	0.839162	0.00239966	0.779703	0.0132188
PYGM	coral	0.808713	0.00461729	-0.124265	0.750084
PYGL	cornflowerblue	0.863988	0.00126643	-0.491087	0.179448
PYCR1	green	0.95523	1.665e-05	0.681049	0.0434146
PXYLP1	darkorange	0.930101	9.59313e-05	0.365859	0.332887
PXDC1	darkviolet	-0.830279	0.00294178	-0.600081	0.0875689
PWWP2B	darkviolet	0.931949	8.63771e-05	0.546599	0.127811
PWP2	darkorange	0.934721	7.33891e-05	0.442832	0.232594
PVRL3-AS1	brown2	0.962609	8.17357e-06	-0.475845	0.195406
PVRL2	orange	0.87612	0.000884941	-0.391848	0.296949
PVRL1	navajowhite	0.839056	0.00240568	-0.637915	0.0645266
PVALB	darkseagreen1	0.834396	0.00268066	-0.335639	0.377222
PUS7	darkorange	0.935655	6.93607e-05	0.554946	0.120923
PUS1	darkorange	0.855443	0.00159861	0.558815	0.117807
PTTG3P	green	0.945111	3.71544e-05	0.511375	0.159396
PTTG2	green	0.9328	8.22229e-05	0.410561	0.272367
PTTG1	green	0.923113	0.000139234	0.501122	0.16936
PTRH1	darkorange	0.867086	0.00115947	0.596888	0.0897157
PTRF	honeydew1	0.920755	0.000156657	0.316071	0.40733
PTPRU	coral	-0.84046	0.00232696	0.201019	0.604028
PTPRO	lightpink3	0.930086	9.60091e-05	0.569373	0.109551
PTPRK	mediumpurple2	0.931786	8.71908e-05	0.445046	0.229989
PTPRCAP	darkorange	0.930914	9.16396e-05	0.511926	0.158871
PTPRB	honeydew1	0.921891	0.000148074	0.147951	0.70404
PTPN5	darkviolet	0.871434	0.0010206	0.204254	0.598093
PTPN23	lightslateblue	0.883189	0.000705839	0.314983	0.409034
PTPLAD1	darkorange	0.88988	0.000562166	0.44531	0.229679
PTPDC1	antiquewhite4	0.922422	0.000144186	0.117228	0.763903
PTGS2	paleturquoise	-0.945452	3.62547e-05	-0.672723	0.0470802
PTGS1	cornflowerblue	0.934288	7.53148e-05	-0.408864	0.274551
PTGR2	powderblue	0.915149	0.000204492	0.143202	0.713211
PTGFR	darkviolet	0.91644	0.000192639	0.460574	0.212164
PTGES3L-AARSD1	darkorange	0.981385	5.1371e-07	0.602026	0.086277
PTGES2	brown2	-0.879019	0.000807905	0.720435	0.028569
PTGER4	mistyrose	-0.818844	0.00376282	0.157513	0.685677
PTGER1	orange	0.875818	0.000893271	-0.104134	0.789768
PTGDR2	darkorange2	0.847563	0.00195704	-0.116441	0.765452
PTDSS1	darkorange	0.82767	0.00311648	0.353477	0.350728
PTCH2	darkviolet	0.954993	1.70003e-05	0.366899	0.33141
PTCD3	navajowhite	-0.910279	0.000254109	0.353813	0.350238
PTCD1	darkorange	0.871965	0.00100452	0.406761	0.27727
PTBP1	antiquewhite4	0.843448	0.00216573	0.143664	0.712318
PTAFR	darkseagreen1	0.921791	0.000148814	-0.58267	0.099664
PSORS1C3	magenta2	0.898544	0.000409453	-0.120458	0.757554
PSMG3	darkorange	0.908186	0.000277935	0.572018	0.107539
PSMG2	darkorange	0.902351	0.000353045	0.607498	0.0827055
PSMG1	darkorange	0.89196	0.000522235	0.536311	0.136614
PSME2	brown2	-0.8151	0.00406407	0.782458	0.012686
PSMD10	darkseagreen1	-0.814439	0.00411902	0.570936	0.10836
PSMC6	darkorange	0.929139	0.000101202	0.592226	0.0929073
PSMC5	darkorange	0.94868	2.85192e-05	0.515537	0.155451
PSMC3IP	palevioletred1	0.854004	0.00166015	-0.349894	0.355975
PSMC3	darkorange	0.935766	6.88908e-05	0.5955	0.0906586
PSMC2	darkorange	0.910231	0.000254637	0.475264	0.19603
PSMB5	darkorange	0.910942	0.000246883	0.678402	0.0445596
PSMB2	darkorange	0.895452	0.000459926	0.716257	0.029956
PSMB10	brown2	-0.92758	0.000110194	0.496	0.174466
PSMA5	darkorange	0.88236	0.000725332	0.684435	0.0419785
PSKH2	darkviolet	0.8709	0.00103697	0.441402	0.234285
PSG11	darkgrey	0.899882	0.000388925	0.401283	0.284417
PSEN2	green	0.865799	0.00120306	0.562666	0.114754
PSEN1	cornflowerblue	0.931378	8.92491e-05	-0.240595	0.532895
PSAP	darkorange2	0.905856	0.000306351	-0.269082	0.483837
PRY2	brown2	0.845715	0.00204887	-0.513791	0.157099
PRTN3	navajowhite	0.848698	0.00190216	-0.310906	0.415453
PRSS8	navajowhite1	0.885932	0.000644043	0.396113	0.29125
PRSS45	darkorange	0.839832	0.00236194	0.521159	0.150213
PRSS42	brown2	0.801677	0.00528674	-0.241279	0.531695
PRSS37	darkviolet	0.837981	0.00246723	0.481328	0.189577
PRSS36	powderblue	0.963067	7.78483e-06	0.187433	0.629167
PRSS35	grey	0.857012	0.00153333	-0.301254	0.43083
PRSS3	brown2	0.902066	0.000357052	-0.543002	0.13085
PRSS1	sienna2	0.960445	1.02093e-05	0.527829	0.144133
PRRT1	brown2	0.977542	1.08327e-06	-0.407479	0.27634
PRRG4	darkviolet	0.805193	0.00494415	0.446175	0.228665
PRRG3	darkgrey	0.863595	0.0012805	0.528036	0.143947
PRRC2A	darkviolet	-0.842764	0.00220192	-0.476505	0.194699
PRRC1	darkorange	0.879953	0.000784162	0.304795	0.42516
PRR5	brown2	0.950314	2.51064e-05	-0.60589	0.0837452
PRR34	blueviolet	-0.80995	0.00450619	-0.444797	0.230281
PRR27	darkgrey	0.923216	0.000138507	0.152456	0.695372
PRR23C	green3	-0.924646	0.000128703	-0.102391	0.793225
PRR23B	darkgrey	0.893497	0.0004941	0.129699	0.739455
PRR22	lightslateblue	0.915073	0.000205214	0.121649	0.755214
PRR21	brown2	0.914971	0.00020617	-0.207904	0.591421
PRR19	royalblue3	0.877274	0.000853677	0.674524	0.0462712
PRR11	green	0.86032	0.00140216	0.352098	0.352743
PRPSAP1	darkorange	0.806029	0.00486503	0.231465	0.549011
PRPH2	green4	0.93118	9.02619e-05	-0.275351	0.473303
PRPF6	darkorange	0.85434	0.00164562	0.525808	0.14596
PRPF40A	brown2	-0.863609	0.00128	0.54404	0.129968
PRPF39	darkorange	0.910701	0.000249486	0.489671	0.180898
PRPF31	darkorange	0.803939	0.00506446	0.498211	0.172252
PRPF19	brown2	-0.875211	0.000910153	0.571239	0.10813
PROSER3	brown2	0.901936	0.0003589	-0.487807	0.182817
PROS1	darkorange	-0.860207	0.00140649	-0.49534	0.175132
PRORSD1P	darkorange	0.908784	0.000270962	0.468501	0.203369
PROK2	darkseagreen1	0.812285	0.0043017	-0.656056	0.0549994
PROCA1	darkorange	0.876598	0.000871902	0.608841	0.0818429
PROC	brown2	0.902888	0.000345576	-0.520433	0.150883
PROB1	brown2	0.801246	0.00532987	-0.312626	0.41274
PRMT9	darkorange	0.910003	0.000257153	0.509596	0.1611
PRMT7	darkorange	0.950553	2.4633e-05	0.375703	0.319032
PRMT6	darkorange	0.971773	2.68432e-06	0.516943	0.154131
PRMT5	lightpink3	0.894116	0.000483081	0.419269	0.261306
PRMT1	darkorange	0.950821	2.41124e-05	0.402966	0.282211
PRM3	darkviolet	0.943731	4.09669e-05	0.4687	0.203152
PRM2	darkviolet	0.978127	9.75358e-07	0.431192	0.246554
PRLR	orange	0.943074	4.28795e-05	-0.331267	0.383854
PRLHR	brown2	0.979603	7.3893e-07	-0.467455	0.204518
PRKRIR	darkorange	0.876369	0.000878124	0.30532	0.424322
PRKRA	darkorange	0.969959	3.43642e-06	0.666944	0.0497374
PRKCQ-AS1	darkorange	0.80312	0.00514417	0.524674	0.146991
PRKCH	darkorange	0.951989	2.19325e-05	0.448868	0.225529
PRKCE	darkorange	0.808233	0.00466087	0.662773	0.0517133
PRKCA-AS1	paleturquoise	-0.825128	0.00329371	-0.469328	0.202464
PRKAR2B	darkorange	-0.808627	0.00462509	-0.458702	0.214271
PRKAR1B	lavenderblush2	-0.879334	0.000799842	-0.101266	0.795458
PRKAG3	brown2	0.887702	0.000606327	-0.427084	0.251584
PRKAA1	darkorange	0.896962	0.000434743	0.53785	0.135275
PRIMA1	brown2	0.979361	7.74408e-07	-0.525718	0.146042
PRICKLE4	chocolate3	0.861714	0.0013494	-0.493395	0.177098
PRH2	magenta2	0.822301	0.00349924	0.183948	0.635671
PRG3	brown1	0.890116	0.000557538	-0.817413	0.00712785
PREX2	darkviolet	0.856598	0.00155039	0.58287	0.0995198
PREP	darkorange	0.957087	1.40863e-05	0.417021	0.264138
PREB	royalblue3	0.887062	0.000619774	0.659731	0.0531857
PRDX2	lavenderblush2	-0.847269	0.00197143	-0.269762	0.482689
PRDX1	darkorange	0.865247	0.00122214	0.768753	0.0154848
PRDM6	darkgrey	0.80462	0.00499882	0.60008	0.0875691
PRDM15	darkseagreen1	-0.890106	0.000557735	0.461838	0.210747
PRDM11	brown2	0.874712	0.000924233	-0.741861	0.0221153
PRCD	darkgrey	0.8859	0.000644735	0.420553	0.259695
PRB1	brown2	0.905903	0.00030576	-0.645408	0.0604747
PRAP1	brown2	0.957045	1.41409e-05	-0.465702	0.206452
PRAMENP	mediumpurple2	0.891436	0.000532092	0.265221	0.490374
PRAMEF22	antiquewhite4	-0.905582	0.000309826	-0.155635	0.689273
PRAMEF14	coral	-0.853584	0.00167846	0.145672	0.708437
PRAMEF1	navajowhite1	0.8091	0.00458231	0.528095	0.143894
PRAM1	darkorange2	0.835714	0.00260066	-0.393519	0.294709
PPY2P	brown2	0.985585	1.85665e-07	-0.52805	0.143935
PPY	darkgrey	0.897277	0.00042962	0.320047	0.401125
PPWD1	darkorange	0.858157	0.00148698	0.701332	0.0352679
PPT2	antiquewhite4	0.918696	0.000173144	0.15227	0.695729
PPRC1	darkorange	0.940395	5.13692e-05	0.436543	0.240081
PPP6R2	brown2	0.89591	0.000452173	-0.520785	0.150558
PPP4R3A	navajowhite	-0.913246	0.000222946	0.383585	0.308151
PPP4R1	darkseagreen1	0.826538	0.00319458	-0.675337	0.045909
PPP3CC	darkorange	0.861994	0.00133899	0.501827	0.168663
PPP2R5B	brown2	0.930216	9.53131e-05	-0.591833	0.0931794
PPP2R4	lightpink3	0.896958	0.000434814	0.772831	0.0146129
PPP1R3G	brown2	0.938257	5.89917e-05	-0.343172	0.365921
PPP1R3F	darkviolet	0.911996	0.000235704	0.577154	0.103697
PPP1R3E	antiquewhite4	0.814463	0.00411697	0.446224	0.228609
PPP1R3B	darkorange	-0.916972	0.000187908	-0.477332	0.193816
PPP1R1B	plum3	-0.87073	0.00104222	-0.226491	0.557867
PPP1R17	darkseagreen3	0.80655	0.00481619	0.242863	0.528921
PPP1R15A	darkseagreen1	0.837831	0.00247591	-0.623206	0.0729665
PPP1R14A	brown2	0.849035	0.00188605	-0.589533	0.0947823
PPP1CC	darkorange	0.878431	0.000823126	0.495463	0.175007
PPM1N	darkorange	0.848377	0.00191758	0.537942	0.135195
PPM1M	coral	0.907513	0.000285938	-0.118531	0.76134
PPM1F	darkorange	-0.869173	0.00109119	-0.649538	0.0583117
PPM1A	brown2	0.869811	0.00107092	-0.723736	0.0275034
PPL	darkorange	-0.807859	0.00469507	-0.812288	0.00781126
PPIP5K1	darkorange	0.840129	0.00234536	0.509795	0.160908
PPIL3	darkorange	0.912246	0.000233112	0.422009	0.257875
PPIL1	darkorange	0.955007	1.69791e-05	0.570753	0.108499
PPIH	darkorange	0.976634	1.2679e-06	0.599684	0.0878339
PPIC	honeydew1	0.942378	4.49763e-05	0.454523	0.219016
PPIAP30	darkorange	0.906451	0.000298896	0.788809	0.0115132
PPIAL4G	darkorange	0.933365	7.95462e-05	0.744074	0.0215095
PPIAL4B	darkorange	0.916781	0.000189598	0.757112	0.0181633
PPIA	darkorange	0.897096	0.00043256	0.74524	0.0211951
PPFIA2	black	0.860974	0.00137723	-0.122759	0.753036
PPBPP2	darkorange	-0.833445	0.00273943	-0.336241	0.376312
PPBP	darkorange	-0.854487	0.0016393	-0.339774	0.370999
PPARG	lightcoral	0.856074	0.00157213	0.42341	0.25613
PPAPDC1B	darkorange	0.915682	0.00019954	0.538259	0.134921
PPAP2C	darkgrey	0.878998	0.000808446	0.109514	0.779117
PPAP2A	darkorange	0.943869	4.05714e-05	0.50764	0.162986
PPAN	brown2	0.897422	0.000427269	-0.339958	0.370722
PPA1	darkorange	0.923131	0.00013911	0.747272	0.0206539
POU5F1P4	aliceblue	0.941575	4.74879e-05	0.213938	0.580452
POU5F1	brown2	-0.814349	0.00412656	0.480776	0.190159
POU4F2	darkorange	-0.803042	0.00515177	-0.498249	0.172213
POU2F3	darkviolet	0.967649	4.60862e-06	0.598754	0.0884573
POT1	darkviolet	0.903034	0.00034356	0.581569	0.100461
PORCN	brown2	0.939677	5.38423e-05	-0.499144	0.171322
POP5	darkorange	0.923698	0.000135143	0.63259	0.0675069
POP1	darkorange	0.8941	0.000483356	0.534013	0.138628
PON2	darkorange	0.886023	0.000642052	0.337436	0.374511
POMT1	darkorange	0.971557	2.76685e-06	0.533866	0.138757
POM121L12	darkgrey	0.987403	1.08499e-07	0.323148	0.396317
POLR3K	darkorange	0.937493	6.19057e-05	0.602602	0.0858968
POLR3GL	darkorange	0.810606	0.00444804	0.719864	0.0287559
POLR3E	darkorange	0.807722	0.00470765	0.305352	0.42427
POLR2H	darkorange	0.969968	3.43209e-06	0.438774	0.237411
POLR2D	darkorange	0.921694	0.000149539	0.471613	0.199974
POLR1C	antiquewhite4	0.818633	0.0037794	0.474504	0.196847
POLR1B	darkorange	0.895068	0.000466493	0.260655	0.498151
POLQ	green	0.942185	4.55715e-05	0.76744	0.0157727
POLH-AS1	blueviolet	0.912401	0.000231511	0.716397	0.0299087
POLH	darkolivegreen1	0.808409	0.0046449	-0.313264	0.411736
POLG2	darkorange	0.944066	4.00145e-05	0.581859	0.100251
POLE3	darkorange	0.939322	5.50966e-05	0.515961	0.155052
POLD1	darkorange	0.937024	6.3748e-05	0.345182	0.362933
POGLUT1	darkorange	0.95715	1.40051e-05	0.627132	0.0706501
POC5	darkorange	0.92454	0.000129408	0.491934	0.178582
PNRC2	darkorange	0.878136	0.000830829	0.807542	0.00848252
PNPT1	red	0.832582	0.00279355	0.631205	0.0682958
PNPLA3	darkseagreen1	0.819202	0.00373491	-0.58207	0.100098
PNPLA2	brown2	0.866262	0.00118723	-0.533881	0.138744
PNOC	darkseagreen1	-0.855561	0.00159363	0.548881	0.125905
PNO1	brown2	0.842693	0.00220567	-0.230509	0.550711
PNMA5	brown2	0.803224	0.00513402	-0.259197	0.500645
PNLDC1	magenta2	0.858819	0.00146063	-0.228485	0.554312
PNKD	brown2	0.900281	0.00038296	-0.330083	0.38566
PMS1	darkorange	0.966651	5.19758e-06	0.656058	0.0549983
PMPCA	darkorange	0.936229	6.69658e-05	0.405345	0.279108
PMEPA1	darkseagreen1	-0.86307	0.00129946	0.308161	0.4198
PMEL	brown2	0.902843	0.000346193	-0.378653	0.314937
PLXND1	darkorange2	0.886767	0.000626047	-0.305901	0.423395
PLXNC1	darkorange	-0.877914	0.000836675	-0.646634	0.0598277
PLXNA3	darkorange	0.927536	0.000110457	0.588738	0.0953403
PLXDC2	darkorange	-0.867779	0.00113646	-0.547611	0.126963
PLS3	honeydew1	0.881927	0.000735664	0.434899	0.24206
PLLP	black	0.962894	7.93023e-06	-0.368372	0.329322
PLK5	darkgrey	0.905252	0.00031406	0.532697	0.139789
PLK4	green	0.81143	0.0043758	0.271043	0.480533
PLK3	brown2	0.858867	0.00145873	-0.723467	0.0275891
PLK2	lightcoral	0.953536	1.92765e-05	0.410867	0.271974
PLIN3	cornflowerblue	0.958506	1.23341e-05	-0.596421	0.090032
PLET1	skyblue3	0.921335	0.000152229	0.895957	0.00107898
PLEKHO1	red	0.889597	0.000567773	0.107066	0.783959
PLEKHJ1	darkorange	0.926999	0.000113694	0.424942	0.25423
PLEKHH2	navajowhite	0.82254	0.00348153	-0.445524	0.229428
PLEKHG2	darkorange	0.957354	1.37434e-05	0.43141	0.246289
PLEKHG1	darkorange	0.854791	0.00162628	0.441337	0.234362
PLEKHF1	darkorange	0.854734	0.00162874	0.26394	0.492551
PLEKHA5	antiquewhite4	0.843727	0.00215109	0.258035	0.502635
PLEKHA4	antiquewhite4	0.915558	0.000200685	0.238397	0.536759
PLEK2	coral4	0.887097	0.00061903	-0.536187	0.136722
PLD6	darkolivegreen1	0.838001	0.00246604	0.114192	0.769882
PLCXD1	antiquewhite4	0.902947	0.000344752	0.131933	0.735096
PLCL1	coral	0.803304	0.00512613	-0.141524	0.716459
PLCH1-AS2	brown2	0.944105	3.99062e-05	-0.680026	0.0438549
PLCG1-AS1	darkolivegreen1	0.81685	0.00392125	-0.167768	0.666142
PLCG1	darkorange	0.846629	0.0020031	0.436848	0.239715
PLAC8L1	lightpink3	0.884736	0.000670475	0.518885	0.152319
PLA2G7	red	0.884949	0.000665704	0.341846	0.367898
PLA2G4E	brown2	0.930626	9.31402e-05	-0.56324	0.114303
PLA2G4A	darkorange2	0.902797	0.000346827	0.186123	0.631609
PLA2G2F	powderblue	0.926816	0.000114811	0.249694	0.51702
PLA2G2C	darkgrey	0.8376	0.00248927	0.242068	0.530312
PLA2G2A	brown2	0.950159	2.54159e-05	-0.635337	0.0659591
PLA2G15	darkorange2	0.811374	0.00438064	0.127695	0.743371
PKP1	magenta2	-0.853958	0.00166218	-0.108236	0.781645
PIWIL3	darkviolet	0.86411	0.00126208	0.207176	0.59275
PIWIL2	darkgrey	0.958241	1.26488e-05	0.21857	0.572081
PITPNC1	skyblue3	-0.84234	0.00222456	-0.812675	0.00775822
PITPNB	darkorange	0.905228	0.000314357	0.347969	0.35881
PITHD1	brown2	0.838032	0.00246428	-0.6367	0.0651991
PISD	darkseagreen1	0.877986	0.000834771	-0.479511	0.191498
PIRT	moccasin	0.906339	0.000300296	-0.887154	0.00142101
PIP5K1B	honeydew1	0.821626	0.00354965	0.222904	0.564288
PINK1-AS	lavenderblush1	0.926982	0.000113797	-0.491924	0.178593
PIN1	darkorange	0.88643	0.000633249	0.356283	0.346646
PIM1	brown1	0.901801	0.000360818	-0.865711	0.00255606
PIK3R3	lavenderblush1	-0.807936	0.00468806	0.287863	0.45257
PIK3CD	coral	0.835551	0.0026105	-0.288569	0.451413
PIK3C2B	darkorange	0.942922	4.33294e-05	0.466372	0.205712
PIH1D1	aliceblue	0.88019	0.000778226	0.258024	0.502653
PIGY	darkorange	0.87207	0.00100135	0.776026	0.013953
PIGW	darkorange	0.831375	0.00287057	0.589032	0.0951338
PIGP	darkorange	0.958278	1.26046e-05	0.536446	0.136496
PIGL	darkorange	0.901171	0.00036987	0.404368	0.280381
PIGH	darkorange	0.823103	0.00344	0.382979	0.308981
PIFO	cornflowerblue	0.924566	0.000129233	-0.516789	0.154275
PIDD1	darkorange	0.863671	0.00127777	0.207393	0.592354
PID1	darkorange2	0.802168	0.00523796	-0.250392	0.51581
PICK1	brown2	-0.924241	0.000131423	0.555276	0.120655
PICALM	darkseagreen1	0.920828	0.000156098	-0.651818	0.0571393
PIBF1	darkorange	0.919233	0.000168731	0.417384	0.263679
[truncated: 5,126 more rows]
