# Supplementary material for: Bioinformatics-based discovery of biomarkers and immunoinflammatory targets in children with cerebral palsy: An observational study
Source: Medicine (Baltimore). 2024 Apr 19;103(16):e37828. doi: 10.1097/MD.0000000000037828 (PMC11029991; doi:10.1097/MD.0000000000037828)
Supplement: Supplementary file 4 [file medi-103-e37828-s004.xls]

## Sheet: Table S4
Gene Symbol	Description	Category	Uniprot ID	Gifts	GC Id	Relevance score	GeneCards Link
KRIT1	KRIT1 Ankyrin Repeat Containing	Protein Coding	O00522	50	GC07M092198	77.855	https://www.genecards.org/cgi-bin/carddisp.pl?gene=KRIT1
MAPT	Microtubule Associated Protein Tau	Protein Coding	P10636	58	GC17P045894	77.5063	https://www.genecards.org/cgi-bin/carddisp.pl?gene=MAPT
APP	Amyloid Beta Precursor Protein	Protein Coding	P05067	59	GC21M025880	75.5975	https://www.genecards.org/cgi-bin/carddisp.pl?gene=APP
KANK1	KN Motif And Ankyrin Repeat Domains 1	Protein Coding	Q14678	52	GC09P000474	73.6834	https://www.genecards.org/cgi-bin/carddisp.pl?gene=KANK1
NOTCH3	Notch Receptor 3	Protein Coding	Q9UM47	60	GC19M015159	73.2878	https://www.genecards.org/cgi-bin/carddisp.pl?gene=NOTCH3
CCM2	CCM2 Scaffold Protein	Protein Coding	Q9BSQ5	50	GC07P044999	60.095	https://www.genecards.org/cgi-bin/carddisp.pl?gene=CCM2
COL4A1	Collagen Type IV Alpha 1 Chain	Protein Coding	P02462	56	GC13M110148	58.4859	https://www.genecards.org/cgi-bin/carddisp.pl?gene=COL4A1
QARS1	Glutaminyl-TRNA Synthetase 1	Protein Coding	P47897	41	GC03M053469	56.4564	https://www.genecards.org/cgi-bin/carddisp.pl?gene=QARS1
TREX1	Three Prime Repair Exonuclease 1	Protein Coding	Q9NSU2	51	GC03P055966	55.2162	https://www.genecards.org/cgi-bin/carddisp.pl?gene=TREX1
CPAT1	Cerebral Palsy, Ataxic 1	Genetic Locus		8	GC09U900316	54.164	https://www.genecards.org/cgi-bin/carddisp.pl?gene=CPAT1
ADD3	Adducin 3	Protein Coding	Q9UEY8	51	GC10P109996	53.5547	https://www.genecards.org/cgi-bin/carddisp.pl?gene=ADD3
PDCD10	Programmed Cell Death 10	Protein Coding	Q9BUL8	50	GC03M167683	52.1587	https://www.genecards.org/cgi-bin/carddisp.pl?gene=PDCD10
F2	Coagulation Factor II, Thrombin	Protein Coding	P00734	58	GC11P047386	51.7448	https://www.genecards.org/cgi-bin/carddisp.pl?gene=F2
ATRIP	ATR Interacting Protein	Protein Coding	Q8WXE1	51	GC03P055961	51.3749	https://www.genecards.org/cgi-bin/carddisp.pl?gene=ATRIP
SPAST	Spastin	Protein Coding	Q9UBP0	50	GC02P032063	50.5575	https://www.genecards.org/cgi-bin/carddisp.pl?gene=SPAST
ATRIP-TREX1	ATRIP-TREX1 Readthrough	RNA Gene		14	GC03P055962	50.3256	https://www.genecards.org/cgi-bin/carddisp.pl?gene=ATRIP-TREX1
GAD1	Glutamate Decarboxylase 1	Protein Coding	Q99259	58	GC02P170813	46.5116	https://www.genecards.org/cgi-bin/carddisp.pl?gene=GAD1
TUBA1A	Tubulin Alpha 1a	Protein Coding	Q71U36	57	GC12M049184	46.1329	https://www.genecards.org/cgi-bin/carddisp.pl?gene=TUBA1A
COL4A2	Collagen Type IV Alpha 2 Chain	Protein Coding	P08572	55	GC13P110305	45.2171	https://www.genecards.org/cgi-bin/carddisp.pl?gene=COL4A2
SLC6A8	Solute Carrier Family 6 Member 8	Protein Coding	P48029	55	GC0XP153688	44.9594	https://www.genecards.org/cgi-bin/carddisp.pl?gene=SLC6A8
APOE	Apolipoprotein E	Protein Coding	P02649	58	GC19P103269	44.5917	https://www.genecards.org/cgi-bin/carddisp.pl?gene=APOE
ROBO3	Roundabout Guidance Receptor 3	Protein Coding	Q96MS0	52	GC11P124865	44.1063	https://www.genecards.org/cgi-bin/carddisp.pl?gene=ROBO3
HTRA1	HtrA Serine Peptidase 1	Protein Coding	Q92743	54	GC10P122461	43.4291	https://www.genecards.org/cgi-bin/carddisp.pl?gene=HTRA1
GAMT	Guanidinoacetate N-Methyltransferase	Protein Coding	Q14353	55	GC19M001397	42.6566	https://www.genecards.org/cgi-bin/carddisp.pl?gene=GAMT
CACNA1A	Calcium Voltage-Gated Channel Subunit Alpha1 A	Protein Coding	O00555	57	GC19M013206	41.8367	https://www.genecards.org/cgi-bin/carddisp.pl?gene=CACNA1A
AP4M1	Adaptor Related Protein Complex 4 Subunit Mu 1	Protein Coding	O00189	47	GC07P104864	40.6604	https://www.genecards.org/cgi-bin/carddisp.pl?gene=AP4M1
ALDH3A2	Aldehyde Dehydrogenase 3 Family Member A2	Protein Coding	P51648	55	GC17P019648	37.675	https://www.genecards.org/cgi-bin/carddisp.pl?gene=ALDH3A2
RNASEH2B	Ribonuclease H2 Subunit B	Protein Coding	Q5TBB1	46	GC13P050909	37.2471	https://www.genecards.org/cgi-bin/carddisp.pl?gene=RNASEH2B
SAMHD1	SAM And HD Domain Containing Deoxynucleoside Triphosphate Triphosphohydrolase 1	Protein Coding	Q9Y3Z3	52	GC20M036890	36.8959	https://www.genecards.org/cgi-bin/carddisp.pl?gene=SAMHD1
MT-TL1	Mitochondrially Encoded TRNA-Leu (UUA/G) 1	RNA Gene		23	GCMTP003232	36.6448	https://www.genecards.org/cgi-bin/carddisp.pl?gene=MT-TL1
SETX	Senataxin	Protein Coding	Q7Z333	51	GC09M132261	36.2324	https://www.genecards.org/cgi-bin/carddisp.pl?gene=SETX
PMM2	Phosphomannomutase 2	Protein Coding	O15305	55	GC16P008788	36.1298	https://www.genecards.org/cgi-bin/carddisp.pl?gene=PMM2
MFN2	Mitofusin 2	Protein Coding	O95140	57	GC01P011980	35.931	https://www.genecards.org/cgi-bin/carddisp.pl?gene=MFN2
SMC1A	Structural Maintenance Of Chromosomes 1A	Protein Coding	Q14683	56	GC0XM053374	35.8998	https://www.genecards.org/cgi-bin/carddisp.pl?gene=SMC1A
PDGFRB	Platelet Derived Growth Factor Receptor Beta	Protein Coding	P09619	62	GC05M150113	35.8659	https://www.genecards.org/cgi-bin/carddisp.pl?gene=PDGFRB
TTN	Titin	Protein Coding	Q8WZ42	56	GC02M178525	35.5773	https://www.genecards.org/cgi-bin/carddisp.pl?gene=TTN
PRNP	Prion Protein (Kanno Blood Group)	Protein Coding	F7VJQ1	57	GC20P004686	35.2193	https://www.genecards.org/cgi-bin/carddisp.pl?gene=PRNP
TUBB4A	Tubulin Beta 4A Class IVa	Protein Coding	P04350	56	GC19M019027	35.0498	https://www.genecards.org/cgi-bin/carddisp.pl?gene=TUBB4A
CST3	Cystatin C	Protein Coding	P01034	52	GC20M023882	34.9378	https://www.genecards.org/cgi-bin/carddisp.pl?gene=CST3
GNB1	G Protein Subunit Beta 1	Protein Coding	P62873	54	GC01M001785	34.8694	https://www.genecards.org/cgi-bin/carddisp.pl?gene=GNB1
PROC	Protein C, Inactivator Of Coagulation Factors Va And VIIIa	Protein Coding	P04070	60	GC02P127418	34.2653	https://www.genecards.org/cgi-bin/carddisp.pl?gene=PROC
GRIN2B	Glutamate Ionotropic Receptor NMDA Type Subunit 2B	Protein Coding	Q13224	61	GC12M013437	34.2084	https://www.genecards.org/cgi-bin/carddisp.pl?gene=GRIN2B
CLCN2	Chloride Voltage-Gated Channel 2	Protein Coding	P51788	54	GC03M184346	33.8107	https://www.genecards.org/cgi-bin/carddisp.pl?gene=CLCN2
FBXO31	F-Box Protein 31	Protein Coding	Q5XUX0	45	GC16M087326	33.4179	https://www.genecards.org/cgi-bin/carddisp.pl?gene=FBXO31
SMARCA4	SWI/SNF Related, Matrix Associated, Actin Dependent Regulator Of Chromatin, Subfamily A, Member 4	Protein Coding	P51532	60	GC19P102331	33.029	https://www.genecards.org/cgi-bin/carddisp.pl?gene=SMARCA4
COL4A2-AS1	COL4A2 Antisense RNA 1	RNA Gene		20	GC13M110502	32.7706	https://www.genecards.org/cgi-bin/carddisp.pl?gene=COL4A2-AS1
TNF	Tumor Necrosis Factor	Protein Coding	P01375	61	GC06P125492	32.2145	https://www.genecards.org/cgi-bin/carddisp.pl?gene=TNF
SLC52A3	Solute Carrier Family 52 Member 3	Protein Coding	Q9NQ40	51	GC20M000741	32.0721	https://www.genecards.org/cgi-bin/carddisp.pl?gene=SLC52A3
PIK3CA	Phosphatidylinositol-4,5-Bisphosphate 3-Kinase Catalytic Subunit Alpha	Protein Coding	P42336	61	GC03P179148	32.0366	https://www.genecards.org/cgi-bin/carddisp.pl?gene=PIK3CA
F8	Coagulation Factor VIII	Protein Coding	P00451	56	GC0XM154835	31.6913	https://www.genecards.org/cgi-bin/carddisp.pl?gene=F8
IL18	Interleukin 18	Protein Coding	Q14116	53	GC11M112143	31.5974	https://www.genecards.org/cgi-bin/carddisp.pl?gene=IL18
BRCA2	BRCA2 DNA Repair Associated	Protein Coding	P51587	56	GC13P032315	31.3972	https://www.genecards.org/cgi-bin/carddisp.pl?gene=BRCA2
CACNA1C	Calcium Voltage-Gated Channel Subunit Alpha1 C	Protein Coding	Q13936	57	GC12P001970	31.3176	https://www.genecards.org/cgi-bin/carddisp.pl?gene=CACNA1C
PSEN1	Presenilin 1	Protein Coding	P49768	61	GC14P073136	31.0677	https://www.genecards.org/cgi-bin/carddisp.pl?gene=PSEN1
KIDINS220	Kinase D Interacting Substrate 220	Protein Coding	Q9ULH0	50	GC02M008724	30.9857	https://www.genecards.org/cgi-bin/carddisp.pl?gene=KIDINS220
DCC	DCC Netrin 1 Receptor	Protein Coding	P43146	55	GC18P052340	30.6619	https://www.genecards.org/cgi-bin/carddisp.pl?gene=DCC
IL6	Interleukin 6	Protein Coding	P05231	60	GC07P022725	30.6018	https://www.genecards.org/cgi-bin/carddisp.pl?gene=IL6
GPHN	Gephyrin	Protein Coding	Q9NQX3	57	GC14P066507	30.4778	https://www.genecards.org/cgi-bin/carddisp.pl?gene=GPHN
TTN-AS1	TTN Antisense RNA 1	RNA Gene		24	GC02P178521	30.4245	https://www.genecards.org/cgi-bin/carddisp.pl?gene=TTN-AS1
NKX2-6	NK2 Homeobox 6	Protein Coding	A6NCS4	45	GC08M023702	30.2139	https://www.genecards.org/cgi-bin/carddisp.pl?gene=NKX2-6
F5	Coagulation Factor V	Protein Coding	P12259	56	GC01M169511	29.9608	https://www.genecards.org/cgi-bin/carddisp.pl?gene=F5
ISCA2	Iron-Sulfur Cluster Assembly 2	Protein Coding	Q86U28	48	GC14P074493	29.5515	https://www.genecards.org/cgi-bin/carddisp.pl?gene=ISCA2
SNAP29	Synaptosome Associated Protein 29	Protein Coding	O95721	51	GC22P020859	29.4377	https://www.genecards.org/cgi-bin/carddisp.pl?gene=SNAP29
CPA6	Carboxypeptidase A6	Protein Coding	Q8N4T0	52	GC08M067422	29.3896	https://www.genecards.org/cgi-bin/carddisp.pl?gene=CPA6
CLCN1	Chloride Voltage-Gated Channel 1	Protein Coding	P35523	52	GC07P143316	29.1494	https://www.genecards.org/cgi-bin/carddisp.pl?gene=CLCN1
PALS1	Protein Associated With LIN7 1, MAGUK P55 Family Member	Protein Coding	Q8N3R9	47	GC14P067240	29.0301	https://www.genecards.org/cgi-bin/carddisp.pl?gene=PALS1
BDNF-AS	BDNF Antisense RNA	RNA Gene		28	GC11P027466	29.0133	https://www.genecards.org/cgi-bin/carddisp.pl?gene=BDNF-AS
ARHGAP31	Rho GTPase Activating Protein 31	Protein Coding	Q2M1Z3	50	GC03P119294	28.9685	https://www.genecards.org/cgi-bin/carddisp.pl?gene=ARHGAP31
PMP22	Peripheral Myelin Protein 22	Protein Coding	Q01453	52	GC17M015229	28.9465	https://www.genecards.org/cgi-bin/carddisp.pl?gene=PMP22
SYNE2	Spectrin Repeat Containing Nuclear Envelope Protein 2	Protein Coding	Q8WXH0	49	GC14P063761	28.9383	https://www.genecards.org/cgi-bin/carddisp.pl?gene=SYNE2
SQSTM1	Sequestosome 1	Protein Coding	Q13501	58	GC05P179806	28.3687	https://www.genecards.org/cgi-bin/carddisp.pl?gene=SQSTM1
NOS3	Nitric Oxide Synthase 3	Protein Coding	P29474	58	GC07P156074	27.8322	https://www.genecards.org/cgi-bin/carddisp.pl?gene=NOS3
CC2D1A	Coiled-Coil And C2 Domain Containing 1A	Protein Coding	Q6P1N0	50	GC19P102520	27.8162	https://www.genecards.org/cgi-bin/carddisp.pl?gene=CC2D1A
ARFGEF1-DT	ARFGEF1 Divergent Transcript	RNA Gene		20	GC08P067826	27.3663	https://www.genecards.org/cgi-bin/carddisp.pl?gene=ARFGEF1-DT
KLHL3	Kelch Like Family Member 3	Protein Coding	Q9UH77	50	GC05M137617	27.3141	https://www.genecards.org/cgi-bin/carddisp.pl?gene=KLHL3
MTHFR	Methylenetetrahydrofolate Reductase	Protein Coding	P42898	56	GC01M011785	27.1023	https://www.genecards.org/cgi-bin/carddisp.pl?gene=MTHFR
CBS	Cystathionine Beta-Synthase	Protein Coding	P35520	60	GC21M043053	27.0555	https://www.genecards.org/cgi-bin/carddisp.pl?gene=CBS
AP4E1	Adaptor Related Protein Complex 4 Subunit Epsilon 1	Protein Coding	Q9UPM8	44	GC15P148347	26.4422	https://www.genecards.org/cgi-bin/carddisp.pl?gene=AP4E1
PLP1	Proteolipid Protein 1	Protein Coding	P60201	52	GC0XP103773	26.4174	https://www.genecards.org/cgi-bin/carddisp.pl?gene=PLP1
SOD1	Superoxide Dismutase 1	Protein Coding	P00441	61	GC21P031659	25.5396	https://www.genecards.org/cgi-bin/carddisp.pl?gene=SOD1
GRN	Granulin Precursor	Protein Coding	P28799	56	GC17P044345	25.2963	https://www.genecards.org/cgi-bin/carddisp.pl?gene=GRN
ASTN2	Astrotactin 2	Protein Coding	O75129	47	GC09M117453	25.2597	https://www.genecards.org/cgi-bin/carddisp.pl?gene=ASTN2
NOS2	Nitric Oxide Synthase 2	Protein Coding	P35228	58	GC17M027756	24.9991	https://www.genecards.org/cgi-bin/carddisp.pl?gene=NOS2
GBA1	Glucosylceramidase Beta 1	Protein Coding	P04062	58	GC01M159917	24.8718	https://www.genecards.org/cgi-bin/carddisp.pl?gene=GBA1
ACE	Angiotensin I Converting Enzyme	Protein Coding	P12821	60	GC17P063477	24.6904	https://www.genecards.org/cgi-bin/carddisp.pl?gene=ACE
WDR45	WD Repeat Domain 45	Protein Coding	Q9Y484	49	GC0XM049074	24.5571	https://www.genecards.org/cgi-bin/carddisp.pl?gene=WDR45
TARDBP	TAR DNA Binding Protein	Protein Coding	Q13148	56	GC01P012787	24.5003	https://www.genecards.org/cgi-bin/carddisp.pl?gene=TARDBP
ENG	Endoglin	Protein Coding	P17813	57	GC09M127815	23.7787	https://www.genecards.org/cgi-bin/carddisp.pl?gene=ENG
GFAP	Glial Fibrillary Acidic Protein	Protein Coding	P14136	57	GC17M071851	23.5228	https://www.genecards.org/cgi-bin/carddisp.pl?gene=GFAP
PTEN	Phosphatase And Tensin Homolog	Protein Coding	P60484	60	GC10P106636	23.4516	https://www.genecards.org/cgi-bin/carddisp.pl?gene=PTEN
ASNS	Asparagine Synthetase (Glutamine-Hydrolyzing)	Protein Coding	P08243	55	GC07M097854	23.1442	https://www.genecards.org/cgi-bin/carddisp.pl?gene=ASNS
AP4S1	Adaptor Related Protein Complex 4 Subunit Sigma 1	Protein Coding	Q9Y587	46	GC14P031025	22.6363	https://www.genecards.org/cgi-bin/carddisp.pl?gene=AP4S1
SNCA	Synuclein Alpha	Protein Coding	P37840	60	GC04M089724	22.2222	https://www.genecards.org/cgi-bin/carddisp.pl?gene=SNCA
POLG	DNA Polymerase Gamma, Catalytic Subunit	Protein Coding	P54098	56	GC15M144938	21.996	https://www.genecards.org/cgi-bin/carddisp.pl?gene=POLG
PSNP2	Supranuclear Palsy, Progressive, 2	Genetic Locus		8	GC01U901209	21.9596	https://www.genecards.org/cgi-bin/carddisp.pl?gene=PSNP2
ABCD1	ATP Binding Cassette Subfamily D Member 1	Protein Coding	P33897	54	GC0XP153724	21.6762	https://www.genecards.org/cgi-bin/carddisp.pl?gene=ABCD1
DCX	Doublecortin	Protein Coding	O43602	54	GC0XM111293	21.6207	https://www.genecards.org/cgi-bin/carddisp.pl?gene=DCX
PSNP3	Supranuclear Palsy, Progressive, 3	Genetic Locus		8	GC11U900957	21.4555	https://www.genecards.org/cgi-bin/carddisp.pl?gene=PSNP3
CD36	CD36 Molecule	Protein Coding	P16671	58	GC07P080369	21.2517	https://www.genecards.org/cgi-bin/carddisp.pl?gene=CD36
VCP	Valosin Containing Protein	Protein Coding	P55072	58	GC09M035056	21.2326	https://www.genecards.org/cgi-bin/carddisp.pl?gene=VCP
HPDL	4-Hydroxyphenylpyruvate Dioxygenase Like	Protein Coding	Q96IR7	43	GC01P045326	21.0559	https://www.genecards.org/cgi-bin/carddisp.pl?gene=HPDL
SEPSECS	Sep (O-Phosphoserine) TRNA:Sec (Selenocysteine) TRNA Synthase	Protein Coding	Q9HD40	52	GC04M025121	21.024	https://www.genecards.org/cgi-bin/carddisp.pl?gene=SEPSECS
ARSA	Arylsulfatase A	Protein Coding	P15289	56	GC22M050622	20.5601	https://www.genecards.org/cgi-bin/carddisp.pl?gene=ARSA
AP4B1	Adaptor Related Protein Complex 4 Subunit Beta 1	Protein Coding	Q9Y6B7	48	GC01M113894	20.4949	https://www.genecards.org/cgi-bin/carddisp.pl?gene=AP4B1
SCN3A	Sodium Voltage-Gated Channel Alpha Subunit 3	Protein Coding	Q9NY46	56	GC02M165087	20.4195	https://www.genecards.org/cgi-bin/carddisp.pl?gene=SCN3A
FGB	Fibrinogen Beta Chain	Protein Coding	P02675	55	GC04P154678	20.2349	https://www.genecards.org/cgi-bin/carddisp.pl?gene=FGB
SLC52A2	Solute Carrier Family 52 Member 2	Protein Coding	Q9HAB3	47	GC08P144333	19.7479	https://www.genecards.org/cgi-bin/carddisp.pl?gene=SLC52A2
BCAP31	B Cell Receptor Associated Protein 31	Protein Coding	P51572	50	GC0XM153701	19.5849	https://www.genecards.org/cgi-bin/carddisp.pl?gene=BCAP31
GCDH	Glutaryl-CoA Dehydrogenase	Protein Coding	Q92947	54	GC19P012891	19.5057	https://www.genecards.org/cgi-bin/carddisp.pl?gene=GCDH
CSF1R	Colony Stimulating Factor 1 Receptor	Protein Coding	P07333	61	GC05M150053	19.4467	https://www.genecards.org/cgi-bin/carddisp.pl?gene=CSF1R
SLC6A3	Solute Carrier Family 6 Member 3	Protein Coding	Q01959	58	GC05M001392	19.3826	https://www.genecards.org/cgi-bin/carddisp.pl?gene=SLC6A3
NSRP1	Nuclear Speckle Splicing Regulatory Protein 1	Protein Coding	Q9H0G5	46	GC17P030115	19.1912	https://www.genecards.org/cgi-bin/carddisp.pl?gene=NSRP1
MEF2C	Myocyte Enhancer Factor 2C	Protein Coding	Q06413	56	GC05M088718	19.1811	https://www.genecards.org/cgi-bin/carddisp.pl?gene=MEF2C
ATP13A2	ATPase Cation Transporting 13A2	Protein Coding	Q9NQ11	53	GC01M016985	19.0807	https://www.genecards.org/cgi-bin/carddisp.pl?gene=ATP13A2
MPO	Myeloperoxidase	Protein Coding	P05164	61	GC17M058269	19.0421	https://www.genecards.org/cgi-bin/carddisp.pl?gene=MPO
SERPINC1	Serpin Family C Member 1	Protein Coding	P01008	58	GC01M174899	18.9766	https://www.genecards.org/cgi-bin/carddisp.pl?gene=SERPINC1
MTOR	Mechanistic Target Of Rapamycin Kinase	Protein Coding	P42345	64	GC01M011106	18.8069	https://www.genecards.org/cgi-bin/carddisp.pl?gene=MTOR
TP53	Tumor Protein P53	Protein Coding	P04637	62	GC17M007661	18.7147	https://www.genecards.org/cgi-bin/carddisp.pl?gene=TP53
ICAM1	Intercellular Adhesion Molecule 1	Protein Coding	P05362	59	GC19P102315	18.6518	https://www.genecards.org/cgi-bin/carddisp.pl?gene=ICAM1
TUBB3	Tubulin Beta 3 Class III	Protein Coding	Q13509	59	GC16P092737	18.5856	https://www.genecards.org/cgi-bin/carddisp.pl?gene=TUBB3
SCN1A	Sodium Voltage-Gated Channel Alpha Subunit 1	Protein Coding	P35498	56	GC02M165989	18.5782	https://www.genecards.org/cgi-bin/carddisp.pl?gene=SCN1A
NDE1	NudE Neurodevelopment Protein 1	Protein Coding	Q9NXR1	51	GC16P065385	18.3568	https://www.genecards.org/cgi-bin/carddisp.pl?gene=NDE1
BDNF	Brain Derived Neurotrophic Factor	Protein Coding	P23560	58	GC11M027654	18.3255	https://www.genecards.org/cgi-bin/carddisp.pl?gene=BDNF
ALG14	ALG14 UDP-N-Acetylglucosaminyltransferase Subunit	Protein Coding	Q96F25	49	GC01M094974	18.2461	https://www.genecards.org/cgi-bin/carddisp.pl?gene=ALG14
SPG7	SPG7 Matrix AAA Peptidase Subunit, Paraplegin	Protein Coding	Q9UQ90	52	GC16P092710	18.2243	https://www.genecards.org/cgi-bin/carddisp.pl?gene=SPG7
ZDHHC15	Zinc Finger DHHC-Type Palmitoyltransferase 15	Protein Coding	Q96MV8	44	GC0XM075368	18.0735	https://www.genecards.org/cgi-bin/carddisp.pl?gene=ZDHHC15
HBB	Hemoglobin Subunit Beta	Protein Coding	P68871	54	GC11M010416	18.0555	https://www.genecards.org/cgi-bin/carddisp.pl?gene=HBB
IL10	Interleukin 10	Protein Coding	P22301	56	GC01M206767	17.9974	https://www.genecards.org/cgi-bin/carddisp.pl?gene=IL10
SPG11	SPG11 Vesicle Trafficking Associated, Spatacsin	Protein Coding	Q96JI7	49	GC15M044725	17.9708	https://www.genecards.org/cgi-bin/carddisp.pl?gene=SPG11
AFG2B	AFG2 AAA ATPase Homolog B	Protein Coding	Q9BVQ7	44	GC15P045402	17.9431	https://www.genecards.org/cgi-bin/carddisp.pl?gene=AFG2B
PLAT	Plasminogen Activator, Tissue Type	Protein Coding	P00750	57	GC08M042174	17.7688	https://www.genecards.org/cgi-bin/carddisp.pl?gene=PLAT
PLA2G6	Phospholipase A2 Group VI	Protein Coding	O60733	56	GC22M076500	17.7283	https://www.genecards.org/cgi-bin/carddisp.pl?gene=PLA2G6
L1CAM	L1 Cell Adhesion Molecule	Protein Coding	P32004	56	GC0XM153864	17.6342	https://www.genecards.org/cgi-bin/carddisp.pl?gene=L1CAM
IL1B	Interleukin 1 Beta	Protein Coding	P01584	56	GC02M112829	17.5519	https://www.genecards.org/cgi-bin/carddisp.pl?gene=IL1B
PAFAH1B1	Platelet Activating Factor Acetylhydrolase 1b Regulatory Subunit 1	Protein Coding	P43034	55	GC17P002593	17.3702	https://www.genecards.org/cgi-bin/carddisp.pl?gene=PAFAH1B1
S100B	S100 Calcium Binding Protein B	Protein Coding	P04271	53	GC21M053282	17.3186	https://www.genecards.org/cgi-bin/carddisp.pl?gene=S100B
CTNNB1	Catenin Beta 1	Protein Coding	P35222	62	GC03P041194	17.3015	https://www.genecards.org/cgi-bin/carddisp.pl?gene=CTNNB1
BACE1	Beta-Secretase 1	Protein Coding	P56817	56	GC11M117285	17.2844	https://www.genecards.org/cgi-bin/carddisp.pl?gene=BACE1
TREM2	Triggering Receptor Expressed On Myeloid Cells 2	Protein Coding	Q9NZC2	53	GC06M090931	17.1905	https://www.genecards.org/cgi-bin/carddisp.pl?gene=TREM2
ITPR1	Inositol 1,4,5-Trisphosphate Receptor Type 1	Protein Coding	Q14643	57	GC03P004486	17.1709	https://www.genecards.org/cgi-bin/carddisp.pl?gene=ITPR1
BRAF	B-Raf Proto-Oncogene, Serine/Threonine Kinase	Protein Coding	P15056	62	GC07M140762	17.1684	https://www.genecards.org/cgi-bin/carddisp.pl?gene=BRAF
SMAD5-AS1	SMAD5 Antisense RNA 1	RNA Gene	Q9Y6J3	28	GC05M136129	17.1208	https://www.genecards.org/cgi-bin/carddisp.pl?gene=SMAD5-AS1
LRRK2	Leucine Rich Repeat Kinase 2	Protein Coding	Q5S007	58	GC12P040196	17.0572	https://www.genecards.org/cgi-bin/carddisp.pl?gene=LRRK2
KCNJ10	Potassium Inwardly Rectifying Channel Subfamily J Member 10	Protein Coding	P78508	54	GC01M159998	16.8789	https://www.genecards.org/cgi-bin/carddisp.pl?gene=KCNJ10
APOA1	Apolipoprotein A1	Protein Coding	P02647	59	GC11M116835	16.8666	https://www.genecards.org/cgi-bin/carddisp.pl?gene=APOA1
VLDLR	Very Low Density Lipoprotein Receptor	Protein Coding	P98155	57	GC09P002611	16.8026	https://www.genecards.org/cgi-bin/carddisp.pl?gene=VLDLR
FUS	FUS RNA Binding Protein	Protein Coding	P35637	53	GC16P031180	16.7924	https://www.genecards.org/cgi-bin/carddisp.pl?gene=FUS
TUBB6	Tubulin Beta 6 Class V	Protein Coding	Q9BUF5	51	GC18P012307	16.7858	https://www.genecards.org/cgi-bin/carddisp.pl?gene=TUBB6
STXBP1	Syntaxin Binding Protein 1	Protein Coding	P61764	58	GC09P127678	16.6413	https://www.genecards.org/cgi-bin/carddisp.pl?gene=STXBP1
SCN8A	Sodium Voltage-Gated Channel Alpha Subunit 8	Protein Coding	Q9UQD0	58	GC12P051590	16.6328	https://www.genecards.org/cgi-bin/carddisp.pl?gene=SCN8A
GNAO1	G Protein Subunit Alpha O1	Protein Coding	P09471	55	GC16P067791	16.6244	https://www.genecards.org/cgi-bin/carddisp.pl?gene=GNAO1
TLR4	Toll Like Receptor 4	Protein Coding	O00206	60	GC09P117704	16.5177	https://www.genecards.org/cgi-bin/carddisp.pl?gene=TLR4
ADGRG1	Adhesion G Protein-Coupled Receptor G1	Protein Coding	Q9Y653	51	GC16P057610	16.4827	https://www.genecards.org/cgi-bin/carddisp.pl?gene=ADGRG1
NEK9	NIMA Related Kinase 9	Protein Coding	Q8TD19	54	GC14M075079	16.4463	https://www.genecards.org/cgi-bin/carddisp.pl?gene=NEK9
ATL1	Atlastin GTPase 1	Protein Coding	Q8WXF7	50	GC14P050532	16.3435	https://www.genecards.org/cgi-bin/carddisp.pl?gene=ATL1
SLC1A2	Solute Carrier Family 1 Member 2	Protein Coding	P43004	58	GC11M035267	16.3276	https://www.genecards.org/cgi-bin/carddisp.pl?gene=SLC1A2
PSEN2	Presenilin 2	Protein Coding	P49810	57	GC01P226870	16.3163	https://www.genecards.org/cgi-bin/carddisp.pl?gene=PSEN2
EGFR	Epidermal Growth Factor Receptor	Protein Coding	P00533	63	GC07P055019	16.2846	https://www.genecards.org/cgi-bin/carddisp.pl?gene=EGFR
DCTN1	Dynactin Subunit 1	Protein Coding	Q14203	56	GC02M074361	16.2391	https://www.genecards.org/cgi-bin/carddisp.pl?gene=DCTN1
ALS2	Alsin Rho Guanine Nucleotide Exchange Factor ALS2	Protein Coding	Q96Q42	52	GC02M201701	16.2168	https://www.genecards.org/cgi-bin/carddisp.pl?gene=ALS2
C9orf72	C9orf72-SMCR8 Complex Subunit	Protein Coding	Q96LT7	49	GC09M029474	16.1304	https://www.genecards.org/cgi-bin/carddisp.pl?gene=C9orf72
DYNC1H1	Dynein Cytoplasmic 1 Heavy Chain 1	Protein Coding	Q14204	54	GC14P114644	16.129	https://www.genecards.org/cgi-bin/carddisp.pl?gene=DYNC1H1
SERPINE1	Serpin Family E Member 1	Protein Coding	P05121	59	GC07P101127	16.0948	https://www.genecards.org/cgi-bin/carddisp.pl?gene=SERPINE1
HTT	Huntingtin	Protein Coding	P42858	52	GC04P003041	16.0402	https://www.genecards.org/cgi-bin/carddisp.pl?gene=HTT
TSC2	TSC Complex Subunit 2	Protein Coding	P49815	60	GC16P065017	15.952	https://www.genecards.org/cgi-bin/carddisp.pl?gene=TSC2
IFNG	Interferon Gamma	Protein Coding	P01579	59	GC12M068154	15.9431	https://www.genecards.org/cgi-bin/carddisp.pl?gene=IFNG
RELN	Reelin	Protein Coding	P78509	53	GC07M103471	15.7649	https://www.genecards.org/cgi-bin/carddisp.pl?gene=RELN
AUTS2	Activator Of Transcription And Developmental Regulator AUTS2	Protein Coding	Q8WXX7	50	GC07P069598	15.658	https://www.genecards.org/cgi-bin/carddisp.pl?gene=AUTS2
CACNA1D	Calcium Voltage-Gated Channel Subunit Alpha1 D	Protein Coding	Q01668	56	GC03P053328	15.5804	https://www.genecards.org/cgi-bin/carddisp.pl?gene=CACNA1D
COL3A1	Collagen Type III Alpha 1 Chain	Protein Coding	P02461	56	GC02P188974	15.5776	https://www.genecards.org/cgi-bin/carddisp.pl?gene=COL3A1
IGF1	Insulin Like Growth Factor 1	Protein Coding	P05019	57	GC12M102395	15.5742	https://www.genecards.org/cgi-bin/carddisp.pl?gene=IGF1
SLC25A12	Solute Carrier Family 25 Member 12	Protein Coding	O75746	55	GC02M171783	15.5542	https://www.genecards.org/cgi-bin/carddisp.pl?gene=SLC25A12
CRP	C-Reactive Protein	Protein Coding	P02741	54	GC01M160321	15.4645	https://www.genecards.org/cgi-bin/carddisp.pl?gene=CRP
MT-ND1	Mitochondrially Encoded NADH:Ubiquinone Oxidoreductase Core Subunit 1	Protein Coding	P03886	40	GCMTP003309	15.3738	https://www.genecards.org/cgi-bin/carddisp.pl?gene=MT-ND1
NPC1	NPC Intracellular Cholesterol Transporter 1	Protein Coding	O15118	58	GC18M023506	15.3655	https://www.genecards.org/cgi-bin/carddisp.pl?gene=NPC1
ATXN2	Ataxin 2	Protein Coding	Q99700	52	GC12M111443	15.3046	https://www.genecards.org/cgi-bin/carddisp.pl?gene=ATXN2
FA2H	Fatty Acid 2-Hydroxylase	Protein Coding	Q7L5A8	53	GC16M074712	15.2684	https://www.genecards.org/cgi-bin/carddisp.pl?gene=FA2H
MCPH1	Microcephalin 1	Protein Coding	Q8NEM0	49	GC08P006406	15.2509	https://www.genecards.org/cgi-bin/carddisp.pl?gene=MCPH1
TUBB2B	Tubulin Beta 2B Class IIb	Protein Coding	Q9BVA1	52	GC06M003684	15.2344	https://www.genecards.org/cgi-bin/carddisp.pl?gene=TUBB2B
LOC107133510	Origin Of Replication At HBB	Functional Element		10	GC11P005222	15.1898	https://www.genecards.org/cgi-bin/carddisp.pl?gene=LOC107133510
FLNA	Filamin A	Protein Coding	P21333	57	GC0XM154348	15.0799	https://www.genecards.org/cgi-bin/carddisp.pl?gene=FLNA
KRAS	KRAS Proto-Oncogene, GTPase	Protein Coding	P01116	61	GC12M028437	14.9724	https://www.genecards.org/cgi-bin/carddisp.pl?gene=KRAS
THBD	Thrombomodulin	Protein Coding	P07204	55	GC20M023026	14.9231	https://www.genecards.org/cgi-bin/carddisp.pl?gene=THBD
CHAT	Choline O-Acetyltransferase	Protein Coding	P28329	57	GC10P049609	14.9113	https://www.genecards.org/cgi-bin/carddisp.pl?gene=CHAT
ALOX5AP	Arachidonate 5-Lipoxygenase Activating Protein	Protein Coding	P20292	53	GC13P030713	14.8625	https://www.genecards.org/cgi-bin/carddisp.pl?gene=ALOX5AP
RAB3GAP1	RAB3 GTPase Activating Protein Catalytic Subunit 1	Protein Coding	Q15042	50	GC02P135052	14.778	https://www.genecards.org/cgi-bin/carddisp.pl?gene=RAB3GAP1
KCNC3	Potassium Voltage-Gated Channel Subfamily C Member 3	Protein Coding	Q14003	55	GC19M089263	14.6855	https://www.genecards.org/cgi-bin/carddisp.pl?gene=KCNC3
TSEN54	TRNA Splicing Endonuclease Subunit 54	Protein Coding	Q7Z6J9	47	GC17P075515	14.6827	https://www.genecards.org/cgi-bin/carddisp.pl?gene=TSEN54
SPTAN1	Spectrin Alpha, Non-Erythrocytic 1	Protein Coding	Q13813	57	GC09P128552	14.6688	https://www.genecards.org/cgi-bin/carddisp.pl?gene=SPTAN1
SCN2A	Sodium Voltage-Gated Channel Alpha Subunit 2	Protein Coding	Q99250	57	GC02P165194	14.6505	https://www.genecards.org/cgi-bin/carddisp.pl?gene=SCN2A
AKT3	AKT Serine/Threonine Kinase 3	Protein Coding	Q9Y243	63	GC01M243488	14.6437	https://www.genecards.org/cgi-bin/carddisp.pl?gene=AKT3
CREBBP	CREB Binding Protein	Protein Coding	Q92793	62	GC16M017473	14.6138	https://www.genecards.org/cgi-bin/carddisp.pl?gene=CREBBP
MECP2	Methyl-CpG Binding Protein 2	Protein Coding	P51608	55	GC0XM154021	14.566	https://www.genecards.org/cgi-bin/carddisp.pl?gene=MECP2
F7	Coagulation Factor VII	Protein Coding	P08709	56	GC13P113105	14.5506	https://www.genecards.org/cgi-bin/carddisp.pl?gene=F7
IDH1	Isocitrate Dehydrogenase (NADP(+)) 1	Protein Coding	O75874	61	GC02M208236	14.501	https://www.genecards.org/cgi-bin/carddisp.pl?gene=IDH1
GALC	Galactosylceramidase	Protein Coding	P54803	54	GC14M087837	14.4743	https://www.genecards.org/cgi-bin/carddisp.pl?gene=GALC
LOC106099062	HBB Recombination Region	Functional Element		10	GC11P007612	14.4599	https://www.genecards.org/cgi-bin/carddisp.pl?gene=LOC106099062
CXCL8	C-X-C Motif Chemokine Ligand 8	Protein Coding	P10145	52	GC04P073740	14.4447	https://www.genecards.org/cgi-bin/carddisp.pl?gene=CXCL8
PSAP	Prosaposin	Protein Coding	P07602	56	GC10M071816	14.4331	https://www.genecards.org/cgi-bin/carddisp.pl?gene=PSAP
POLGARF	POLG Alternative Reading Frame	Protein Coding	A0A3B3IS91	17	GC15M147740	14.419	https://www.genecards.org/cgi-bin/carddisp.pl?gene=POLGARF
TGFB1	Transforming Growth Factor Beta 1	Protein Coding	P01137	61	GC19M041301	14.4146	https://www.genecards.org/cgi-bin/carddisp.pl?gene=TGFB1
VPS53	VPS53 Subunit Of GARP Complex	Protein Coding	Q5VIR6	50	GC17M000508	14.3767	https://www.genecards.org/cgi-bin/carddisp.pl?gene=VPS53
RPS27A	Ribosomal Protein S27a	Protein Coding	P62979	51	GC02P055231	14.3584	https://www.genecards.org/cgi-bin/carddisp.pl?gene=RPS27A
DRD2	Dopamine Receptor D2	Protein Coding	P14416	57	GC11M113409	14.3426	https://www.genecards.org/cgi-bin/carddisp.pl?gene=DRD2
NEFL	Neurofilament Light Chain	Protein Coding	P07196	54	GC08M024950	14.2865	https://www.genecards.org/cgi-bin/carddisp.pl?gene=NEFL
ATP1A2	ATPase Na+/K+ Transporting Subunit Alpha 2	Protein Coding	P50993	57	GC01P160115	14.2759	https://www.genecards.org/cgi-bin/carddisp.pl?gene=ATP1A2
RAB9B	RAB9B, Member RAS Oncogene Family	Protein Coding	Q9NP90	43	GC0XM103783	14.2547	https://www.genecards.org/cgi-bin/carddisp.pl?gene=RAB9B
NF2	NF2, Moesin-Ezrin-Radixin Like (MERLIN) Tumor Suppressor	Protein Coding	P35240	57	GC22P029603	14.2275	https://www.genecards.org/cgi-bin/carddisp.pl?gene=NF2
LTA	Lymphotoxin Alpha	Protein Coding	P01374	51	GC06P125490	14.2143	https://www.genecards.org/cgi-bin/carddisp.pl?gene=LTA
GSN	Gelsolin	Protein Coding	P06396	57	GC09P121201	14.1641	https://www.genecards.org/cgi-bin/carddisp.pl?gene=GSN
MPZ	Myelin Protein Zero	Protein Coding	P25189	52	GC01M161304	14.1244	https://www.genecards.org/cgi-bin/carddisp.pl?gene=MPZ
HOXB1	Homeobox B1	Protein Coding	P14653	51	GC17M048528	14.1062	https://www.genecards.org/cgi-bin/carddisp.pl?gene=HOXB1
SPTBN2	Spectrin Beta, Non-Erythrocytic 2	Protein Coding	O15020	51	GC11M121287	13.8263	https://www.genecards.org/cgi-bin/carddisp.pl?gene=SPTBN2
MOCS2	Molybdenum Cofactor Synthesis 2	Protein Coding	O96033	52	GC05M053095	13.816	https://www.genecards.org/cgi-bin/carddisp.pl?gene=MOCS2
PDHA1	Pyruvate Dehydrogenase E1 Subunit Alpha 1	Protein Coding	P08559	56	GC0XP019343	13.7778	https://www.genecards.org/cgi-bin/carddisp.pl?gene=PDHA1
WDR62	WD Repeat Domain 62	Protein Coding	O43379	48	GC19P036054	13.7464	https://www.genecards.org/cgi-bin/carddisp.pl?gene=WDR62
TTC5	Tetratricopeptide Repeat Domain 5	Protein Coding	Q8N0Z6	45	GC14M020256	13.6947	https://www.genecards.org/cgi-bin/carddisp.pl?gene=TTC5
NOS1	Nitric Oxide Synthase 1	Protein Coding	P29475	57	GC12M117208	13.6913	https://www.genecards.org/cgi-bin/carddisp.pl?gene=NOS1
ACHE	Acetylcholinesterase (Yt Blood Group)	Protein Coding	P22303	55	GC07M100889	13.6871	https://www.genecards.org/cgi-bin/carddisp.pl?gene=ACHE
AGT	Angiotensinogen	Protein Coding	P01019	58	GC01M230690	13.6859	https://www.genecards.org/cgi-bin/carddisp.pl?gene=AGT
APOH	Apolipoprotein H	Protein Coding	P02749	53	GC17M066212	13.6643	https://www.genecards.org/cgi-bin/carddisp.pl?gene=APOH
TTR	Transthyretin	Protein Coding	P02766	57	GC18P031557	13.6254	https://www.genecards.org/cgi-bin/carddisp.pl?gene=TTR
CDK5	Cyclin Dependent Kinase 5	Protein Coding	Q00535	62	GC07M151053	13.6179	https://www.genecards.org/cgi-bin/carddisp.pl?gene=CDK5
SHH	Sonic Hedgehog Signaling Molecule	Protein Coding	Q15465	59	GC07M155799	13.5914	https://www.genecards.org/cgi-bin/carddisp.pl?gene=SHH
G6PD	Glucose-6-Phosphate Dehydrogenase	Protein Coding	P11413	59	GC0XM154593	13.5122	https://www.genecards.org/cgi-bin/carddisp.pl?gene=G6PD
DDX3X	DEAD-Box Helicase 3 X-Linked	Protein Coding	O00571	57	GC0XP041333	13.4962	https://www.genecards.org/cgi-bin/carddisp.pl?gene=DDX3X
GJA1	Gap Junction Protein Alpha 1	Protein Coding	P17302	59	GC06P126877	13.4244	https://www.genecards.org/cgi-bin/carddisp.pl?gene=GJA1
ARX	Aristaless Related Homeobox	Protein Coding	Q96QS3	52	GC0XM025003	13.3201	https://www.genecards.org/cgi-bin/carddisp.pl?gene=ARX
THSD1	Thrombospondin Type 1 Domain Containing 1	Protein Coding	Q9NS62	48	GC13M052377	13.3198	https://www.genecards.org/cgi-bin/carddisp.pl?gene=THSD1
AGTR1	Angiotensin II Receptor Type 1	Protein Coding	P30556	60	GC03P148697	13.3169	https://www.genecards.org/cgi-bin/carddisp.pl?gene=AGTR1
PON1	Paraoxonase 1	Protein Coding	P27169	56	GC07M095297	13.292	https://www.genecards.org/cgi-bin/carddisp.pl?gene=PON1
LOC106627981	GBA Recombination Region	Functional Element		10	GC01P155233	13.2899	https://www.genecards.org/cgi-bin/carddisp.pl?gene=LOC106627981
ITGB3	Integrin Subunit Beta 3	Protein Coding	P05106	61	GC17P101809	13.2447	https://www.genecards.org/cgi-bin/carddisp.pl?gene=ITGB3
TBK1	TANK Binding Kinase 1	Protein Coding	Q9UHD2	57	GC12P064451	13.1775	https://www.genecards.org/cgi-bin/carddisp.pl?gene=TBK1
MBP	Myelin Basic Protein	Protein Coding	P02686	53	GC18M076978	13.1321	https://www.genecards.org/cgi-bin/carddisp.pl?gene=MBP
ARMS2	Age-Related Maculopathy Susceptibility 2	Protein Coding	P0C7Q2	38	GC10P122454	13.131	https://www.genecards.org/cgi-bin/carddisp.pl?gene=ARMS2
HIF1A	Hypoxia Inducible Factor 1 Subunit Alpha	Protein Coding	Q16665	57	GC14P061695	13.1014	https://www.genecards.org/cgi-bin/carddisp.pl?gene=HIF1A
ADD1	Adducin 1	Protein Coding	P35611	53	GC04P003098	13.0888	https://www.genecards.org/cgi-bin/carddisp.pl?gene=ADD1
PPT1	Palmitoyl-Protein Thioesterase 1	Protein Coding	P50897	56	GC01M040185	13.0351	https://www.genecards.org/cgi-bin/carddisp.pl?gene=PPT1
PI4KA	Phosphatidylinositol 4-Kinase Alpha	Protein Coding	P42356	57	GC22M020707	13.0177	https://www.genecards.org/cgi-bin/carddisp.pl?gene=PI4KA
TH	Tyrosine Hydroxylase	Protein Coding	P07101	59	GC11M002163	12.9915	https://www.genecards.org/cgi-bin/carddisp.pl?gene=TH
EMX2	Empty Spiracles Homeobox 2	Protein Coding	Q04743	52	GC10P117542	12.9491	https://www.genecards.org/cgi-bin/carddisp.pl?gene=EMX2
GRIN1	Glutamate Ionotropic Receptor NMDA Type Subunit 1	Protein Coding	Q05586	59	GC09P137138	12.948	https://www.genecards.org/cgi-bin/carddisp.pl?gene=GRIN1
ADA2	Adenosine Deaminase 2	Protein Coding	Q9NZK5	50	GC22M017307	12.9427	https://www.genecards.org/cgi-bin/carddisp.pl?gene=ADA2
TSC1	TSC Complex Subunit 1	Protein Coding	Q92574	56	GC09M132891	12.8115	https://www.genecards.org/cgi-bin/carddisp.pl?gene=TSC1
SLC2A1	Solute Carrier Family 2 Member 1	Protein Coding	P11166	61	GC01M042925	12.81	https://www.genecards.org/cgi-bin/carddisp.pl?gene=SLC2A1
TBCK	TBC1 Domain Containing Kinase	Protein Coding	Q8TEA7	48	GC04M106041	12.7784	https://www.genecards.org/cgi-bin/carddisp.pl?gene=TBCK
PRKN	Parkin RBR E3 Ubiquitin Protein Ligase	Protein Coding	O60260	57	GC06M161348	12.7745	https://www.genecards.org/cgi-bin/carddisp.pl?gene=PRKN
PCDH12	Protocadherin 12	Protein Coding	Q9NPG4	49	GC05M141943	12.7665	https://www.genecards.org/cgi-bin/carddisp.pl?gene=PCDH12
WDR45B	WD Repeat Domain 45B	Protein Coding	Q5MNZ6	47	GC17M082614	12.7526	https://www.genecards.org/cgi-bin/carddisp.pl?gene=WDR45B
PROCR	Protein C Receptor	Protein Coding	Q9UNN8	50	GC20P035171	12.7231	https://www.genecards.org/cgi-bin/carddisp.pl?gene=PROCR
ADRB2	Adrenoceptor Beta 2	Protein Coding	P07550	56	GC05P150836	12.7094	https://www.genecards.org/cgi-bin/carddisp.pl?gene=ADRB2
ALG13	ALG13 UDP-N-Acetylglucosaminyltransferase Subunit	Protein Coding	Q9NP73	48	GC0XP111665	12.6598	https://www.genecards.org/cgi-bin/carddisp.pl?gene=ALG13
APOB	Apolipoprotein B	Protein Coding	P04114	55	GC02M020956	12.6551	https://www.genecards.org/cgi-bin/carddisp.pl?gene=APOB
APOA1-AS	APOA1 Antisense RNA	RNA Gene		22	GC11P116836	12.6303	https://www.genecards.org/cgi-bin/carddisp.pl?gene=APOA1-AS
LOC129995449	ATAC-STARR-Seq Lymphoblastoid Silent Region 16749	Functional Element		5	GC05P186401	12.607	https://www.genecards.org/cgi-bin/carddisp.pl?gene=LOC129995449
SYNJ1	Synaptojanin 1	Protein Coding	O43426	54	GC21M032628	12.5948	https://www.genecards.org/cgi-bin/carddisp.pl?gene=SYNJ1
IL4	Interleukin 4	Protein Coding	P05112	55	GC05P132673	12.5431	https://www.genecards.org/cgi-bin/carddisp.pl?gene=IL4
ENO2	Enolase 2	Protein Coding	P09104	56	GC12P006913	12.3981	https://www.genecards.org/cgi-bin/carddisp.pl?gene=ENO2
PTGS2	Prostaglandin-Endoperoxide Synthase 2	Protein Coding	P35354	58	GC01M186671	12.3422	https://www.genecards.org/cgi-bin/carddisp.pl?gene=PTGS2
IFIH1	Interferon Induced With Helicase C Domain 1	Protein Coding	Q9BYX4	57	GC02M162267	12.2822	https://www.genecards.org/cgi-bin/carddisp.pl?gene=IFIH1
PRL	Prolactin	Protein Coding	P01236	52	GC06M022287	12.2558	https://www.genecards.org/cgi-bin/carddisp.pl?gene=PRL
RYR1	Ryanodine Receptor 1	Protein Coding	P21817	56	GC19P103024	12.2525	https://www.genecards.org/cgi-bin/carddisp.pl?gene=RYR1
TOMM40	Translocase Of Outer Mitochondrial Membrane 40	Protein Coding	O96008	48	GC19P044890	12.2166	https://www.genecards.org/cgi-bin/carddisp.pl?gene=TOMM40
MBL2	Mannose Binding Lectin 2	Protein Coding	P11226	55	GC10M052760	12.214	https://www.genecards.org/cgi-bin/carddisp.pl?gene=MBL2
GRIK2	Glutamate Ionotropic Receptor Kainate Type Subunit 2	Protein Coding	Q13002	58	GC06P100962	12.202	https://www.genecards.org/cgi-bin/carddisp.pl?gene=GRIK2
IDH2	Isocitrate Dehydrogenase (NADP(+)) 2	Protein Coding	P48735	60	GC15M090083	12.1661	https://www.genecards.org/cgi-bin/carddisp.pl?gene=IDH2
NF1	Neurofibromin 1	Protein Coding	P21359	56	GC17P031094	12.1106	https://www.genecards.org/cgi-bin/carddisp.pl?gene=NF1
SPR	Sepiapterin Reductase	Protein Coding	P35270	58	GC02P072887	12.031	https://www.genecards.org/cgi-bin/carddisp.pl?gene=SPR
SERPINI1	Serpin Family I Member 1	Protein Coding	Q99574	55	GC03P167735	12.0271	https://www.genecards.org/cgi-bin/carddisp.pl?gene=SERPINI1
PVALB	Parvalbumin	Protein Coding	P20472	49	GC22M036800	12.0159	https://www.genecards.org/cgi-bin/carddisp.pl?gene=PVALB
CHRND	Cholinergic Receptor Nicotinic Delta Subunit	Protein Coding	Q07001	51	GC02P232525	11.9926	https://www.genecards.org/cgi-bin/carddisp.pl?gene=CHRND
KCNQ2	Potassium Voltage-Gated Channel Subfamily Q Member 2	Protein Coding	O43526	56	GC20M063400	11.9297	https://www.genecards.org/cgi-bin/carddisp.pl?gene=KCNQ2
AKT1	AKT Serine/Threonine Kinase 1	Protein Coding	P31749	62	GC14M104769	11.9199	https://www.genecards.org/cgi-bin/carddisp.pl?gene=AKT1
NPPA	Natriuretic Peptide A	Protein Coding	P01160	53	GC01M013630	11.8954	https://www.genecards.org/cgi-bin/carddisp.pl?gene=NPPA
KMT2D	Lysine Methyltransferase 2D	Protein Coding	O14686	52	GC12M049018	11.8533	https://www.genecards.org/cgi-bin/carddisp.pl?gene=KMT2D
ASPM	Assembly Factor For Spindle Microtubules	Protein Coding	Q8IZT6	46	GC01M197084	11.8256	https://www.genecards.org/cgi-bin/carddisp.pl?gene=ASPM
CHMP2B	Charged Multivesicular Body Protein 2B	Protein Coding	Q9UQN3	52	GC03P087227	11.7693	https://www.genecards.org/cgi-bin/carddisp.pl?gene=CHMP2B
PDGFB	Platelet Derived Growth Factor Subunit B	Protein Coding	P01127	60	GC22M075721	11.7644	https://www.genecards.org/cgi-bin/carddisp.pl?gene=PDGFB
ANXA5	Annexin A5	Protein Coding	P08758	56	GC04M121667	11.7544	https://www.genecards.org/cgi-bin/carddisp.pl?gene=ANXA5
SOST	Sclerostin	Protein Coding	Q9BQB4	51	GC17M043753	11.6976	https://www.genecards.org/cgi-bin/carddisp.pl?gene=SOST
ATP8A2	ATPase Phospholipid Transporting 8A2	Protein Coding	Q9NTI2	47	GC13P026421	11.6847	https://www.genecards.org/cgi-bin/carddisp.pl?gene=ATP8A2
MYMK	Myomaker, Myoblast Fusion Factor	Protein Coding	A6NI61	35	GC09M133515	11.6835	https://www.genecards.org/cgi-bin/carddisp.pl?gene=MYMK
GSR	Glutathione-Disulfide Reductase	Protein Coding	P00390	58	GC08M030678	11.6809	https://www.genecards.org/cgi-bin/carddisp.pl?gene=GSR
LINC01672	Long Intergenic Non-Protein Coding RNA 1672	RNA Gene		18	GC01P011469	11.6662	https://www.genecards.org/cgi-bin/carddisp.pl?gene=LINC01672
MMP9	Matrix Metallopeptidase 9	Protein Coding	P14780	62	GC20P046008	11.6372	https://www.genecards.org/cgi-bin/carddisp.pl?gene=MMP9
CAT	Catalase	Protein Coding	P04040	60	GC11P034460	11.6216	https://www.genecards.org/cgi-bin/carddisp.pl?gene=CAT
ADNP	Activity Dependent Neuroprotector Homeobox	Protein Coding	Q9H2P0	52	GC20M050888	11.5844	https://www.genecards.org/cgi-bin/carddisp.pl?gene=ADNP
SORL1	Sortilin Related Receptor 1	Protein Coding	Q92673	54	GC11P121452	11.4558	https://www.genecards.org/cgi-bin/carddisp.pl?gene=SORL1
GCH1	GTP Cyclohydrolase 1	Protein Coding	P30793	56	GC14M054842	11.4145	https://www.genecards.org/cgi-bin/carddisp.pl?gene=GCH1
ARG1	Arginase 1	Protein Coding	P05089	58	GC06P133532	11.3919	https://www.genecards.org/cgi-bin/carddisp.pl?gene=ARG1
CR1	Complement C3b/C4b Receptor 1 (Knops Blood Group)	Protein Coding	P17927	54	GC01P207496	11.3854	https://www.genecards.org/cgi-bin/carddisp.pl?gene=CR1
ALB	Albumin	Protein Coding	P02768	57	GC04P073397	11.3615	https://www.genecards.org/cgi-bin/carddisp.pl?gene=ALB
CERNA3	Competing Endogenous LncRNA 3 For MiR-645	RNA Gene		19	GC08P056101	11.357	https://www.genecards.org/cgi-bin/carddisp.pl?gene=CERNA3
MEG3	Maternally Expressed 3	RNA Gene		34	GC14P115583	11.2982	https://www.genecards.org/cgi-bin/carddisp.pl?gene=MEG3
LAMA2	Laminin Subunit Alpha 2	Protein Coding	P24043	53	GC06P130521	11.2826	https://www.genecards.org/cgi-bin/carddisp.pl?gene=LAMA2
F3	Coagulation Factor III, Tissue Factor	Protein Coding	P13726	54	GC01M094825	11.2793	https://www.genecards.org/cgi-bin/carddisp.pl?gene=F3
PARK7	Parkinsonism Associated Deglycase	Protein Coding	Q99497	56	GC01P011539	11.2676	https://www.genecards.org/cgi-bin/carddisp.pl?gene=PARK7
FIG4	FIG4 Phosphoinositide 5-Phosphatase	Protein Coding	Q92562	52	GC06P126577	11.2501	https://www.genecards.org/cgi-bin/carddisp.pl?gene=FIG4
SELE	Selectin E	Protein Coding	P16581	52	GC01M169722	11.2486	https://www.genecards.org/cgi-bin/carddisp.pl?gene=SELE
NPC2	NPC Intracellular Cholesterol Transporter 2	Protein Coding	P61916	52	GC14M074476	11.2356	https://www.genecards.org/cgi-bin/carddisp.pl?gene=NPC2
CSF3	Colony Stimulating Factor 3	Protein Coding	P09919	49	GC17P040015	11.1814	https://www.genecards.org/cgi-bin/carddisp.pl?gene=CSF3
SYP	Synaptophysin	Protein Coding	P08247	55	GC0XM049187	11.1481	https://www.genecards.org/cgi-bin/carddisp.pl?gene=SYP
SMPD1	Sphingomyelin Phosphodiesterase 1	Protein Coding	P17405	57	GC11P006390	11.1055	https://www.genecards.org/cgi-bin/carddisp.pl?gene=SMPD1
SERPINB2	Serpin Family B Member 2	Protein Coding	P05120	52	GC18P063871	11.0952	https://www.genecards.org/cgi-bin/carddisp.pl?gene=SERPINB2
MMP3	Matrix Metallopeptidase 3	Protein Coding	P08254	58	GC11M102835	11.0916	https://www.genecards.org/cgi-bin/carddisp.pl?gene=MMP3
CNP	2',3'-Cyclic Nucleotide 3' Phosphodiesterase	Protein Coding	P09543	52	GC17P041966	11.0693	https://www.genecards.org/cgi-bin/carddisp.pl?gene=CNP
CRHR1	Corticotropin Releasing Hormone Receptor 1	Protein Coding	P34998	52	GC17P045784	11.0687	https://www.genecards.org/cgi-bin/carddisp.pl?gene=CRHR1
GLA	Galactosidase Alpha	Protein Coding	P06280	58	GC0XM101393	11.0376	https://www.genecards.org/cgi-bin/carddisp.pl?gene=GLA
RAB3GAP2	RAB3 GTPase Activating Non-Catalytic Protein Subunit 2	Protein Coding	Q9H2M9	48	GC01M220208	10.9922	https://www.genecards.org/cgi-bin/carddisp.pl?gene=RAB3GAP2
PAK3	P21 (RAC1) Activated Kinase 3	Protein Coding	O75914	57	GC0XP110944	10.971	https://www.genecards.org/cgi-bin/carddisp.pl?gene=PAK3
COL5A1	Collagen Type V Alpha 1 Chain	Protein Coding	P20908	55	GC09P134641	10.9652	https://www.genecards.org/cgi-bin/carddisp.pl?gene=COL5A1
TFPI	Tissue Factor Pathway Inhibitor	Protein Coding	P10646	54	GC02M187464	10.9255	https://www.genecards.org/cgi-bin/carddisp.pl?gene=TFPI
PLXND1	Plexin D1	Protein Coding	Q9Y4D7	50	GC03M129555	10.9096	https://www.genecards.org/cgi-bin/carddisp.pl?gene=PLXND1
CA8	Carbonic Anhydrase 8	Protein Coding	P35219	54	GC08M060187	10.9086	https://www.genecards.org/cgi-bin/carddisp.pl?gene=CA8
DNM2	Dynamin 2	Protein Coding	P50570	58	GC19P010718	10.8941	https://www.genecards.org/cgi-bin/carddisp.pl?gene=DNM2
SMARCB1	SWI/SNF Related, Matrix Associated, Actin Dependent Regulator Of Chromatin, Subfamily B, Member 1	Protein Coding	Q12824	55	GC22P023786	10.8812	https://www.genecards.org/cgi-bin/carddisp.pl?gene=SMARCB1
PDE4D	Phosphodiesterase 4D	Protein Coding	Q08499	57	GC05M058969	10.8777	https://www.genecards.org/cgi-bin/carddisp.pl?gene=PDE4D
BCHE	Butyrylcholinesterase	Protein Coding	P06276	58	GC03M165772	10.8671	https://www.genecards.org/cgi-bin/carddisp.pl?gene=BCHE
SETD2	SET Domain Containing 2, Histone Lysine Methyltransferase	Protein Coding	Q9BYW2	56	GC03M047033	10.8157	https://www.genecards.org/cgi-bin/carddisp.pl?gene=SETD2
COL5A2	Collagen Type V Alpha 2 Chain	Protein Coding	P05997	52	GC02M189031	10.8066	https://www.genecards.org/cgi-bin/carddisp.pl?gene=COL5A2
SLC16A2	Solute Carrier Family 16 Member 2	Protein Coding	P36021	51	GC0XP074787	10.7567	https://www.genecards.org/cgi-bin/carddisp.pl?gene=SLC16A2
TBC1D20	TBC1 Domain Family Member 20	Protein Coding	Q96BZ9	47	GC20M000423	10.7472	https://www.genecards.org/cgi-bin/carddisp.pl?gene=TBC1D20
PGAP1	Post-GPI Attachment To Proteins Inositol Deacylase 1	Protein Coding	Q75T13	49	GC02M196833	10.7249	https://www.genecards.org/cgi-bin/carddisp.pl?gene=PGAP1
TRPV4	Transient Receptor Potential Cation Channel Subfamily V Member 4	Protein Coding	Q9HBA0	57	GC12M109783	10.671	https://www.genecards.org/cgi-bin/carddisp.pl?gene=TRPV4
GRM7	Glutamate Metabotropic Receptor 7	Protein Coding	Q14831	54	GC03P006770	10.6461	https://www.genecards.org/cgi-bin/carddisp.pl?gene=GRM7
FCGR2A	Fc Gamma Receptor IIa	Protein Coding	P12318	57	GC01P161505	10.6202	https://www.genecards.org/cgi-bin/carddisp.pl?gene=FCGR2A
OLIG2	Oligodendrocyte Transcription Factor 2	Protein Coding	Q13516	49	GC21P033025	10.6104	https://www.genecards.org/cgi-bin/carddisp.pl?gene=OLIG2
BAP1	BRCA1 Associated Protein 1	Protein Coding	Q92560	56	GC03M052401	10.5987	https://www.genecards.org/cgi-bin/carddisp.pl?gene=BAP1
AP5Z1	Adaptor Related Protein Complex 5 Subunit Zeta 1	Protein Coding	O43299	46	GC07P004775	10.5895	https://www.genecards.org/cgi-bin/carddisp.pl?gene=AP5Z1
DARS2	Aspartyl-TRNA Synthetase 2, Mitochondrial	Protein Coding	Q6PI48	51	GC01P173824	10.5725	https://www.genecards.org/cgi-bin/carddisp.pl?gene=DARS2
FBN1	Fibrillin 1	Protein Coding	P35555	56	GC15M048408	10.5427	https://www.genecards.org/cgi-bin/carddisp.pl?gene=FBN1
PRUNE1	Prune Exopolyphosphatase 1	Protein Coding	Q86TP1	48	GC01P151008	10.5356	https://www.genecards.org/cgi-bin/carddisp.pl?gene=PRUNE1
MIAT	Myocardial Infarction Associated Transcript	RNA Gene		32	GC22P026646	10.5283	https://www.genecards.org/cgi-bin/carddisp.pl?gene=MIAT
CASP3	Caspase 3	Protein Coding	P42574	58	GC04M184627	10.5244	https://www.genecards.org/cgi-bin/carddisp.pl?gene=CASP3
ADCY5	Adenylate Cyclase 5	Protein Coding	O95622	56	GC03M123282	10.4956	https://www.genecards.org/cgi-bin/carddisp.pl?gene=ADCY5
PTH	Parathyroid Hormone	Protein Coding	P01270	54	GC11M013492	10.4632	https://www.genecards.org/cgi-bin/carddisp.pl?gene=PTH
LONP1	Lon Peptidase 1, Mitochondrial	Protein Coding	P36776	54	GC19M005691	10.4442	https://www.genecards.org/cgi-bin/carddisp.pl?gene=LONP1
ELOVL4	ELOVL Fatty Acid Elongase 4	Protein Coding	Q9GZR5	53	GC06M079914	10.4319	https://www.genecards.org/cgi-bin/carddisp.pl?gene=ELOVL4
WDR81	WD Repeat Domain 81	Protein Coding	Q562E7	45	GC17P001716	10.3863	https://www.genecards.org/cgi-bin/carddisp.pl?gene=WDR81
ATRX	ATRX Chromatin Remodeler	Protein Coding	P46100	55	GC0XM077504	10.3309	https://www.genecards.org/cgi-bin/carddisp.pl?gene=ATRX
SNAP25	Synaptosome Associated Protein 25	Protein Coding	P60880	58	GC20P010222	10.3168	https://www.genecards.org/cgi-bin/carddisp.pl?gene=SNAP25
MALAT1	Metastasis Associated Lung Adenocarcinoma Transcript 1	RNA Gene		31	GC11P084571	10.3012	https://www.genecards.org/cgi-bin/carddisp.pl?gene=MALAT1
CDKL5	Cyclin Dependent Kinase Like 5	Protein Coding	O76039	52	GC0XP018425	10.2925	https://www.genecards.org/cgi-bin/carddisp.pl?gene=CDKL5
SCN4A	Sodium Voltage-Gated Channel Alpha Subunit 4	Protein Coding	P35499	54	GC17M063938	10.288	https://www.genecards.org/cgi-bin/carddisp.pl?gene=SCN4A
ATM	ATM Serine/Threonine Kinase	Protein Coding	Q13315	61	GC11P108223	10.2528	https://www.genecards.org/cgi-bin/carddisp.pl?gene=ATM
TUBB	Tubulin Beta Class I	Protein Coding	P07437	58	GC06P125470	10.2478	https://www.genecards.org/cgi-bin/carddisp.pl?gene=TUBB
GJC2	Gap Junction Protein Gamma 2	Protein Coding	Q5T442	50	GC01P230923	10.2377	https://www.genecards.org/cgi-bin/carddisp.pl?gene=GJC2
IFNA1	Interferon Alpha 1	Protein Coding	P01562	48	GC09P021743	10.2335	https://www.genecards.org/cgi-bin/carddisp.pl?gene=IFNA1
SRPX2	Sushi Repeat Containing Protein X-Linked 2	Protein Coding	O60687	49	GC0XP100648	10.2243	https://www.genecards.org/cgi-bin/carddisp.pl?gene=SRPX2
MLLT1	MLLT1 Super Elongation Complex Subunit	Protein Coding	Q03111	48	GC19M006210	10.2091	https://www.genecards.org/cgi-bin/carddisp.pl?gene=MLLT1
TWNK	Twinkle MtDNA Helicase	Protein Coding	Q96RR1	49	GC10P106938	10.1963	https://www.genecards.org/cgi-bin/carddisp.pl?gene=TWNK
IGFBP3	Insulin Like Growth Factor Binding Protein 3	Protein Coding	P17936	55	GC07M045912	10.1662	https://www.genecards.org/cgi-bin/carddisp.pl?gene=IGFBP3
KARS1	Lysyl-TRNA Synthetase 1	Protein Coding	Q15046	54	GC16M075973	10.1067	https://www.genecards.org/cgi-bin/carddisp.pl?gene=KARS1
SDHB	Succinate Dehydrogenase Complex Iron Sulfur Subunit B	Protein Coding	P21912	57	GC01M019059	10.0929	https://www.genecards.org/cgi-bin/carddisp.pl?gene=SDHB
GJB1	Gap Junction Protein Beta 1	Protein Coding	P08034	55	GC0XP071212	10.081	https://www.genecards.org/cgi-bin/carddisp.pl?gene=GJB1
FOXG1	Forkhead Box G1	Protein Coding	P55316	54	GC14P043412	10.0684	https://www.genecards.org/cgi-bin/carddisp.pl?gene=FOXG1
TGFBR3	Transforming Growth Factor Beta Receptor 3	Protein Coding	Q03167	55	GC01M091680	10.0582	https://www.genecards.org/cgi-bin/carddisp.pl?gene=TGFBR3
FGA	Fibrinogen Alpha Chain	Protein Coding	P02671	58	GC04M154583	10.0565	https://www.genecards.org/cgi-bin/carddisp.pl?gene=FGA
NEFH	Neurofilament Heavy Chain	Protein Coding	P12036	54	GC22P029480	9.99256	https://www.genecards.org/cgi-bin/carddisp.pl?gene=NEFH
KAT6B	Lysine Acetyltransferase 6B	Protein Coding	Q8WYB5	53	GC10P074900	9.98878	https://www.genecards.org/cgi-bin/carddisp.pl?gene=KAT6B
LRP5	LDL Receptor Related Protein 5	Protein Coding	O75197	58	GC11P068298	9.95821	https://www.genecards.org/cgi-bin/carddisp.pl?gene=LRP5
LEP	Leptin	Protein Coding	P41159	55	GC07P128241	9.94638	https://www.genecards.org/cgi-bin/carddisp.pl?gene=LEP
OFD1	OFD1 Centriole And Centriolar Satellite Protein	Protein Coding	O75665	51	GC0XP013714	9.91958	https://www.genecards.org/cgi-bin/carddisp.pl?gene=OFD1
PAX6	Paired Box 6	Protein Coding	P26367	56	GC11M031784	9.91067	https://www.genecards.org/cgi-bin/carddisp.pl?gene=PAX6
GAD2	Glutamate Decarboxylase 2	Protein Coding	Q05329	52	GC10P026216	9.8761	https://www.genecards.org/cgi-bin/carddisp.pl?gene=GAD2
PIGP	Phosphatidylinositol Glycan Anchor Biosynthesis Class P	Protein Coding	P57054	44	GC21M037059	9.84604	https://www.genecards.org/cgi-bin/carddisp.pl?gene=PIGP
MIR132	MicroRNA 132	RNA Gene		29	GC17M002049	9.79931	https://www.genecards.org/cgi-bin/carddisp.pl?gene=MIR132
POLR3A	RNA Polymerase III Subunit A	Protein Coding	O14802	53	GC10M079050	9.78496	https://www.genecards.org/cgi-bin/carddisp.pl?gene=POLR3A
ELOVL1	ELOVL Fatty Acid Elongase 1	Protein Coding	Q9BW60	49	GC01M043363	9.77527	https://www.genecards.org/cgi-bin/carddisp.pl?gene=ELOVL1
NTRK2	Neurotrophic Receptor Tyrosine Kinase 2	Protein Coding	Q16620	62	GC09P084668	9.75185	https://www.genecards.org/cgi-bin/carddisp.pl?gene=NTRK2
GRIN2A	Glutamate Ionotropic Receptor NMDA Type Subunit 2A	Protein Coding	Q12879	60	GC16M009753	9.73119	https://www.genecards.org/cgi-bin/carddisp.pl?gene=GRIN2A
RARS2	Arginyl-TRNA Synthetase 2, Mitochondrial	Protein Coding	Q5T160	50	GC06M091510	9.71432	https://www.genecards.org/cgi-bin/carddisp.pl?gene=RARS2
INS	Insulin	Protein Coding	P01308	56	GC11M002159	9.71339	https://www.genecards.org/cgi-bin/carddisp.pl?gene=INS
NPY	Neuropeptide Y	Protein Coding	P01303	52	GC07P024290	9.68999	https://www.genecards.org/cgi-bin/carddisp.pl?gene=NPY
ANGPTL6	Angiopoietin Like 6	Protein Coding	Q8NI99	46	GC19M010092	9.68709	https://www.genecards.org/cgi-bin/carddisp.pl?gene=ANGPTL6
COQ8A	Coenzyme Q8A	Protein Coding	Q8NI60	52	GC01P226939	9.68277	https://www.genecards.org/cgi-bin/carddisp.pl?gene=COQ8A
IL13	Interleukin 13	Protein Coding	P35225	52	GC05P132656	9.67257	https://www.genecards.org/cgi-bin/carddisp.pl?gene=IL13
NES	Nestin	Protein Coding	P48681	49	GC01M156668	9.65442	https://www.genecards.org/cgi-bin/carddisp.pl?gene=NES
SERPINA3	Serpin Family A Member 3	Protein Coding	P01011	52	GC14P094612	9.64244	https://www.genecards.org/cgi-bin/carddisp.pl?gene=SERPINA3
MIR124-1	MicroRNA 124-1	RNA Gene		25	GC08M009903	9.64104	https://www.genecards.org/cgi-bin/carddisp.pl?gene=MIR124-1
SCNN1A	Sodium Channel Epithelial 1 Subunit Alpha	Protein Coding	P37088	57	GC12M006346	9.6348	https://www.genecards.org/cgi-bin/carddisp.pl?gene=SCNN1A
TMEM67	Transmembrane Protein 67	Protein Coding	Q5HYA8	49	GC08P093754	9.62665	https://www.genecards.org/cgi-bin/carddisp.pl?gene=TMEM67
NKX2-1	NK2 Homeobox 1	Protein Coding	P43699	56	GC14M036516	9.60675	https://www.genecards.org/cgi-bin/carddisp.pl?gene=NKX2-1
AARS1	Alanyl-TRNA Synthetase 1	Protein Coding	P49588	53	GC16M072907	9.59752	https://www.genecards.org/cgi-bin/carddisp.pl?gene=AARS1
CLN5	CLN5 Intracellular Trafficking Protein	Protein Coding	O75503	49	GC13P076990	9.57453	https://www.genecards.org/cgi-bin/carddisp.pl?gene=CLN5
MIR146A	MicroRNA 146a	RNA Gene		29	GC05P160485	9.57393	https://www.genecards.org/cgi-bin/carddisp.pl?gene=MIR146A
CACNA1E	Calcium Voltage-Gated Channel Subunit Alpha1 E	Protein Coding	Q15878	55	GC01P181317	9.56499	https://www.genecards.org/cgi-bin/carddisp.pl?gene=CACNA1E
POLR3B	RNA Polymerase III Subunit B	Protein Coding	Q9NW08	52	GC12P106357	9.54238	https://www.genecards.org/cgi-bin/carddisp.pl?gene=POLR3B
H19	H19 Imprinted Maternally Expressed Transcript	RNA Gene		34	GC11M001995	9.52402	https://www.genecards.org/cgi-bin/carddisp.pl?gene=H19
RNASEH2C	Ribonuclease H2 Subunit C	Protein Coding	Q8TDP1	47	GC11M065714	9.50903	https://www.genecards.org/cgi-bin/carddisp.pl?gene=RNASEH2C
BGLAP	Bone Gamma-Carboxyglutamate Protein	Protein Coding	P02818	49	GC01P156242	9.4908	https://www.genecards.org/cgi-bin/carddisp.pl?gene=BGLAP
SARS1	Seryl-TRNA Synthetase 1	Protein Coding	P49591	50	GC01P109341	9.48444	https://www.genecards.org/cgi-bin/carddisp.pl?gene=SARS1
COLGALT1	Collagen Beta(1-O)Galactosyltransferase 1	Protein Coding	Q8NBJ5	48	GC19P017555	9.47807	https://www.genecards.org/cgi-bin/carddisp.pl?gene=COLGALT1
ADAR	Adenosine Deaminase RNA Specific	Protein Coding	P55265	54	GC01M159863	9.46378	https://www.genecards.org/cgi-bin/carddisp.pl?gene=ADAR
WARS2	Tryptophanyl TRNA Synthetase 2, Mitochondrial	Protein Coding	Q9UGM6	53	GC01M119031	9.44013	https://www.genecards.org/cgi-bin/carddisp.pl?gene=WARS2
LOC102724058	Uncharacterized LOC102724058	RNA Gene		14	GC02P165960	9.43123	https://www.genecards.org/cgi-bin/carddisp.pl?gene=LOC102724058
FGFR1	Fibroblast Growth Factor Receptor 1	Protein Coding	P11362	63	GC08M038400	9.41389	https://www.genecards.org/cgi-bin/carddisp.pl?gene=FGFR1
SPP1	Secreted Phosphoprotein 1	Protein Coding	P10451	54	GC04P087975	9.39268	https://www.genecards.org/cgi-bin/carddisp.pl?gene=SPP1
VEGFA	Vascular Endothelial Growth Factor A	Protein Coding	P15692	57	GC06P043770	9.37289	https://www.genecards.org/cgi-bin/carddisp.pl?gene=VEGFA
MAG	Myelin Associated Glycoprotein	Protein Coding	P20916	56	GC19P035292	9.37232	https://www.genecards.org/cgi-bin/carddisp.pl?gene=MAG
SLC19A3	Solute Carrier Family 19 Member 3	Protein Coding	Q9BZV2	54	GC02M227685	9.3697	https://www.genecards.org/cgi-bin/carddisp.pl?gene=SLC19A3
REEP1	Receptor Accessory Protein 1	Protein Coding	Q9H902	49	GC02M086213	9.36836	https://www.genecards.org/cgi-bin/carddisp.pl?gene=REEP1
UBQLN2	Ubiquilin 2	Protein Coding	Q9UHD9	51	GC0XP056563	9.36736	https://www.genecards.org/cgi-bin/carddisp.pl?gene=UBQLN2
EIF2B5	Eukaryotic Translation Initiation Factor 2B Subunit Epsilon	Protein Coding	Q13144	50	GC03P184135	9.35884	https://www.genecards.org/cgi-bin/carddisp.pl?gene=EIF2B5
IL2RA	Interleukin 2 Receptor Subunit Alpha	Protein Coding	P01589	59	GC10M006010	9.34501	https://www.genecards.org/cgi-bin/carddisp.pl?gene=IL2RA
BCL2	BCL2 Apoptosis Regulator	Protein Coding	P10415	59	GC18M063123	9.31644	https://www.genecards.org/cgi-bin/carddisp.pl?gene=BCL2
TBC1D24	TBC1 Domain Family Member 24	Protein Coding	Q9ULP9	48	GC16P002475	9.27872	https://www.genecards.org/cgi-bin/carddisp.pl?gene=TBC1D24
IL15	Interleukin 15	Protein Coding	P40933	51	GC04P141636	9.27542	https://www.genecards.org/cgi-bin/carddisp.pl?gene=IL15
CLU	Clusterin	Protein Coding	P10909	56	GC08M027596	9.25198	https://www.genecards.org/cgi-bin/carddisp.pl?gene=CLU
DOCK8	Dedicator Of Cytokinesis 8	Protein Coding	Q8NF50	54	GC09P000247	9.23748	https://www.genecards.org/cgi-bin/carddisp.pl?gene=DOCK8
CTSD	Cathepsin D	Protein Coding	P07339	61	GC11M001752	9.21024	https://www.genecards.org/cgi-bin/carddisp.pl?gene=CTSD
VWF	Von Willebrand Factor	Protein Coding	P04275	56	GC12M027734	9.20457	https://www.genecards.org/cgi-bin/carddisp.pl?gene=VWF
TMEM106B	Transmembrane Protein 106B	Protein Coding	Q9NUM4	48	GC07P012248	9.20333	https://www.genecards.org/cgi-bin/carddisp.pl?gene=TMEM106B
EHMT1	Euchromatic Histone Lysine Methyltransferase 1	Protein Coding	Q9H9B1	54	GC09P137618	9.20004	https://www.genecards.org/cgi-bin/carddisp.pl?gene=EHMT1
MAP1B	Microtubule Associated Protein 1B	Protein Coding	P46821	52	GC05P072107	9.18697	https://www.genecards.org/cgi-bin/carddisp.pl?gene=MAP1B
ERCC2	ERCC Excision Repair 2, TFIIH Core Complex Helicase Subunit	Protein Coding	P18074	56	GC19M045349	9.18438	https://www.genecards.org/cgi-bin/carddisp.pl?gene=ERCC2
MAP4K4	Mitogen-Activated Protein Kinase Kinase Kinase Kinase 4	Protein Coding	O95819	54	GC02P101696	9.17064	https://www.genecards.org/cgi-bin/carddisp.pl?gene=MAP4K4
CA2	Carbonic Anhydrase 2	Protein Coding	P00918	59	GC08P085463	9.15266	https://www.genecards.org/cgi-bin/carddisp.pl?gene=CA2
SMO	Smoothened, Frizzled Class Receptor	Protein Coding	Q99835	60	GC07P135032	9.1524	https://www.genecards.org/cgi-bin/carddisp.pl?gene=SMO
MOBP	Myelin Associated Oligodendrocyte Basic Protein	Protein Coding	Q13875	45	GC03P040667	9.12723	https://www.genecards.org/cgi-bin/carddisp.pl?gene=MOBP
ARFGEF2	ADP Ribosylation Factor Guanine Nucleotide Exchange Factor 2	Protein Coding	Q9Y6D5	49	GC20P048921	9.08779	https://www.genecards.org/cgi-bin/carddisp.pl?gene=ARFGEF2
TSPO	Translocator Protein	Protein Coding	B1AH88	53	GC22P043151	9.08723	https://www.genecards.org/cgi-bin/carddisp.pl?gene=TSPO
GNB3	G Protein Subunit Beta 3	Protein Coding	P16520	55	GC12P006839	9.07193	https://www.genecards.org/cgi-bin/carddisp.pl?gene=GNB3
TGFB2	Transforming Growth Factor Beta 2	Protein Coding	P61812	60	GC01P218345	9.03557	https://www.genecards.org/cgi-bin/carddisp.pl?gene=TGFB2
ANKLE2	Ankyrin Repeat And LEM Domain Containing 2	Protein Coding	Q86XL3	48	GC12M132725	8.98648	https://www.genecards.org/cgi-bin/carddisp.pl?gene=ANKLE2
CNTNAP1	Contactin Associated Protein 1	Protein Coding	P78357	51	GC17P042682	8.95169	https://www.genecards.org/cgi-bin/carddisp.pl?gene=CNTNAP1
H3-3A	H3.3 Histone A	Protein Coding	P84243	50	GC01P226062	8.94909	https://www.genecards.org/cgi-bin/carddisp.pl?gene=H3-3A
SUMF1	Sulfatase Modifying Factor 1	Protein Coding	Q8NBK3	50	GC03M003700	8.90414	https://www.genecards.org/cgi-bin/carddisp.pl?gene=SUMF1
NDUFS4	NADH:Ubiquinone Oxidoreductase Subunit S4	Protein Coding	O43181	51	GC05P053560	8.88958	https://www.genecards.org/cgi-bin/carddisp.pl?gene=NDUFS4
CTNNA2	Catenin Alpha 2	Protein Coding	P26232	51	GC02P079185	8.88737	https://www.genecards.org/cgi-bin/carddisp.pl?gene=CTNNA2
MAOB	Monoamine Oxidase B	Protein Coding	P27338	52	GC0XM043766	8.88145	https://www.genecards.org/cgi-bin/carddisp.pl?gene=MAOB
CHCHD10	Coiled-Coil-Helix-Coiled-Coil-Helix Domain Containing 10	Protein Coding	Q8WYQ3	48	GC22M023765	8.84516	https://www.genecards.org/cgi-bin/carddisp.pl?gene=CHCHD10
SMARCE1	SWI/SNF Related, Matrix Associated, Actin Dependent Regulator Of Chromatin, Subfamily E, Member 1	Protein Coding	Q969G3	52	GC17M040624	8.83107	https://www.genecards.org/cgi-bin/carddisp.pl?gene=SMARCE1
MT-ND4	Mitochondrially Encoded NADH:Ubiquinone Oxidoreductase Core Subunit 4	Protein Coding	P03905	40	GCMTP010762	8.80629	https://www.genecards.org/cgi-bin/carddisp.pl?gene=MT-ND4
MCOLN1	Mucolipin TRP Cation Channel 1	Protein Coding	Q9GZU1	51	GC19P102148	8.80227	https://www.genecards.org/cgi-bin/carddisp.pl?gene=MCOLN1
RANBP2	RAN Binding Protein 2	Protein Coding	P49792	54	GC02P108719	8.7928	https://www.genecards.org/cgi-bin/carddisp.pl?gene=RANBP2
C11orf65	Chromosome 11 Open Reading Frame 65	Protein Coding	Q8NCR3	40	GC11M108308	8.77245	https://www.genecards.org/cgi-bin/carddisp.pl?gene=C11orf65
AHSG	Alpha 2-HS Glycoprotein	Protein Coding	P02765	53	GC03P186658	8.77064	https://www.genecards.org/cgi-bin/carddisp.pl?gene=AHSG
NEK1	NIMA Related Kinase 1	Protein Coding	Q96PY6	52	GC04M169393	8.76781	https://www.genecards.org/cgi-bin/carddisp.pl?gene=NEK1
FGFR2	Fibroblast Growth Factor Receptor 2	Protein Coding	P21802	64	GC10M121478	8.74992	https://www.genecards.org/cgi-bin/carddisp.pl?gene=FGFR2
TIMP1	TIMP Metallopeptidase Inhibitor 1	Protein Coding	P01033	54	GC0XP056576	8.73881	https://www.genecards.org/cgi-bin/carddisp.pl?gene=TIMP1
CD4	CD4 Molecule	Protein Coding	P01730	58	GC12P006786	8.72745	https://www.genecards.org/cgi-bin/carddisp.pl?gene=CD4
HPRT1	Hypoxanthine Phosphoribosyltransferase 1	Protein Coding	P00492	57	GC0XP134460	8.70467	https://www.genecards.org/cgi-bin/carddisp.pl?gene=HPRT1
OTX2	Orthodenticle Homeobox 2	Protein Coding	P32243	55	GC14M056799	8.70146	https://www.genecards.org/cgi-bin/carddisp.pl?gene=OTX2
TOR1A	Torsin Family 1 Member A	Protein Coding	O14656	55	GC09M129812	8.69431	https://www.genecards.org/cgi-bin/carddisp.pl?gene=TOR1A
MT-CYB	Mitochondrially Encoded Cytochrome B	Protein Coding	P00156	40	GCMTP014749	8.68139	https://www.genecards.org/cgi-bin/carddisp.pl?gene=MT-CYB
CD99L2	CD99 Molecule Like 2	Protein Coding	Q8TCZ2	43	GC0XM150766	8.67729	https://www.genecards.org/cgi-bin/carddisp.pl?gene=CD99L2
STX6	Syntaxin 6	Protein Coding	O43752	47	GC01M180972	8.67492	https://www.genecards.org/cgi-bin/carddisp.pl?gene=STX6
DLL1	Delta Like Canonical Notch Ligand 1	Protein Coding	O00548	54	GC06M170282	8.67384	https://www.genecards.org/cgi-bin/carddisp.pl?gene=DLL1
SUFU	SUFU Negative Regulator Of Hedgehog Signaling	Protein Coding	Q9UMX1	52	GC10P107032	8.66508	https://www.genecards.org/cgi-bin/carddisp.pl?gene=SUFU
CRYAB	Crystallin Alpha B	Protein Coding	P02511	55	GC11M111908	8.65618	https://www.genecards.org/cgi-bin/carddisp.pl?gene=CRYAB
PEX6	Peroxisomal Biogenesis Factor 6	Protein Coding	Q13608	50	GC06M042963	8.6475	https://www.genecards.org/cgi-bin/carddisp.pl?gene=PEX6
CNTNAP2	Contactin Associated Protein 2	Protein Coding	Q9UHC6	54	GC07P146116	8.64301	https://www.genecards.org/cgi-bin/carddisp.pl?gene=CNTNAP2
ACP5	Acid Phosphatase 5, Tartrate Resistant	Protein Coding	P13686	55	GC19M011574	8.62916	https://www.genecards.org/cgi-bin/carddisp.pl?gene=ACP5
COL1A2	Collagen Type I Alpha 2 Chain	Protein Coding	P08123	56	GC07P094394	8.62737	https://www.genecards.org/cgi-bin/carddisp.pl?gene=COL1A2
IKBKG	Inhibitor Of Nuclear Factor Kappa B Kinase Regulatory Subunit Gamma	Protein Coding	Q9Y6K9	57	GC0XP154541	8.62274	https://www.genecards.org/cgi-bin/carddisp.pl?gene=IKBKG
TF	Transferrin	Protein Coding	P02787	59	GC03P138152	8.60042	https://www.genecards.org/cgi-bin/carddisp.pl?gene=TF
RNASEH2A	Ribonuclease H2 Subunit A	Protein Coding	O75792	52	GC19P102467	8.59685	https://www.genecards.org/cgi-bin/carddisp.pl?gene=RNASEH2A
SOD2-OT1	SOD2 Overlapping Transcript 1	RNA Gene		18	GC06M159772	8.53756	https://www.genecards.org/cgi-bin/carddisp.pl?gene=SOD2-OT1
ZIC2	Zic Family Member 2	Protein Coding	O95409	52	GC13P099981	8.5285	https://www.genecards.org/cgi-bin/carddisp.pl?gene=ZIC2
PPFIBP1	PPFIA Binding Protein 1	Protein Coding	Q86W92	50	GC12P027523	8.52729	https://www.genecards.org/cgi-bin/carddisp.pl?gene=PPFIBP1
CLN3	CLN3 Lysosomal/Endosomal Transmembrane Protein, Battenin	Protein Coding	Q13286	52	GC16M028466	8.5047	https://www.genecards.org/cgi-bin/carddisp.pl?gene=CLN3
ADORA2A	Adenosine A2a Receptor	Protein Coding	P29274	54	GC22P024417	8.50404	https://www.genecards.org/cgi-bin/carddisp.pl?gene=ADORA2A
BLTP1	Bridge-Like Lipid Transfer Protein Family Member 1	Protein Coding	Q2LD37	41	GC04P122154	8.49487	https://www.genecards.org/cgi-bin/carddisp.pl?gene=BLTP1
ANKH	ANKH Inorganic Pyrophosphate Transport Regulator	Protein Coding	Q9HCJ1	48	GC05M014804	8.4938	https://www.genecards.org/cgi-bin/carddisp.pl?gene=ANKH
SYN3	Synapsin III	Protein Coding	O14994	49	GC22M074779	8.49058	https://www.genecards.org/cgi-bin/carddisp.pl?gene=SYN3
HCRT	Hypocretin Neuropeptide Precursor	Protein Coding	O43612	48	GC17M071692	8.46294	https://www.genecards.org/cgi-bin/carddisp.pl?gene=HCRT
CNR1	Cannabinoid Receptor 1	Protein Coding	P21554	55	GC06M088139	8.45653	https://www.genecards.org/cgi-bin/carddisp.pl?gene=CNR1
CASK	Calcium/Calmodulin Dependent Serine Protein Kinase	Protein Coding	O14936	58	GC0XM041514	8.44605	https://www.genecards.org/cgi-bin/carddisp.pl?gene=CASK
OPTN	Optineurin	Protein Coding	Q96CV9	52	GC10P013099	8.43696	https://www.genecards.org/cgi-bin/carddisp.pl?gene=OPTN
TERT	Telomerase Reverse Transcriptase	Protein Coding	O14746	60	GC05M001253	8.41679	https://www.genecards.org/cgi-bin/carddisp.pl?gene=TERT
CRB2	Crumbs Cell Polarity Complex Component 2	Protein Coding	Q5IJ48	50	GC09P123608	8.40112	https://www.genecards.org/cgi-bin/carddisp.pl?gene=CRB2
FMR1	Fragile X Messenger Ribonucleoprotein 1	Protein Coding	Q06787	53	GC0XP148000	8.39748	https://www.genecards.org/cgi-bin/carddisp.pl?gene=FMR1
SMAD2	SMAD Family Member 2	Protein Coding	Q15796	61	GC18M047809	8.38883	https://www.genecards.org/cgi-bin/carddisp.pl?gene=SMAD2
MAP2	Microtubule Associated Protein 2	Protein Coding	P11137	52	GC02P209424	8.38071	https://www.genecards.org/cgi-bin/carddisp.pl?gene=MAP2
CLCN7	Chloride Voltage-Gated Channel 7	Protein Coding	P51798	53	GC16M001444	8.37548	https://www.genecards.org/cgi-bin/carddisp.pl?gene=CLCN7
FKRP	Fukutin Related Protein	Protein Coding	Q9H9S5	48	GC19P103314	8.37062	https://www.genecards.org/cgi-bin/carddisp.pl?gene=FKRP
NGF	Nerve Growth Factor	Protein Coding	P01138	60	GC01M115285	8.34807	https://www.genecards.org/cgi-bin/carddisp.pl?gene=NGF
MT-ND6	Mitochondrially Encoded NADH:Ubiquinone Oxidoreductase Core Subunit 6	Protein Coding	P03923	40	GCMTM014151	8.31913	https://www.genecards.org/cgi-bin/carddisp.pl?gene=MT-ND6
SLC20A2	Solute Carrier Family 20 Member 2	Protein Coding	Q08357	54	GC08M042416	8.30565	https://www.genecards.org/cgi-bin/carddisp.pl?gene=SLC20A2
MMP1	Matrix Metallopeptidase 1	Protein Coding	P03956	58	GC11M121934	8.25985	https://www.genecards.org/cgi-bin/carddisp.pl?gene=MMP1
POMT2	Protein O-Mannosyltransferase 2	Protein Coding	Q9UKY4	52	GC14M077274	8.25789	https://www.genecards.org/cgi-bin/carddisp.pl?gene=POMT2
JAG1	Jagged Canonical Notch Ligand 1	Protein Coding	P78504	59	GC20M010637	8.2552	https://www.genecards.org/cgi-bin/carddisp.pl?gene=JAG1
TCIRG1	T Cell Immune Regulator 1, ATPase H+ Transporting V0 Subunit A3	Protein Coding	Q13488	53	GC11P084747	8.24176	https://www.genecards.org/cgi-bin/carddisp.pl?gene=TCIRG1
ACE2	Angiotensin Converting Enzyme 2	Protein Coding	Q9BYF1	57	GC0XM015494	8.2417	https://www.genecards.org/cgi-bin/carddisp.pl?gene=ACE2
KDM5C	Lysine Demethylase 5C	Protein Coding	P41229	55	GC0XM053176	8.2333	https://www.genecards.org/cgi-bin/carddisp.pl?gene=KDM5C
ODC1	Ornithine Decarboxylase 1	Protein Coding	P11926	57	GC02M010432	8.22043	https://www.genecards.org/cgi-bin/carddisp.pl?gene=ODC1
POMC	Proopiomelanocortin	Protein Coding	P01189	56	GC02M025160	8.21203	https://www.genecards.org/cgi-bin/carddisp.pl?gene=POMC
OSTM1	Osteoclastogenesis Associated Transmembrane Protein 1	Protein Coding	Q86WC4	49	GC06M108343	8.20746	https://www.genecards.org/cgi-bin/carddisp.pl?gene=OSTM1
NR2F1	Nuclear Receptor Subfamily 2 Group F Member 1	Protein Coding	P10589	53	GC05P093583	8.19439	https://www.genecards.org/cgi-bin/carddisp.pl?gene=NR2F1
GNAQ	G Protein Subunit Alpha Q	Protein Coding	P50148	57	GC09M077716	8.19042	https://www.genecards.org/cgi-bin/carddisp.pl?gene=GNAQ
MT-CO1	Mitochondrially Encoded Cytochrome C Oxidase I	Protein Coding	P00395	41	GCMTP005906	8.18437	https://www.genecards.org/cgi-bin/carddisp.pl?gene=MT-CO1
HLA-DRB1	Major Histocompatibility Complex, Class II, DR Beta 1	Protein Coding	P01911	55	GC06M090793	8.18435	https://www.genecards.org/cgi-bin/carddisp.pl?gene=HLA-DRB1
TRAF7	TNF Receptor Associated Factor 7	Protein Coding	Q6Q0C0	48	GC16P065025	8.14541	https://www.genecards.org/cgi-bin/carddisp.pl?gene=TRAF7
SH3TC2	SH3 Domain And Tetratricopeptide Repeats 2	Protein Coding	Q8TF17	46	GC05M148923	8.14132	https://www.genecards.org/cgi-bin/carddisp.pl?gene=SH3TC2
POMT1	Protein O-Mannosyltransferase 1	Protein Coding	Q9Y6A1	54	GC09P131502	8.1326	https://www.genecards.org/cgi-bin/carddisp.pl?gene=POMT1
OTC	Ornithine Transcarbamylase	Protein Coding	P00480	55	GC0XP038331	8.13069	https://www.genecards.org/cgi-bin/carddisp.pl?gene=OTC
YWHAG	Tyrosine 3-Monooxygenase/Tryptophan 5-Monooxygenase Activation Protein Gamma	Protein Coding	P61981	56	GC07M078427	8.11602	https://www.genecards.org/cgi-bin/carddisp.pl?gene=YWHAG
SERAC1	Serine Active Site Containing 1	Protein Coding	Q96JX3	45	GC06M158109	8.08782	https://www.genecards.org/cgi-bin/carddisp.pl?gene=SERAC1
MIR9-1	MicroRNA 9-1	RNA Gene		27	GC01M156420	8.08767	https://www.genecards.org/cgi-bin/carddisp.pl?gene=MIR9-1
HMOX1	Heme Oxygenase 1	Protein Coding	P09601	61	GC22P035380	8.07906	https://www.genecards.org/cgi-bin/carddisp.pl?gene=HMOX1
PTCH1	Patched 1	Protein Coding	Q13635	60	GC09M095442	8.07559	https://www.genecards.org/cgi-bin/carddisp.pl?gene=PTCH1
NOTCH1	Notch Receptor 1	Protein Coding	P46531	61	GC09M138590	8.06365	https://www.genecards.org/cgi-bin/carddisp.pl?gene=NOTCH1
AIFM1	Apoptosis Inducing Factor Mitochondria Associated 1	Protein Coding	O95831	58	GC0XM130129	8.05888	https://www.genecards.org/cgi-bin/carddisp.pl?gene=AIFM1
ZNF335	Zinc Finger Protein 335	Protein Coding	Q9H4Z2	47	GC20M045948	8.05236	https://www.genecards.org/cgi-bin/carddisp.pl?gene=ZNF335
GLUL	Glutamate-Ammonia Ligase	Protein Coding	P15104	57	GC01M182378	8.04798	https://www.genecards.org/cgi-bin/carddisp.pl?gene=GLUL
POLG2	DNA Polymerase Gamma 2, Accessory Subunit	Protein Coding	Q9UHN1	49	GC17M064477	8.04657	https://www.genecards.org/cgi-bin/carddisp.pl?gene=POLG2
ALK	ALK Receptor Tyrosine Kinase	Protein Coding	Q9UM73	59	GC02M029190	8.03989	https://www.genecards.org/cgi-bin/carddisp.pl?gene=ALK
MYMX	Myomixer, Myoblast Fusion Factor	Protein Coding	A0A1B0GTQ4	24	GC06P125720	8.02437	https://www.genecards.org/cgi-bin/carddisp.pl?gene=MYMX
MUSK	Muscle Associated Receptor Tyrosine Kinase	Protein Coding	O15146	57	GC09P110668	8.01813	https://www.genecards.org/cgi-bin/carddisp.pl?gene=MUSK
LMNB1	Lamin B1	Protein Coding	P20700	55	GC05P126776	8.01283	https://www.genecards.org/cgi-bin/carddisp.pl?gene=LMNB1
KCNMA1	Potassium Calcium-Activated Channel Subfamily M Alpha 1	Protein Coding	Q12791	57	GC10M076869	8.00889	https://www.genecards.org/cgi-bin/carddisp.pl?gene=KCNMA1
SST	Somatostatin	Protein Coding	P61278	49	GC03M187668	8.00055	https://www.genecards.org/cgi-bin/carddisp.pl?gene=SST
SUCLA2	Succinate-CoA Ligase ADP-Forming Subunit Beta	Protein Coding	Q9P2R7	54	GC13M047745	7.99266	https://www.genecards.org/cgi-bin/carddisp.pl?gene=SUCLA2
CCDC174	Coiled-Coil Domain Containing 174	Protein Coding	Q6PII3	40	GC03P020336	7.98424	https://www.genecards.org/cgi-bin/carddisp.pl?gene=CCDC174
CCL18	C-C Motif Chemokine Ligand 18	Protein Coding	P55774	45	GC17P036064	7.9805	https://www.genecards.org/cgi-bin/carddisp.pl?gene=CCL18
EIF2B4	Eukaryotic Translation Initiation Factor 2B Subunit Delta	Protein Coding	Q9UI10	52	GC02M027364	7.94392	https://www.genecards.org/cgi-bin/carddisp.pl?gene=EIF2B4
CCDC88C	Coiled-Coil Domain Containing 88C	Protein Coding	Q9P219	47	GC14M091271	7.94304	https://www.genecards.org/cgi-bin/carddisp.pl?gene=CCDC88C
TENM1	Teneurin Transmembrane Protein 1	Protein Coding	Q9UKZ4	45	GC0XM124375	7.94005	https://www.genecards.org/cgi-bin/carddisp.pl?gene=TENM1
CD8A	CD8 Subunit Alpha	Protein Coding	P01732	56	GC02M086784	7.93158	https://www.genecards.org/cgi-bin/carddisp.pl?gene=CD8A
SLC12A6	Solute Carrier Family 12 Member 6	Protein Coding	Q9UHW9	54	GC15M034229	7.93083	https://www.genecards.org/cgi-bin/carddisp.pl?gene=SLC12A6
MMP8	Matrix Metallopeptidase 8	Protein Coding	P22894	56	GC11M121930	7.92169	https://www.genecards.org/cgi-bin/carddisp.pl?gene=MMP8
SDHD	Succinate Dehydrogenase Complex Subunit D	Protein Coding	O14521	53	GC11P112400	7.91608	https://www.genecards.org/cgi-bin/carddisp.pl?gene=SDHD
EGF	Epidermal Growth Factor	Protein Coding	P01133	60	GC04P109912	7.89627	https://www.genecards.org/cgi-bin/carddisp.pl?gene=EGF
CCL2	C-C Motif Chemokine Ligand 2	Protein Coding	P13500	58	GC17P034255	7.89426	https://www.genecards.org/cgi-bin/carddisp.pl?gene=CCL2
FKTN	Fukutin	Protein Coding	O75072	49	GC09P105558	7.88801	https://www.genecards.org/cgi-bin/carddisp.pl?gene=FKTN
CD79A	CD79a Molecule	Protein Coding	P11912	56	GC19P041877	7.87161	https://www.genecards.org/cgi-bin/carddisp.pl?gene=CD79A
GDNF	Glial Cell Derived Neurotrophic Factor	Protein Coding	P39905	58	GC05M037812	7.87111	https://www.genecards.org/cgi-bin/carddisp.pl?gene=GDNF
VAPB	VAMP Associated Protein B And C	Protein Coding	O95292	53	GC20P058389	7.87014	https://www.genecards.org/cgi-bin/carddisp.pl?gene=VAPB
ALPP	Alkaline Phosphatase, Placental	Protein Coding	P05187	52	GC02P232378	7.86505	https://www.genecards.org/cgi-bin/carddisp.pl?gene=ALPP
ATP1A3	ATPase Na+/K+ Transporting Subunit Alpha 3	Protein Coding	P13637	57	GC19M041966	7.86215	https://www.genecards.org/cgi-bin/carddisp.pl?gene=ATP1A3
DMRT3	Doublesex And Mab-3 Related Transcription Factor 3	Protein Coding	Q9NQL9	42	GC09P000976	7.85848	https://www.genecards.org/cgi-bin/carddisp.pl?gene=DMRT3
MIR210	MicroRNA 210	RNA Gene		28	GC11M010207	7.83618	https://www.genecards.org/cgi-bin/carddisp.pl?gene=MIR210
PLAA	Phospholipase A2 Activating Protein	Protein Coding	Q9Y263	51	GC09M026903	7.81317	https://www.genecards.org/cgi-bin/carddisp.pl?gene=PLAA
HSPA4	Heat Shock Protein Family A (Hsp70) Member 4	Protein Coding	P34932	51	GC05P133062	7.80619	https://www.genecards.org/cgi-bin/carddisp.pl?gene=HSPA4
EXOSC3	Exosome Component 3	Protein Coding	Q9NQT5	52	GC09M037772	7.79022	https://www.genecards.org/cgi-bin/carddisp.pl?gene=EXOSC3
MIR21	MicroRNA 21	RNA Gene		31	GC17P102034	7.78751	https://www.genecards.org/cgi-bin/carddisp.pl?gene=MIR21
HYLS1	HYLS1 Centriolar And Ciliogenesis Associated	Protein Coding	Q96M11	47	GC11P125883	7.77422	https://www.genecards.org/cgi-bin/carddisp.pl?gene=HYLS1
DGUOK	Deoxyguanosine Kinase	Protein Coding	Q16854	52	GC02P073926	7.7688	https://www.genecards.org/cgi-bin/carddisp.pl?gene=DGUOK
GBA2	Glucosylceramidase Beta 2	Protein Coding	Q9HCG7	49	GC09M035736	7.76033	https://www.genecards.org/cgi-bin/carddisp.pl?gene=GBA2
FARS2	Phenylalanyl-TRNA Synthetase 2, Mitochondrial	Protein Coding	O95363	51	GC06P006142	7.74492	https://www.genecards.org/cgi-bin/carddisp.pl?gene=FARS2
MAPK1	Mitogen-Activated Protein Kinase 1	Protein Coding	P28482	61	GC22M021759	7.74378	https://www.genecards.org/cgi-bin/carddisp.pl?gene=MAPK1
NSD1	Nuclear Receptor Binding SET Domain Protein 1	Protein Coding	Q96L73	53	GC05P185705	7.74371	https://www.genecards.org/cgi-bin/carddisp.pl?gene=NSD1
CTSA	Cathepsin A	Protein Coding	P10619	55	GC20P045890	7.73399	https://www.genecards.org/cgi-bin/carddisp.pl?gene=CTSA
ERBB4	Erb-B2 Receptor Tyrosine Kinase 4	Protein Coding	Q15303	63	GC02M211375	7.73035	https://www.genecards.org/cgi-bin/carddisp.pl?gene=ERBB4
RASA1	RAS P21 Protein Activator 1	Protein Coding	P20936	55	GC05P087267	7.73019	https://www.genecards.org/cgi-bin/carddisp.pl?gene=RASA1
SOX10	SRY-Box Transcription Factor 10	Protein Coding	P56693	54	GC22M076600	7.69837	https://www.genecards.org/cgi-bin/carddisp.pl?gene=SOX10
SOX2	SRY-Box Transcription Factor 2	Protein Coding	P48431	54	GC03P181711	7.69777	https://www.genecards.org/cgi-bin/carddisp.pl?gene=SOX2
YWHAQ	Tyrosine 3-Monooxygenase/Tryptophan 5-Monooxygenase Activation Protein Theta	Protein Coding	P27348	55	GC02M009583	7.68707	https://www.genecards.org/cgi-bin/carddisp.pl?gene=YWHAQ
WDR73	WD Repeat Domain 73	Protein Coding	Q6P4I2	47	GC15M084639	7.68507	https://www.genecards.org/cgi-bin/carddisp.pl?gene=WDR73
HTR1A	5-Hydroxytryptamine Receptor 1A	Protein Coding	P08908	55	GC05M063960	7.68139	https://www.genecards.org/cgi-bin/carddisp.pl?gene=HTR1A
DAOA-AS1	DAOA Antisense RNA 1	RNA Gene		25	GC13M105459	7.66959	https://www.genecards.org/cgi-bin/carddisp.pl?gene=DAOA-AS1
PHF1	PHD Finger Protein 1	Protein Coding	O43189	49	GC06P125567	7.65878	https://www.genecards.org/cgi-bin/carddisp.pl?gene=PHF1
FH	Fumarate Hydratase	Protein Coding	P07954	55	GC01M241499	7.653	https://www.genecards.org/cgi-bin/carddisp.pl?gene=FH
FGF13	Fibroblast Growth Factor 13	Protein Coding	Q92913	50	GC0XM138615	7.65023	https://www.genecards.org/cgi-bin/carddisp.pl?gene=FGF13
LIME1	Lck Interacting Transmembrane Adaptor 1	Protein Coding	Q9H400	40	GC20P066462	7.64536	https://www.genecards.org/cgi-bin/carddisp.pl?gene=LIME1
MT-CO2	Mitochondrially Encoded Cytochrome C Oxidase II	Protein Coding	P00403	42	GCMTP007587	7.6317	https://www.genecards.org/cgi-bin/carddisp.pl?gene=MT-CO2
CSTB	Cystatin B	Protein Coding	P04080	55	GC21M043772	7.60506	https://www.genecards.org/cgi-bin/carddisp.pl?gene=CSTB
DHFR	Dihydrofolate Reductase	Protein Coding	P00374	57	GC05M080626	7.59808	https://www.genecards.org/cgi-bin/carddisp.pl?gene=DHFR
HSPG2	Heparan Sulfate Proteoglycan 2	Protein Coding	P98160	56	GC01M021822	7.59778	https://www.genecards.org/cgi-bin/carddisp.pl?gene=HSPG2
PINK1	PTEN Induced Kinase 1	Protein Coding	Q9BXM7	55	GC01P020634	7.59599	https://www.genecards.org/cgi-bin/carddisp.pl?gene=PINK1
GLI2	GLI Family Zinc Finger 2	Protein Coding	P10070	57	GC02P120735	7.59534	https://www.genecards.org/cgi-bin/carddisp.pl?gene=GLI2
MYH1	Myosin Heavy Chain 1	Protein Coding	P12882	48	GC17M010492	7.59058	https://www.genecards.org/cgi-bin/carddisp.pl?gene=MYH1
TUBG1	Tubulin Gamma 1	Protein Coding	P23258	56	GC17P042609	7.58984	https://www.genecards.org/cgi-bin/carddisp.pl?gene=TUBG1
GAN	Gigaxonin	Protein Coding	Q9H2C0	49	GC16P081319	7.58684	https://www.genecards.org/cgi-bin/carddisp.pl?gene=GAN
MT-ND5	Mitochondrially Encoded NADH:Ubiquinone Oxidoreductase Core Subunit 5	Protein Coding	P03915	41	GCMTP012339	7.58537	https://www.genecards.org/cgi-bin/carddisp.pl?gene=MT-ND5
REV3L	REV3 Like, DNA Directed Polymerase Zeta Catalytic Subunit	Protein Coding	O60673	53	GC06M111299	7.58229	https://www.genecards.org/cgi-bin/carddisp.pl?gene=REV3L
MIR181C	MicroRNA 181c	RNA Gene		26	GC19P102517	7.57443	https://www.genecards.org/cgi-bin/carddisp.pl?gene=MIR181C
PLXNB3-AS1	PLXNB3 Antisense RNA 1	RNA Gene		18	GC0XM153738	7.57334	https://www.genecards.org/cgi-bin/carddisp.pl?gene=PLXNB3-AS1
PYCR2	Pyrroline-5-Carboxylate Reductase 2	Protein Coding	Q96C36	54	GC01M225919	7.56973	https://www.genecards.org/cgi-bin/carddisp.pl?gene=PYCR2
CREB1	CAMP Responsive Element Binding Protein 1	Protein Coding	P16220	58	GC02P207529	7.55936	https://www.genecards.org/cgi-bin/carddisp.pl?gene=CREB1
APTX	Aprataxin	Protein Coding	Q7Z2E3	52	GC09M032886	7.55624	https://www.genecards.org/cgi-bin/carddisp.pl?gene=APTX
LMNA	Lamin A/C	Protein Coding	P02545	58	GC01P156082	7.55614	https://www.genecards.org/cgi-bin/carddisp.pl?gene=LMNA
MOG	Myelin Oligodendrocyte Glycoprotein	Protein Coding	Q16653	54	GC06P125431	7.55444	https://www.genecards.org/cgi-bin/carddisp.pl?gene=MOG
IL2	Interleukin 2	Protein Coding	P60568	55	GC04M122451	7.55372	https://www.genecards.org/cgi-bin/carddisp.pl?gene=IL2
CGB3	Chorionic Gonadotropin Subunit Beta 3	Protein Coding	P0DN86	42	GC19M089181	7.53757	https://www.genecards.org/cgi-bin/carddisp.pl?gene=CGB3
TANGO2	Transport And Golgi Organization 2 Homolog	Protein Coding	Q6ICL3	44	GC22P020017	7.53586	https://www.genecards.org/cgi-bin/carddisp.pl?gene=TANGO2
MIR22	MicroRNA 22	RNA Gene		29	GC17M001713	7.53179	https://www.genecards.org/cgi-bin/carddisp.pl?gene=MIR22
HLCS	Holocarboxylase Synthetase	Protein Coding	P50747	51	GC21M036750	7.52323	https://www.genecards.org/cgi-bin/carddisp.pl?gene=HLCS
DES	Desmin	Protein Coding	P17661	56	GC02P219418	7.51994	https://www.genecards.org/cgi-bin/carddisp.pl?gene=DES
ATXN1	Ataxin 1	Protein Coding	P54253	52	GC06M016299	7.51683	https://www.genecards.org/cgi-bin/carddisp.pl?gene=ATXN1
FGF8	Fibroblast Growth Factor 8	Protein Coding	P55075	57	GC10M101770	7.51535	https://www.genecards.org/cgi-bin/carddisp.pl?gene=FGF8
GRIA3	Glutamate Ionotropic Receptor AMPA Type Subunit 3	Protein Coding	P42263	58	GC0XP123184	7.51518	https://www.genecards.org/cgi-bin/carddisp.pl?gene=GRIA3
TBP	TATA-Box Binding Protein	Protein Coding	P20226	57	GC06P170554	7.50865	https://www.genecards.org/cgi-bin/carddisp.pl?gene=TBP
BICD2	BICD Cargo Adaptor 2	Protein Coding	Q8TD16	50	GC09M092711	7.50819	https://www.genecards.org/cgi-bin/carddisp.pl?gene=BICD2
EML1	EMAP Like 1	Protein Coding	O00423	49	GC14P099737	7.5062	https://www.genecards.org/cgi-bin/carddisp.pl?gene=EML1
MEFV	MEFV Innate Immunity Regulator, Pyrin	Protein Coding	O15553	52	GC16M017438	7.50402	https://www.genecards.org/cgi-bin/carddisp.pl?gene=MEFV
MLEC	Malectin	Protein Coding	Q14165	44	GC12P120687	7.5018	https://www.genecards.org/cgi-bin/carddisp.pl?gene=MLEC
HMGCR	3-Hydroxy-3-Methylglutaryl-CoA Reductase	Protein Coding	P04035	56	GC05P075336	7.50037	https://www.genecards.org/cgi-bin/carddisp.pl?gene=HMGCR
AHI1	Abelson Helper Integration Site 1	Protein Coding	Q8N157	50	GC06M135283	7.49814	https://www.genecards.org/cgi-bin/carddisp.pl?gene=AHI1
PIEZO2	Piezo Type Mechanosensitive Ion Channel Component 2	Protein Coding	Q9H5I5	46	GC18M010690	7.49461	https://www.genecards.org/cgi-bin/carddisp.pl?gene=PIEZO2
PANK2	Pantothenate Kinase 2	Protein Coding	Q9BZ23	54	GC20P007617	7.49359	https://www.genecards.org/cgi-bin/carddisp.pl?gene=PANK2
SPTLC1	Serine Palmitoyltransferase Long Chain Base Subunit 1	Protein Coding	O15269	55	GC09M107150	7.49198	https://www.genecards.org/cgi-bin/carddisp.pl?gene=SPTLC1
EIF2AK2	Eukaryotic Translation Initiation Factor 2 Alpha Kinase 2	Protein Coding	P19525	58	GC02M037099	7.48888	https://www.genecards.org/cgi-bin/carddisp.pl?gene=EIF2AK2
ABCA1	ATP Binding Cassette Subfamily A Member 1	Protein Coding	O95477	56	GC09M104781	7.48855	https://www.genecards.org/cgi-bin/carddisp.pl?gene=ABCA1
FARSB	Phenylalanyl-TRNA Synthetase Subunit Beta	Protein Coding	Q9NSD9	51	GC02M222570	7.48253	https://www.genecards.org/cgi-bin/carddisp.pl?gene=FARSB
CLN8	CLN8 Transmembrane ER And ERGIC Protein	Protein Coding	Q9UBY8	49	GC08P001755	7.48179	https://www.genecards.org/cgi-bin/carddisp.pl?gene=CLN8
OCLN	Occludin	Protein Coding	Q16625	52	GC05P069492	7.46685	https://www.genecards.org/cgi-bin/carddisp.pl?gene=OCLN
LOC130056997	ATAC-STARR-Seq Lymphoblastoid Silent Region 6407	Functional Element		4	GC15P153224	7.46029	https://www.genecards.org/cgi-bin/carddisp.pl?gene=LOC130056997
LOC130056998	ATAC-STARR-Seq Lymphoblastoid Silent Region 6408	Functional Element		4	GC15P153225	7.46029	https://www.genecards.org/cgi-bin/carddisp.pl?gene=LOC130056998
YARS1	Tyrosyl-TRNA Synthetase 1	Protein Coding	P54577	51	GC01M032776	7.45704	https://www.genecards.org/cgi-bin/carddisp.pl?gene=YARS1
SOD2	Superoxide Dismutase 2	Protein Coding	P04179	56	GC06M159669	7.4433	https://www.genecards.org/cgi-bin/carddisp.pl?gene=SOD2
CLN6	CLN6 Transmembrane ER Protein	Protein Coding	Q9NWW5	47	GC15M068206	7.43907	https://www.genecards.org/cgi-bin/carddisp.pl?gene=CLN6
BTD	Biotinidase	Protein Coding	P43251	54	GC03P020404	7.42231	https://www.genecards.org/cgi-bin/carddisp.pl?gene=BTD
MME	Membrane Metalloendopeptidase	Protein Coding	P08473	58	GC03P155024	7.42042	https://www.genecards.org/cgi-bin/carddisp.pl?gene=MME
RTTN	Rotatin	Protein Coding	Q86VV8	45	GC18M070003	7.41865	https://www.genecards.org/cgi-bin/carddisp.pl?gene=RTTN
CCL7	C-C Motif Chemokine Ligand 7	Protein Coding	P80098	51	GC17P034270	7.41578	https://www.genecards.org/cgi-bin/carddisp.pl?gene=CCL7
TGIF1	TGFB Induced Factor Homeobox 1	Protein Coding	Q15583	55	GC18P003411	7.40815	https://www.genecards.org/cgi-bin/carddisp.pl?gene=TGIF1
AHDC1	AT-Hook DNA Binding Motif Containing 1	Protein Coding	Q5TGY3	43	GC01M027534	7.40681	https://www.genecards.org/cgi-bin/carddisp.pl?gene=AHDC1
FANCI	FA Complementation Group I	Protein Coding	Q9NVI1	51	GC15P089243	7.40391	https://www.genecards.org/cgi-bin/carddisp.pl?gene=FANCI
VIM	Vimentin	Protein Coding	P08670	60	GC10P017227	7.40057	https://www.genecards.org/cgi-bin/carddisp.pl?gene=VIM
POMGNT1	Protein O-Linked Mannose N-Acetylglucosaminyltransferase 1 (Beta 1,2-)	Protein Coding	Q8WZA1	54	GC01M046188	7.39219	https://www.genecards.org/cgi-bin/carddisp.pl?gene=POMGNT1
RRM2B	Ribonucleotide Reductase Regulatory TP53 Inducible Subunit M2B	Protein Coding	Q7LG56	57	GC08M102204	7.37881	https://www.genecards.org/cgi-bin/carddisp.pl?gene=RRM2B
MIR34A	MicroRNA 34a	RNA Gene		29	GC01M013270	7.37865	https://www.genecards.org/cgi-bin/carddisp.pl?gene=MIR34A
COMT	Catechol-O-Methyltransferase	Protein Coding	P21964	60	GC22P019941	7.36876	https://www.genecards.org/cgi-bin/carddisp.pl?gene=COMT
KANSL1	KAT8 Regulatory NSL Complex Subunit 1	Protein Coding	Q7Z3B3	48	GC17M071923	7.36769	https://www.genecards.org/cgi-bin/carddisp.pl?gene=KANSL1
AP4B1-AS1	AP4B1 Antisense RNA 1	RNA Gene		22	GC01P113828	7.34643	https://www.genecards.org/cgi-bin/carddisp.pl?gene=AP4B1-AS1
ABCC6	ATP Binding Cassette Subfamily C Member 6	Protein Coding	O95255	56	GC16M018124	7.34434	https://www.genecards.org/cgi-bin/carddisp.pl?gene=ABCC6
KDR	Kinase Insert Domain Receptor	Protein Coding	P35968	62	GC04M055078	7.3376	https://www.genecards.org/cgi-bin/carddisp.pl?gene=KDR
COL9A3	Collagen Type IX Alpha 3 Chain	Protein Coding	Q14050	51	GC20P062816	7.33724	https://www.genecards.org/cgi-bin/carddisp.pl?gene=COL9A3
PNPLA6	Patatin Like Phospholipase Domain Containing 6	Protein Coding	Q8IY17	52	GC19P007534	7.32481	https://www.genecards.org/cgi-bin/carddisp.pl?gene=PNPLA6
DNM1	Dynamin 1	Protein Coding	Q05193	58	GC09P128191	7.31958	https://www.genecards.org/cgi-bin/carddisp.pl?gene=DNM1
ZC4H2	Zinc Finger C4H2-Type Containing	Protein Coding	Q9NQZ6	45	GC0XM064915	7.31585	https://www.genecards.org/cgi-bin/carddisp.pl?gene=ZC4H2
CEP290	Centrosomal Protein 290	Protein Coding	O15078	50	GC12M088049	7.31539	https://www.genecards.org/cgi-bin/carddisp.pl?gene=CEP290
ADAMTS13	ADAM Metallopeptidase With Thrombospondin Type 1 Motif 13	Protein Coding	Q76LX8	56	GC09P133414	7.30931	https://www.genecards.org/cgi-bin/carddisp.pl?gene=ADAMTS13
AGRN	Agrin	Protein Coding	O00468	54	GC01P001020	7.26951	https://www.genecards.org/cgi-bin/carddisp.pl?gene=AGRN
CHN1	Chimerin 1	Protein Coding	P15882	54	GC02M174799	7.26488	https://www.genecards.org/cgi-bin/carddisp.pl?gene=CHN1
STX1A	Syntaxin 1A	Protein Coding	Q16623	56	GC07M074393	7.26266	https://www.genecards.org/cgi-bin/carddisp.pl?gene=STX1A
HOXA1	Homeobox A1	Protein Coding	P49639	50	GC07M027092	7.24248	https://www.genecards.org/cgi-bin/carddisp.pl?gene=HOXA1
IL1A	Interleukin 1 Alpha	Protein Coding	P01583	54	GC02M112773	7.23832	https://www.genecards.org/cgi-bin/carddisp.pl?gene=IL1A
FOXD4	Forkhead Box D4	Protein Coding	Q12950	43	GC09M000116	7.23294	https://www.genecards.org/cgi-bin/carddisp.pl?gene=FOXD4
TGFB3	Transforming Growth Factor Beta 3	Protein Coding	P10600	56	GC14M075958	7.23144	https://www.genecards.org/cgi-bin/carddisp.pl?gene=TGFB3
MIR29A	MicroRNA 29a	RNA Gene		28	GC07M130876	7.22619	https://www.genecards.org/cgi-bin/carddisp.pl?gene=MIR29A
KCNA2	Potassium Voltage-Gated Channel Subfamily A Member 2	Protein Coding	P16389	55	GC01M110519	7.22482	https://www.genecards.org/cgi-bin/carddisp.pl?gene=KCNA2
TUBB2A	Tubulin Beta 2A Class IIa	Protein Coding	Q13885	55	GC06M003153	7.218	https://www.genecards.org/cgi-bin/carddisp.pl?gene=TUBB2A
GLB1	Galactosidase Beta 1	Protein Coding	P16278	57	GC03M032963	7.20443	https://www.genecards.org/cgi-bin/carddisp.pl?gene=GLB1
GSK3B	Glycogen Synthase Kinase 3 Beta	Protein Coding	P49841	59	GC03M119821	7.19228	https://www.genecards.org/cgi-bin/carddisp.pl?gene=GSK3B
TGFBR2	Transforming Growth Factor Beta Receptor 2	Protein Coding	P37173	61	GC03P030623	7.1921	https://www.genecards.org/cgi-bin/carddisp.pl?gene=TGFBR2
EPO	Erythropoietin	Protein Coding	P01588	51	GC07P100720	7.19174	https://www.genecards.org/cgi-bin/carddisp.pl?gene=EPO
KIF1A	Kinesin Family Member 1A	Protein Coding	Q12756	51	GC02M240713	7.1826	https://www.genecards.org/cgi-bin/carddisp.pl?gene=KIF1A
PEX5	Peroxisomal Biogenesis Factor 5	Protein Coding	P50542	52	GC12P035974	7.17759	https://www.genecards.org/cgi-bin/carddisp.pl?gene=PEX5
PRTN3	Proteinase 3	Protein Coding	P24158	54	GC19P000840	7.17664	https://www.genecards.org/cgi-bin/carddisp.pl?gene=PRTN3
CASP9	Caspase 9	Protein Coding	P55211	56	GC01M015491	7.16816	https://www.genecards.org/cgi-bin/carddisp.pl?gene=CASP9
NECTIN2	Nectin Cell Adhesion Molecule 2	Protein Coding	Q92692	52	GC19P103267	7.14938	https://www.genecards.org/cgi-bin/carddisp.pl?gene=NECTIN2
SUOX	Sulfite Oxidase	Protein Coding	P51687	53	GC12P055997	7.14591	https://www.genecards.org/cgi-bin/carddisp.pl?gene=SUOX
PECAM1	Platelet And Endothelial Cell Adhesion Molecule 1	Protein Coding	P16284	50	GC17M064319	7.14183	https://www.genecards.org/cgi-bin/carddisp.pl?gene=PECAM1
KIF7	Kinesin Family Member 7	Protein Coding	Q2M1P5	47	GC15M089608	7.13587	https://www.genecards.org/cgi-bin/carddisp.pl?gene=KIF7
NRGN	Neurogranin	Protein Coding	Q92686	46	GC11P124739	7.13581	https://www.genecards.org/cgi-bin/carddisp.pl?gene=NRGN
DISC1	DISC1 Scaffold Protein	Protein Coding	Q9NRI5	52	GC01P231626	7.12956	https://www.genecards.org/cgi-bin/carddisp.pl?gene=DISC1
NAXE	NAD(P)HX Epimerase	Protein Coding	Q8NCW5	48	GC01P156591	7.12728	https://www.genecards.org/cgi-bin/carddisp.pl?gene=NAXE
SLC25A4	Solute Carrier Family 25 Member 4	Protein Coding	P12235	57	GC04P185143	7.1177	https://www.genecards.org/cgi-bin/carddisp.pl?gene=SLC25A4
SEC31A	SEC31 Homolog A, COPII Coat Complex Component	Protein Coding	O94979	51	GC04M082818	7.11656	https://www.genecards.org/cgi-bin/carddisp.pl?gene=SEC31A
VPS35	VPS35 Retromer Complex Component	Protein Coding	Q96QK1	51	GC16M047254	7.10393	https://www.genecards.org/cgi-bin/carddisp.pl?gene=VPS35
MEN1	Menin 1	Protein Coding	O00255	54	GC11M064803	7.10092	https://www.genecards.org/cgi-bin/carddisp.pl?gene=MEN1
AIMP1	Aminoacyl TRNA Synthetase Complex Interacting Multifunctional Protein 1	Protein Coding	Q12904	54	GC04P106315	7.09586	https://www.genecards.org/cgi-bin/carddisp.pl?gene=AIMP1
SLC18A3	Solute Carrier Family 18 Member A3	Protein Coding	Q16572	51	GC10P049610	7.08057	https://www.genecards.org/cgi-bin/carddisp.pl?gene=SLC18A3
SLC5A6	Solute Carrier Family 5 Member 6	Protein Coding	Q9Y289	51	GC02M027201	7.08038	https://www.genecards.org/cgi-bin/carddisp.pl?gene=SLC5A6
LRP4	LDL Receptor Related Protein 4	Protein Coding	O75096	52	GC11M120831	7.07206	https://www.genecards.org/cgi-bin/carddisp.pl?gene=LRP4
TNFRSF1A	TNF Receptor Superfamily Member 1A	Protein Coding	P19438	58	GC12M006328	7.06894	https://www.genecards.org/cgi-bin/carddisp.pl?gene=TNFRSF1A
FOS	Fos Proto-Oncogene, AP-1 Transcription Factor Subunit	Protein Coding	P01100	59	GC14P075278	7.06436	https://www.genecards.org/cgi-bin/carddisp.pl?gene=FOS
HTR2A	5-Hydroxytryptamine Receptor 2A	Protein Coding	P28223	56	GC13M046831	7.06267	https://www.genecards.org/cgi-bin/carddisp.pl?gene=HTR2A
MIRLET7I	MicroRNA Let-7i	RNA Gene		28	GC12P062674	7.05407	https://www.genecards.org/cgi-bin/carddisp.pl?gene=MIRLET7I
CALB1	Calbindin 1	Protein Coding	P05937	51	GC08M090058	7.0474	https://www.genecards.org/cgi-bin/carddisp.pl?gene=CALB1
MT-TS2	Mitochondrially Encoded TRNA-Ser (AGU/C) 2	RNA Gene		19	GCMTP012215	7.04601	https://www.genecards.org/cgi-bin/carddisp.pl?gene=MT-TS2
TBC1D2B	TBC1 Domain Family Member 2B	Protein Coding	Q9UPU7	43	GC15M077984	7.0361	https://www.genecards.org/cgi-bin/carddisp.pl?gene=TBC1D2B
VPS41	VPS41 Subunit Of HOPS Complex	Protein Coding	P49754	49	GC07M039452	7.03233	https://www.genecards.org/cgi-bin/carddisp.pl?gene=VPS41
HEPACAM	Hepatic And Glial Cell Adhesion Molecule	Protein Coding	Q14CZ8	49	GC11M124919	7.02019	https://www.genecards.org/cgi-bin/carddisp.pl?gene=HEPACAM
ARID1B	AT-Rich Interaction Domain 1B	Protein Coding	Q8NFD5	52	GC06P156777	7.01971	https://www.genecards.org/cgi-bin/carddisp.pl?gene=ARID1B
ATAD3A	ATPase Family AAA Domain Containing 3A	Protein Coding	Q9NVI7	50	GC01P011098	7.00652	https://www.genecards.org/cgi-bin/carddisp.pl?gene=ATAD3A
DLG4	Discs Large MAGUK Scaffold Protein 4	Protein Coding	P78352	57	GC17M016914	7.00447	https://www.genecards.org/cgi-bin/carddisp.pl?gene=DLG4
YWHAE	Tyrosine 3-Monooxygenase/Tryptophan 5-Monooxygenase Activation Protein Epsilon	Protein Coding	P62258	57	GC17M016100	6.9994	https://www.genecards.org/cgi-bin/carddisp.pl?gene=YWHAE
KIF5A	Kinesin Family Member 5A	Protein Coding	Q12840	53	GC12P059700	6.99844	https://www.genecards.org/cgi-bin/carddisp.pl?gene=KIF5A
ARSB	Arylsulfatase B	Protein Coding	P15848	55	GC05M078777	6.99844	https://www.genecards.org/cgi-bin/carddisp.pl?gene=ARSB
ACTB	Actin Beta	Protein Coding	P60709	58	GC07M005527	6.99554	https://www.genecards.org/cgi-bin/carddisp.pl?gene=ACTB
ANGPT2	Angiopoietin 2	Protein Coding	O15123	57	GC08M006499	6.99124	https://www.genecards.org/cgi-bin/carddisp.pl?gene=ANGPT2
PALM	Paralemmin	Protein Coding	O75781	42	GC19P000708	6.99008	https://www.genecards.org/cgi-bin/carddisp.pl?gene=PALM
DLL4	Delta Like Canonical Notch Ligand 4	Protein Coding	Q9NR61	55	GC15P040929	6.98931	https://www.genecards.org/cgi-bin/carddisp.pl?gene=DLL4
HSD17B4	Hydroxysteroid 17-Beta Dehydrogenase 4	Protein Coding	P51659	55	GC05P119452	6.98274	https://www.genecards.org/cgi-bin/carddisp.pl?gene=HSD17B4
PUF60	Poly(U) Binding Splicing Factor 60	Protein Coding	Q9UHX1	50	GC08M143816	6.98143	https://www.genecards.org/cgi-bin/carddisp.pl?gene=PUF60
LZTR1	Leucine Zipper Like Post Translational Regulator 1	Protein Coding	Q8N653	52	GC22P064537	6.97603	https://www.genecards.org/cgi-bin/carddisp.pl?gene=LZTR1
MIR106B	MicroRNA 106b	RNA Gene		28	GC07M104831	6.96789	https://www.genecards.org/cgi-bin/carddisp.pl?gene=MIR106B
SYNGAP1	Synaptic Ras GTPase Activating Protein 1	Protein Coding	Q96PV0	56	GC06P125570	6.95396	https://www.genecards.org/cgi-bin/carddisp.pl?gene=SYNGAP1
LOC129930440	ATAC-STARR-Seq Lymphoblastoid Active Region 965	Functional Element		4	GC01P046121	6.95239	https://www.genecards.org/cgi-bin/carddisp.pl?gene=LOC129930440
CYP27A1	Cytochrome P450 Family 27 Subfamily A Member 1	Protein Coding	Q02318	55	GC02P218781	6.94515	https://www.genecards.org/cgi-bin/carddisp.pl?gene=CYP27A1
COPS3	COP9 Signalosome Subunit 3	Protein Coding	Q9UNS2	49	GC17M017246	6.93995	https://www.genecards.org/cgi-bin/carddisp.pl?gene=COPS3
D2HGDH	D-2-Hydroxyglutarate Dehydrogenase	Protein Coding	Q8N465	50	GC02P241734	6.93974	https://www.genecards.org/cgi-bin/carddisp.pl?gene=D2HGDH
GAA	Alpha Glucosidase	Protein Coding	P10253	58	GC17P080101	6.92765	https://www.genecards.org/cgi-bin/carddisp.pl?gene=GAA
MRPS22	Mitochondrial Ribosomal Protein S22	Protein Coding	P82650	50	GC03P139005	6.9165	https://www.genecards.org/cgi-bin/carddisp.pl?gene=MRPS22
APBB1	Amyloid Beta Precursor Protein Binding Family B Member 1	Protein Coding	O00213	52	GC11M011428	6.90688	https://www.genecards.org/cgi-bin/carddisp.pl?gene=APBB1
PEX10	Peroxisomal Biogenesis Factor 10	Protein Coding	O60683	50	GC01M002403	6.89874	https://www.genecards.org/cgi-bin/carddisp.pl?gene=PEX10
SLC35A2	Solute Carrier Family 35 Member A2	Protein Coding	P78381	48	GC0XM048903	6.89736	https://www.genecards.org/cgi-bin/carddisp.pl?gene=SLC35A2
ZFYVE26	Zinc Finger FYVE-Type Containing 26	Protein Coding	Q68DK2	48	GC14M067727	6.87898	https://www.genecards.org/cgi-bin/carddisp.pl?gene=ZFYVE26
CHRNE	Cholinergic Receptor Nicotinic Epsilon Subunit	Protein Coding	Q04844	54	GC17M004897	6.8778	https://www.genecards.org/cgi-bin/carddisp.pl?gene=CHRNE
PRORP	Protein Only RNase P Catalytic Subunit	Protein Coding	O15091	45	GC14P043524	6.87394	https://www.genecards.org/cgi-bin/carddisp.pl?gene=PRORP
EIF2AK3	Eukaryotic Translation Initiation Factor 2 Alpha Kinase 3	Protein Coding	Q9NZJ5	58	GC02M088556	6.86869	https://www.genecards.org/cgi-bin/carddisp.pl?gene=EIF2AK3
CTSB	Cathepsin B	Protein Coding	P07858	60	GC08M011842	6.8635	https://www.genecards.org/cgi-bin/carddisp.pl?gene=CTSB
EPHA4	EPH Receptor A4	Protein Coding	P54764	58	GC02M221418	6.86159	https://www.genecards.org/cgi-bin/carddisp.pl?gene=EPHA4
TMX2-CTNND1	TMX2-CTNND1 Readthrough (NMD Candidate)	RNA Gene		23	GC11P057712	6.85675	https://www.genecards.org/cgi-bin/carddisp.pl?gene=TMX2-CTNND1
LOC109504728	Chromosome 9 Open Reading Frame 72 Repeat Instability Region	Functional Element		9	GC09P027646	6.8406	https://www.genecards.org/cgi-bin/carddisp.pl?gene=LOC109504728
EMSLR	E2F1 MRNA Stabilizing LncRNA	RNA Gene		19	GC07P105158	6.83659	https://www.genecards.org/cgi-bin/carddisp.pl?gene=EMSLR
EP300	E1A Binding Protein P300	Protein Coding	Q09472	61	GC22P065232	6.8284	https://www.genecards.org/cgi-bin/carddisp.pl?gene=EP300
ADSL	Adenylosuccinate Lyase	Protein Coding	P30566	56	GC22P040346	6.82497	https://www.genecards.org/cgi-bin/carddisp.pl?gene=ADSL
XPR1	Xenotropic And Polytropic Retrovirus Receptor 1	Protein Coding	Q9UBH6	50	GC01P180632	6.82462	https://www.genecards.org/cgi-bin/carddisp.pl?gene=XPR1
ABCC8	ATP Binding Cassette Subfamily C Member 8	Protein Coding	Q09428	55	GC11M017392	6.80825	https://www.genecards.org/cgi-bin/carddisp.pl?gene=ABCC8
GLE1	GLE1 RNA Export Mediator	Protein Coding	Q53GS7	50	GC09P128504	6.80637	https://www.genecards.org/cgi-bin/carddisp.pl?gene=GLE1
SLC18A2	Solute Carrier Family 18 Member A2	Protein Coding	Q05940	56	GC10P117241	6.80115	https://www.genecards.org/cgi-bin/carddisp.pl?gene=SLC18A2
VPS13B	Vacuolar Protein Sorting 13 Homolog B	Protein Coding	Q7Z7G8	49	GC08P099024	6.79661	https://www.genecards.org/cgi-bin/carddisp.pl?gene=VPS13B
HLA-DQB1	Major Histocompatibility Complex, Class II, DQ Beta 1	Protein Coding	P01920	51	GC06M090802	6.79275	https://www.genecards.org/cgi-bin/carddisp.pl?gene=HLA-DQB1
SCO2	Synthesis Of Cytochrome C Oxidase 2	Protein Coding	O43819	53	GC22M050523	6.79024	https://www.genecards.org/cgi-bin/carddisp.pl?gene=SCO2
TK2	Thymidine Kinase 2	Protein Coding	O00142	51	GC16M066508	6.78762	https://www.genecards.org/cgi-bin/carddisp.pl?gene=TK2
BIN1	Bridging Integrator 1	Protein Coding	O00499	55	GC02M127048	6.787	https://www.genecards.org/cgi-bin/carddisp.pl?gene=BIN1
BORCS5	BLOC-1 Related Complex Subunit 5	Protein Coding	Q969J3	41	GC12P036127	6.78667	https://www.genecards.org/cgi-bin/carddisp.pl?gene=BORCS5
DMPK	DM1 Protein Kinase	Protein Coding	Q09013	56	GC19M045769	6.76116	https://www.genecards.org/cgi-bin/carddisp.pl?gene=DMPK
AFG3L2	AFG3 Like Matrix AAA Peptidase Subunit 2	Protein Coding	Q9Y4W6	54	GC18M012328	6.75621	https://www.genecards.org/cgi-bin/carddisp.pl?gene=AFG3L2
MYORG	Myogenesis Regulating Glycosidase (Putative)	Protein Coding	Q6NSJ0	44	GC09M034366	6.75618	https://www.genecards.org/cgi-bin/carddisp.pl?gene=MYORG
MT-ATP6	Mitochondrially Encoded ATP Synthase Membrane Subunit 6	Protein Coding	P00846	41	GCMTP008531	6.74979	https://www.genecards.org/cgi-bin/carddisp.pl?gene=MT-ATP6
CISH	Cytokine Inducible SH2 Containing Protein	Protein Coding	Q9NSE2	54	GC03M053572	6.74913	https://www.genecards.org/cgi-bin/carddisp.pl?gene=CISH
MIR29B1	MicroRNA 29b-1	RNA Gene		28	GC07M130877	6.73461	https://www.genecards.org/cgi-bin/carddisp.pl?gene=MIR29B1
STH	Saitohin	Protein Coding	Q8IWL8	38	GC17P045999	6.73347	https://www.genecards.org/cgi-bin/carddisp.pl?gene=STH
ATN1	Atrophin 1	Protein Coding	P54259	51	GC12P035962	6.71486	https://www.genecards.org/cgi-bin/carddisp.pl?gene=ATN1
FAS	Fas Cell Surface Death Receptor	Protein Coding	P25445	58	GC10P106652	6.70457	https://www.genecards.org/cgi-bin/carddisp.pl?gene=FAS
PEX16	Peroxisomal Biogenesis Factor 16	Protein Coding	Q9Y5Y5	48	GC11M120820	6.70433	https://www.genecards.org/cgi-bin/carddisp.pl?gene=PEX16
ARID1A	AT-Rich Interaction Domain 1A	Protein Coding	O14497	54	GC01P026693	6.70359	https://www.genecards.org/cgi-bin/carddisp.pl?gene=ARID1A
JAK2	Janus Kinase 2	Protein Coding	O60674	62	GC09P004985	6.70245	https://www.genecards.org/cgi-bin/carddisp.pl?gene=JAK2
SLC1A3	Solute Carrier Family 1 Member 3	Protein Coding	P43003	57	GC05P036680	6.68678	https://www.genecards.org/cgi-bin/carddisp.pl?gene=SLC1A3
LRP12	LDL Receptor Related Protein 12	Protein Coding	Q9Y561	49	GC08M104489	6.68326	https://www.genecards.org/cgi-bin/carddisp.pl?gene=LRP12
GAPDH	Glyceraldehyde-3-Phosphate Dehydrogenase	Protein Coding	P04406	59	GC12P035940	6.67305	https://www.genecards.org/cgi-bin/carddisp.pl?gene=GAPDH
IFNAR1	Interferon Alpha And Beta Receptor Subunit 1	Protein Coding	P17181	57	GC21P033324	6.67054	https://www.genecards.org/cgi-bin/carddisp.pl?gene=IFNAR1
SCIN	Scinderin	Protein Coding	Q9Y6U3	46	GC07P012570	6.66707	https://www.genecards.org/cgi-bin/carddisp.pl?gene=SCIN
GMPPB	GDP-Mannose Pyrophosphorylase B	Protein Coding	Q9Y5P6	52	GC03M049716	6.66698	https://www.genecards.org/cgi-bin/carddisp.pl?gene=GMPPB
RNF216	Ring Finger Protein 216	Protein Coding	Q9NWF9	50	GC07M005620	6.66659	https://www.genecards.org/cgi-bin/carddisp.pl?gene=RNF216
TPP1	Tripeptidyl Peptidase 1	Protein Coding	O14773	54	GC11M011443	6.65897	https://www.genecards.org/cgi-bin/carddisp.pl?gene=TPP1
IL1RN	Interleukin 1 Receptor Antagonist	Protein Coding	P18510	58	GC02P141242	6.65353	https://www.genecards.org/cgi-bin/carddisp.pl?gene=IL1RN
GPX4	Glutathione Peroxidase 4	Protein Coding	P36969	56	GC19P001103	6.64722	https://www.genecards.org/cgi-bin/carddisp.pl?gene=GPX4
PUS3	Pseudouridine Synthase 3	Protein Coding	Q9BZE2	47	GC11M125893	6.64679	https://www.genecards.org/cgi-bin/carddisp.pl?gene=PUS3
EBF3	EBF Transcription Factor 3	Protein Coding	Q9H4W6	49	GC10M129835	6.64319	https://www.genecards.org/cgi-bin/carddisp.pl?gene=EBF3
EIF2B3	Eukaryotic Translation Initiation Factor 2B Subunit Gamma	Protein Coding	Q9NR50	50	GC01M044850	6.63643	https://www.genecards.org/cgi-bin/carddisp.pl?gene=EIF2B3
PGR-AS1	PGR Antisense RNA 1	RNA Gene		16	GC11P101131	6.63321	https://www.genecards.org/cgi-bin/carddisp.pl?gene=PGR-AS1
VIP	Vasoactive Intestinal Peptide	Protein Coding	P01282	53	GC06P152750	6.6244	https://www.genecards.org/cgi-bin/carddisp.pl?gene=VIP
PHGDH	Phosphoglycerate Dehydrogenase	Protein Coding	O43175	59	GC01P119660	6.61239	https://www.genecards.org/cgi-bin/carddisp.pl?gene=PHGDH
PIGT	Phosphatidylinositol Glycan Anchor Biosynthesis Class T	Protein Coding	Q969N2	49	GC20P045416	6.61228	https://www.genecards.org/cgi-bin/carddisp.pl?gene=PIGT
MACF1	Microtubule Actin Crosslinking Factor 1	Protein Coding	O94854	50	GC01P039122	6.59907	https://www.genecards.org/cgi-bin/carddisp.pl?gene=MACF1
PEX13	Peroxisomal Biogenesis Factor 13	Protein Coding	Q92968	48	GC02P061017	6.59137	https://www.genecards.org/cgi-bin/carddisp.pl?gene=PEX13
TEK	TEK Receptor Tyrosine Kinase	Protein Coding	Q02763	60	GC09P027109	6.58388	https://www.genecards.org/cgi-bin/carddisp.pl?gene=TEK
FYN	FYN Proto-Oncogene, Src Family Tyrosine Kinase	Protein Coding	P06241	56	GC06M111660	6.5785	https://www.genecards.org/cgi-bin/carddisp.pl?gene=FYN
ATP7A	ATPase Copper Transporting Alpha	Protein Coding	Q04656	55	GC0XP078117	6.57531	https://www.genecards.org/cgi-bin/carddisp.pl?gene=ATP7A
KIF21A	Kinesin Family Member 21A	Protein Coding	Q7Z4S6	48	GC12M039293	6.57228	https://www.genecards.org/cgi-bin/carddisp.pl?gene=KIF21A
VAMP1	Vesicle Associated Membrane Protein 1	Protein Coding	P23763	52	GC12M006462	6.55854	https://www.genecards.org/cgi-bin/carddisp.pl?gene=VAMP1
MAOA	Monoamine Oxidase A	Protein Coding	P21397	57	GC0XP043654	6.55096	https://www.genecards.org/cgi-bin/carddisp.pl?gene=MAOA
DHX37	DEAH-Box Helicase 37	Protein Coding	Q8IY37	45	GC12M124946	6.54707	https://www.genecards.org/cgi-bin/carddisp.pl?gene=DHX37
CHD7	Chromodomain Helicase DNA Binding Protein 7	Protein Coding	Q9P2D1	53	GC08P060678	6.54419	https://www.genecards.org/cgi-bin/carddisp.pl?gene=CHD7
RAB18	RAB18, Member RAS Oncogene Family	Protein Coding	Q9NP72	47	GC10P027504	6.54314	https://www.genecards.org/cgi-bin/carddisp.pl?gene=RAB18
MIR128-1	MicroRNA 128-1	RNA Gene		25	GC02P135665	6.53639	https://www.genecards.org/cgi-bin/carddisp.pl?gene=MIR128-1
PAH	Phenylalanine Hydroxylase	Protein Coding	P00439	56	GC12M102836	6.53606	https://www.genecards.org/cgi-bin/carddisp.pl?gene=PAH
ETFDH	Electron Transfer Flavoprotein Dehydrogenase	Protein Coding	Q16134	54	GC04P158672	6.53445	https://www.genecards.org/cgi-bin/carddisp.pl?gene=ETFDH
ASPA	Aspartoacylase	Protein Coding	P45381	51	GC17P003472	6.53435	https://www.genecards.org/cgi-bin/carddisp.pl?gene=ASPA
C2CD3	C2 Domain Containing 3 Centriole Elongation Regulator	Protein Coding	Q4AC94	48	GC11M074012	6.53357	https://www.genecards.org/cgi-bin/carddisp.pl?gene=C2CD3
IDUA	Alpha-L-Iduronidase	Protein Coding	P35475	54	GC04P000986	6.53218	https://www.genecards.org/cgi-bin/carddisp.pl?gene=IDUA
HLA-B	Major Histocompatibility Complex, Class I, B	Protein Coding	P01889	54	GC06M090698	6.53129	https://www.genecards.org/cgi-bin/carddisp.pl?gene=HLA-B
PIK3R2	Phosphoinositide-3-Kinase Regulatory Subunit 2	Protein Coding	O00459	58	GC19P018153	6.52542	https://www.genecards.org/cgi-bin/carddisp.pl?gene=PIK3R2
EDNRA	Endothelin Receptor Type A	Protein Coding	P25101	58	GC04P147480	6.51632	https://www.genecards.org/cgi-bin/carddisp.pl?gene=EDNRA
CALB2	Calbindin 2	Protein Coding	P22676	48	GC16P071358	6.51502	https://www.genecards.org/cgi-bin/carddisp.pl?gene=CALB2
SYT1	Synaptotagmin 1	Protein Coding	P21579	57	GC12P078863	6.49745	https://www.genecards.org/cgi-bin/carddisp.pl?gene=SYT1
CYCS	Cytochrome C, Somatic	Protein Coding	P99999	57	GC07M025118	6.48621	https://www.genecards.org/cgi-bin/carddisp.pl?gene=CYCS
AIF1	Allograft Inflammatory Factor 1	Protein Coding	P55008	48	GC06P125491	6.48335	https://www.genecards.org/cgi-bin/carddisp.pl?gene=AIF1
DRD1	Dopamine Receptor D1	Protein Coding	P21728	53	GC05M175440	6.4787	https://www.genecards.org/cgi-bin/carddisp.pl?gene=DRD1
HTRA2	HtrA Serine Peptidase 2	Protein Coding	O43464	54	GC02P074529	6.47075	https://www.genecards.org/cgi-bin/carddisp.pl?gene=HTRA2
DOK7	Docking Protein 7	Protein Coding	Q18PE1	47	GC04P003489	6.44813	https://www.genecards.org/cgi-bin/carddisp.pl?gene=DOK7
EOMES	Eomesodermin	Protein Coding	O95936	51	GC03M027715	6.42372	https://www.genecards.org/cgi-bin/carddisp.pl?gene=EOMES
CALCA	Calcitonin Related Polypeptide Alpha	Protein Coding	P06881	52	GC11M014966	6.41255	https://www.genecards.org/cgi-bin/carddisp.pl?gene=CALCA
MIR143	MicroRNA 143	RNA Gene		30	GC05P150871	6.4088	https://www.genecards.org/cgi-bin/carddisp.pl?gene=MIR143
SLC25A1	Solute Carrier Family 25 Member 1	Protein Coding	P53007	54	GC22M019834	6.39828	https://www.genecards.org/cgi-bin/carddisp.pl?gene=SLC25A1
AMER1	APC Membrane Recruitment Protein 1	Protein Coding	Q5JTC6	46	GC0XM064185	6.39496	https://www.genecards.org/cgi-bin/carddisp.pl?gene=AMER1
UBE3A	Ubiquitin Protein Ligase E3A	Protein Coding	Q05086	56	GC15M025333	6.36339	https://www.genecards.org/cgi-bin/carddisp.pl?gene=UBE3A
TLR3	Toll Like Receptor 3	Protein Coding	O15455	60	GC04P186059	6.35669	https://www.genecards.org/cgi-bin/carddisp.pl?gene=TLR3
MTRFR	Mitochondrial Translation Release Factor In Rescue	Protein Coding	Q9H3J6	42	GC12P131091	6.34617	https://www.genecards.org/cgi-bin/carddisp.pl?gene=MTRFR
NIPA1	NIPA Magnesium Transporter 1	Protein Coding	Q7RTP0	47	GC15P022773	6.33598	https://www.genecards.org/cgi-bin/carddisp.pl?gene=NIPA1
APC2	APC Regulator Of WNT Signaling Pathway 2	Protein Coding	O95996	49	GC19P101890	6.33583	https://www.genecards.org/cgi-bin/carddisp.pl?gene=APC2
MIR93	MicroRNA 93	RNA Gene		28	GC07M104746	6.3305	https://www.genecards.org/cgi-bin/carddisp.pl?gene=MIR93
ITPR3	Inositol 1,4,5-Trisphosphate Receptor Type 3	Protein Coding	Q14573	55	GC06P033620	6.32971	https://www.genecards.org/cgi-bin/carddisp.pl?gene=ITPR3
ANG	Angiogenin	Protein Coding	P03950	54	GC14P043150	6.32499	https://www.genecards.org/cgi-bin/carddisp.pl?gene=ANG
CAPN15	Calpain 15	Protein Coding	O75808	45	GC16P000527	6.31148	https://www.genecards.org/cgi-bin/carddisp.pl?gene=CAPN15
CRH	Corticotropin Releasing Hormone	Protein Coding	P06850	51	GC08M066176	6.29516	https://www.genecards.org/cgi-bin/carddisp.pl?gene=CRH
AARS2	Alanyl-TRNA Synthetase 2, Mitochondrial	Protein Coding	Q5JTZ9	51	GC06M091004	6.29425	https://www.genecards.org/cgi-bin/carddisp.pl?gene=AARS2
COASY	Coenzyme A Synthase	Protein Coding	Q13057	53	GC17P042561	6.29321	https://www.genecards.org/cgi-bin/carddisp.pl?gene=COASY
CPT2	Carnitine Palmitoyltransferase 2	Protein Coding	P23786	58	GC01P053196	6.27807	https://www.genecards.org/cgi-bin/carddisp.pl?gene=CPT2
NTRK1	Neurotrophic Receptor Tyrosine Kinase 1	Protein Coding	P04629	58	GC01P156815	6.27697	https://www.genecards.org/cgi-bin/carddisp.pl?gene=NTRK1
GM2A	Ganglioside GM2 Activator	Protein Coding	P17900	51	GC05P151212	6.26645	https://www.genecards.org/cgi-bin/carddisp.pl?gene=GM2A
EIF2B2	Eukaryotic Translation Initiation Factor 2B Subunit Beta	Protein Coding	P49770	51	GC14P075002	6.26351	https://www.genecards.org/cgi-bin/carddisp.pl?gene=EIF2B2
STAT1	Signal Transducer And Activator Of Transcription 1	Protein Coding	P42224	61	GC02M190908	6.26054	https://www.genecards.org/cgi-bin/carddisp.pl?gene=STAT1
MROS	Melkersson-Rosenthal Syndrome	Genetic Locus		8	GC09U990083	6.25441	https://www.genecards.org/cgi-bin/carddisp.pl?gene=MROS
MYC	MYC Proto-Oncogene, BHLH Transcription Factor	Protein Coding	P01106	61	GC08P127735	6.24509	https://www.genecards.org/cgi-bin/carddisp.pl?gene=MYC
ATXN3	Ataxin 3	Protein Coding	P54252	54	GC14M118622	6.23777	https://www.genecards.org/cgi-bin/carddisp.pl?gene=ATXN3
PQBP1	Polyglutamine Binding Protein 1	Protein Coding	O60828	48	GC0XP048890	6.23264	https://www.genecards.org/cgi-bin/carddisp.pl?gene=PQBP1
SELP	Selectin P	Protein Coding	P16109	54	GC01M169558	6.22689	https://www.genecards.org/cgi-bin/carddisp.pl?gene=SELP
SNCB	Synuclein Beta	Protein Coding	Q16143	53	GC05M176620	6.22093	https://www.genecards.org/cgi-bin/carddisp.pl?gene=SNCB
NTF3	Neurotrophin 3	Protein Coding	P20783	53	GC12P035909	6.22081	https://www.genecards.org/cgi-bin/carddisp.pl?gene=NTF3
DAB1	DAB Adaptor Protein 1	Protein Coding	O75553	52	GC01M056994	6.202	https://www.genecards.org/cgi-bin/carddisp.pl?gene=DAB1
LARGE1	LARGE Xylosyl- And Glucuronyltransferase 1	Protein Coding	O95461	50	GC22M074782	6.20198	https://www.genecards.org/cgi-bin/carddisp.pl?gene=LARGE1
SYNE1	Spectrin Repeat Containing Nuclear Envelope Protein 1	Protein Coding	Q8NF91	49	GC06M152121	6.20197	https://www.genecards.org/cgi-bin/carddisp.pl?gene=SYNE1
TYROBP	Transmembrane Immune Signaling Adaptor TYROBP	Protein Coding	O43914	51	GC19M035904	6.20148	https://www.genecards.org/cgi-bin/carddisp.pl?gene=TYROBP
SGCE	Sarcoglycan Epsilon	Protein Coding	O43556	51	GC07M094524	6.2005	https://www.genecards.org/cgi-bin/carddisp.pl?gene=SGCE
GNRH1	Gonadotropin Releasing Hormone 1	Protein Coding	P01148	49	GC08M025419	6.19993	https://www.genecards.org/cgi-bin/carddisp.pl?gene=GNRH1
ERBB2	Erb-B2 Receptor Tyrosine Kinase 2	Protein Coding	P04626	63	GC17P039687	6.19941	https://www.genecards.org/cgi-bin/carddisp.pl?gene=ERBB2
PC	Pyruvate Carboxylase	Protein Coding	P11498	55	GC11M066848	6.19398	https://www.genecards.org/cgi-bin/carddisp.pl?gene=PC
MATR3	Matrin 3	Protein Coding	P43243	51	GC05P139274	6.19396	https://www.genecards.org/cgi-bin/carddisp.pl?gene=MATR3
DNMT1	DNA Methyltransferase 1	Protein Coding	P26358	61	GC19M010133	6.18542	https://www.genecards.org/cgi-bin/carddisp.pl?gene=DNMT1
EARS2	Glutamyl-TRNA Synthetase 2, Mitochondrial	Protein Coding	Q5JPH6	49	GC16M025026	6.17907	https://www.genecards.org/cgi-bin/carddisp.pl?gene=EARS2
CP	Ceruloplasmin	Protein Coding	P00450	57	GC03M149162	6.16899	https://www.genecards.org/cgi-bin/carddisp.pl?gene=CP
HTR3A	5-Hydroxytryptamine Receptor 3A	Protein Coding	P46098	54	GC11P113975	6.16171	https://www.genecards.org/cgi-bin/carddisp.pl?gene=HTR3A
VPS50	VPS50 Subunit Of EARP/GARPII Complex	Protein Coding	Q96JG6	43	GC07P093235	6.15338	https://www.genecards.org/cgi-bin/carddisp.pl?gene=VPS50
GNAS	GNAS Complex Locus	Protein Coding	P84996	58	GC20P058839	6.15336	https://www.genecards.org/cgi-bin/carddisp.pl?gene=GNAS
POLR1C	RNA Polymerase I And III Subunit C	Protein Coding	O15160	53	GC06P125710	6.15305	https://www.genecards.org/cgi-bin/carddisp.pl?gene=POLR1C
ELP2	Elongator Acetyltransferase Complex Subunit 2	Protein Coding	Q6IA86	45	GC18P036129	6.14319	https://www.genecards.org/cgi-bin/carddisp.pl?gene=ELP2
ALDH7A1	Aldehyde Dehydrogenase 7 Family Member A1	Protein Coding	P49419	56	GC05M126541	6.13902	https://www.genecards.org/cgi-bin/carddisp.pl?gene=ALDH7A1
ACTA1	Actin Alpha 1, Skeletal Muscle	Protein Coding	P68133	56	GC01M230136	6.13487	https://www.genecards.org/cgi-bin/carddisp.pl?gene=ACTA1
NEAT1	Nuclear Paraspeckle Assembly Transcript 1	RNA Gene		32	GC11P084565	6.13402	https://www.genecards.org/cgi-bin/carddisp.pl?gene=NEAT1
UCHL1	Ubiquitin C-Terminal Hydrolase L1	Protein Coding	P09936	61	GC04P041256	6.13278	https://www.genecards.org/cgi-bin/carddisp.pl?gene=UCHL1
MOCS1	Molybdenum Cofactor Synthesis 1	Protein Coding	Q9NZB8	49	GC06M039899	6.1263	https://www.genecards.org/cgi-bin/carddisp.pl?gene=MOCS1
MDH2	Malate Dehydrogenase 2	Protein Coding	P40926	56	GC07P076048	6.12513	https://www.genecards.org/cgi-bin/carddisp.pl?gene=MDH2
ATP2B3	ATPase Plasma Membrane Ca2+ Transporting 3	Protein Coding	Q16720	54	GC0XP153517	6.12486	https://www.genecards.org/cgi-bin/carddisp.pl?gene=ATP2B3
FGF2	Fibroblast Growth Factor 2	Protein Coding	P09038	54	GC04P122826	6.11444	https://www.genecards.org/cgi-bin/carddisp.pl?gene=FGF2
HK1	Hexokinase 1	Protein Coding	P19367	58	GC10P069269	6.11337	https://www.genecards.org/cgi-bin/carddisp.pl?gene=HK1
KLF4	KLF Transcription Factor 4	Protein Coding	O43474	55	GC09M107484	6.11278	https://www.genecards.org/cgi-bin/carddisp.pl?gene=KLF4
ANGPT1	Angiopoietin 1	Protein Coding	Q15389	54	GC08M107246	6.10598	https://www.genecards.org/cgi-bin/carddisp.pl?gene=ANGPT1
ALG2	ALG2 Alpha-1,3/1,6-Mannosyltransferase	Protein Coding	Q9H553	50	GC09M099216	6.09408	https://www.genecards.org/cgi-bin/carddisp.pl?gene=ALG2
SCN1B	Sodium Voltage-Gated Channel Beta Subunit 1	Protein Coding	Q07699	54	GC19P035030	6.08863	https://www.genecards.org/cgi-bin/carddisp.pl?gene=SCN1B
SHANK3	SH3 And Multiple Ankyrin Repeat Domains 3	Protein Coding	Q9BYB0	49	GC22P065485	6.08373	https://www.genecards.org/cgi-bin/carddisp.pl?gene=SHANK3
SELENON	Selenoprotein N	Protein Coding	Q9NZV5	47	GC01P025800	6.07335	https://www.genecards.org/cgi-bin/carddisp.pl?gene=SELENON
MIR126	MicroRNA 126	RNA Gene		29	GC09P136670	6.06679	https://www.genecards.org/cgi-bin/carddisp.pl?gene=MIR126
ETFA	Electron Transfer Flavoprotein Subunit Alpha	Protein Coding	P13804	54	GC15M144559	6.06447	https://www.genecards.org/cgi-bin/carddisp.pl?gene=ETFA
ASAH1	N-Acylsphingosine Amidohydrolase 1	Protein Coding	Q13510	57	GC08M018055	6.05793	https://www.genecards.org/cgi-bin/carddisp.pl?gene=ASAH1
GHSR	Growth Hormone Secretagogue Receptor	Protein Coding	Q92847	55	GC03M172443	6.0395	https://www.genecards.org/cgi-bin/carddisp.pl?gene=GHSR
GABBR2	Gamma-Aminobutyric Acid Type B Receptor Subunit 2	Protein Coding	O75899	57	GC09M098288	6.03571	https://www.genecards.org/cgi-bin/carddisp.pl?gene=GABBR2
SMAD4	SMAD Family Member 4	Protein Coding	Q13485	61	GC18P051028	6.03087	https://www.genecards.org/cgi-bin/carddisp.pl?gene=SMAD4
KCNA1	Potassium Voltage-Gated Channel Subfamily A Member 1	Protein Coding	Q09470	54	GC12P035905	6.02631	https://www.genecards.org/cgi-bin/carddisp.pl?gene=KCNA1
CAMTA1	Calmodulin Binding Transcription Activator 1	Protein Coding	Q9Y6Y1	49	GC01P011477	6.02505	https://www.genecards.org/cgi-bin/carddisp.pl?gene=CAMTA1
ALDH18A1	Aldehyde Dehydrogenase 18 Family Member A1	Protein Coding	P54886	54	GC10M095605	6.01635	https://www.genecards.org/cgi-bin/carddisp.pl?gene=ALDH18A1
LSM11	LSM11, U7 Small Nuclear RNA Associated	Protein Coding	P83369	43	GC05P157743	6.01359	https://www.genecards.org/cgi-bin/carddisp.pl?gene=LSM11
TLR2	Toll Like Receptor 2	Protein Coding	O60603	61	GC04P153684	6.0043	https://www.genecards.org/cgi-bin/carddisp.pl?gene=TLR2
GRIA2	Glutamate Ionotropic Receptor AMPA Type Subunit 2	Protein Coding	P42262	60	GC04P157204	5.99812	https://www.genecards.org/cgi-bin/carddisp.pl?gene=GRIA2
MN1	MN1 Proto-Oncogene, Transcriptional Regulator	Protein Coding	Q10571	49	GC22M027748	5.99644	https://www.genecards.org/cgi-bin/carddisp.pl?gene=MN1
SLC17A7	Solute Carrier Family 17 Member 7	Protein Coding	Q9P2U7	50	GC19M049429	5.99611	https://www.genecards.org/cgi-bin/carddisp.pl?gene=SLC17A7
XIST	X Inactive Specific Transcript	RNA Gene		30	GC0XM073820	5.99358	https://www.genecards.org/cgi-bin/carddisp.pl?gene=XIST
BMP4	Bone Morphogenetic Protein 4	Protein Coding	P12644	58	GC14M053949	5.98989	https://www.genecards.org/cgi-bin/carddisp.pl?gene=BMP4
GP1BA	Glycoprotein Ib Platelet Subunit Alpha	Protein Coding	P07359	56	GC17P004932	5.98599	https://www.genecards.org/cgi-bin/carddisp.pl?gene=GP1BA
ABCB1	ATP Binding Cassette Subfamily B Member 1	Protein Coding	P08183	60	GC07M087504	5.98411	https://www.genecards.org/cgi-bin/carddisp.pl?gene=ABCB1
SETD5	SET Domain Containing 5	Protein Coding	Q9C0A6	47	GC03P009526	5.97863	https://www.genecards.org/cgi-bin/carddisp.pl?gene=SETD5
PEX19	Peroxisomal Biogenesis Factor 19	Protein Coding	P40855	52	GC01M160276	5.97605	https://www.genecards.org/cgi-bin/carddisp.pl?gene=PEX19
ADCYAP1	Adenylate Cyclase Activating Polypeptide 1	Protein Coding	P18509	50	GC18P000895	5.97534	https://www.genecards.org/cgi-bin/carddisp.pl?gene=ADCYAP1
WWOX	WW Domain Containing Oxidoreductase	Protein Coding	Q9NZC7	54	GC16P078099	5.96746	https://www.genecards.org/cgi-bin/carddisp.pl?gene=WWOX
QDPR	Quinoid Dihydropteridine Reductase	Protein Coding	P09417	55	GC04M017460	5.96644	https://www.genecards.org/cgi-bin/carddisp.pl?gene=QDPR
GABRA2	Gamma-Aminobutyric Acid Type A Receptor Subunit Alpha2	Protein Coding	P47869	56	GC04M046243	5.96166	https://www.genecards.org/cgi-bin/carddisp.pl?gene=GABRA2
IFNGR1	Interferon Gamma Receptor 1	Protein Coding	P15260	60	GC06M137197	5.95782	https://www.genecards.org/cgi-bin/carddisp.pl?gene=IFNGR1
MIR26B	MicroRNA 26b	RNA Gene		29	GC02P218402	5.95762	https://www.genecards.org/cgi-bin/carddisp.pl?gene=MIR26B
HSD17B10	Hydroxysteroid 17-Beta Dehydrogenase 10	Protein Coding	Q99714	55	GC0XM053431	5.95315	https://www.genecards.org/cgi-bin/carddisp.pl?gene=HSD17B10
RBPJ	Recombination Signal Binding Protein For Immunoglobulin Kappa J Region	Protein Coding	Q06330	55	GC04P026105	5.95117	https://www.genecards.org/cgi-bin/carddisp.pl?gene=RBPJ
TGFBR1	Transforming Growth Factor Beta Receptor 1	Protein Coding	P36897	62	GC09P099696	5.93717	https://www.genecards.org/cgi-bin/carddisp.pl?gene=TGFBR1
UNC13A	Unc-13 Homolog A	Protein Coding	Q9UPW8	49	GC19M088319	5.93425	https://www.genecards.org/cgi-bin/carddisp.pl?gene=UNC13A
DPAGT1	Dolichyl-Phosphate N-Acetylglucosaminephosphotransferase 1	Protein Coding	Q9H3H5	52	GC11M122313	5.93342	https://www.genecards.org/cgi-bin/carddisp.pl?gene=DPAGT1
CDKN2A	Cyclin Dependent Kinase Inhibitor 2A	Protein Coding	Q8N726	60	GC09M021967	5.93107	https://www.genecards.org/cgi-bin/carddisp.pl?gene=CDKN2A
TJP1	Tight Junction Protein 1	Protein Coding	Q07157	53	GC15M029699	5.92709	https://www.genecards.org/cgi-bin/carddisp.pl?gene=TJP1
ATP6V0A1	ATPase H+ Transporting V0 Subunit A1	Protein Coding	Q93050	51	GC17P042458	5.92226	https://www.genecards.org/cgi-bin/carddisp.pl?gene=ATP6V0A1
CDH23	Cadherin Related 23	Protein Coding	Q9H251	53	GC10P071396	5.91893	https://www.genecards.org/cgi-bin/carddisp.pl?gene=CDH23
MT-TF	Mitochondrially Encoded TRNA-Phe (UUU/C)	RNA Gene		20	GCMTP000580	5.91742	https://www.genecards.org/cgi-bin/carddisp.pl?gene=MT-TF
CYP7B1	Cytochrome P450 Family 7 Subfamily B Member 1	Protein Coding	O75881	53	GC08M064587	5.90443	https://www.genecards.org/cgi-bin/carddisp.pl?gene=CYP7B1
SASS6	SAS-6 Centriolar Assembly Protein	Protein Coding	Q6UVJ0	45	GC01M100083	5.89895	https://www.genecards.org/cgi-bin/carddisp.pl?gene=SASS6
SPART	Spartin	Protein Coding	Q8N0X7	48	GC13M039636	5.89433	https://www.genecards.org/cgi-bin/carddisp.pl?gene=SPART
MT-CO3	Mitochondrially Encoded Cytochrome C Oxidase III	Protein Coding	P00414	38	GCMTP009209	5.89208	https://www.genecards.org/cgi-bin/carddisp.pl?gene=MT-CO3
ACADS	Acyl-CoA Dehydrogenase Short Chain	Protein Coding	P16219	52	GC12P131036	5.88805	https://www.genecards.org/cgi-bin/carddisp.pl?gene=ACADS
NR4A2	Nuclear Receptor Subfamily 4 Group A Member 2	Protein Coding	P43354	54	GC02M156324	5.88489	https://www.genecards.org/cgi-bin/carddisp.pl?gene=NR4A2
BSCL2	BSCL2 Lipid Droplet Biogenesis Associated, Seipin	Protein Coding	Q96G97	51	GC11M121074	5.88288	https://www.genecards.org/cgi-bin/carddisp.pl?gene=BSCL2
MAPK8IP3	Mitogen-Activated Protein Kinase 8 Interacting Protein 3	Protein Coding	Q9UPT6	48	GC16P001706	5.86234	https://www.genecards.org/cgi-bin/carddisp.pl?gene=MAPK8IP3
CEP85L	Centrosomal Protein 85 Like	Protein Coding	Q5SZL2	45	GC06M118460	5.859	https://www.genecards.org/cgi-bin/carddisp.pl?gene=CEP85L
MPDZ	Multiple PDZ Domain Crumbs Cell Polarity Complex Component	Protein Coding	O75970	51	GC09M013105	5.85758	https://www.genecards.org/cgi-bin/carddisp.pl?gene=MPDZ
WIPI2	WD Repeat Domain, Phosphoinositide Interacting 2	Protein Coding	Q9Y4P8	50	GC07P005190	5.84744	https://www.genecards.org/cgi-bin/carddisp.pl?gene=WIPI2
CDKN3	Cyclin Dependent Kinase Inhibitor 3	Protein Coding	Q16667	50	GC14P054398	5.84557	https://www.genecards.org/cgi-bin/carddisp.pl?gene=CDKN3
SATB2	SATB Homeobox 2	Protein Coding	Q9UPW6	54	GC02M199269	5.84435	https://www.genecards.org/cgi-bin/carddisp.pl?gene=SATB2
SHMT2	Serine Hydroxymethyltransferase 2	Protein Coding	P34897	55	GC12P057229	5.83857	https://www.genecards.org/cgi-bin/carddisp.pl?gene=SHMT2
FBXL4	F-Box And Leucine Rich Repeat Protein 4	Protein Coding	Q9UKA2	47	GC06M098868	5.8276	https://www.genecards.org/cgi-bin/carddisp.pl?gene=FBXL4
HSPA5	Heat Shock Protein Family A (Hsp70) Member 5	Protein Coding	P11021	57	GC09M125234	5.82086	https://www.genecards.org/cgi-bin/carddisp.pl?gene=HSPA5
IGHMBP2	Immunoglobulin Mu DNA Binding Protein 2	Protein Coding	P38935	50	GC11P068903	5.81131	https://www.genecards.org/cgi-bin/carddisp.pl?gene=IGHMBP2
DPH1	Diphthamide Biosynthesis 1	Protein Coding	Q9BZG8	49	GC17P002030	5.8069	https://www.genecards.org/cgi-bin/carddisp.pl?gene=DPH1
NOD2	Nucleotide Binding Oligomerization Domain Containing 2	Protein Coding	Q9HC29	56	GC16P050693	5.80534	https://www.genecards.org/cgi-bin/carddisp.pl?gene=NOD2
SLC2A3	Solute Carrier Family 2 Member 3	Protein Coding	P11169	56	GC12M007919	5.79594	https://www.genecards.org/cgi-bin/carddisp.pl?gene=SLC2A3
NFE2L2	NFE2 Like BZIP Transcription Factor 2	Protein Coding	Q16236	60	GC02M177227	5.78598	https://www.genecards.org/cgi-bin/carddisp.pl?gene=NFE2L2
ACAD9	Acyl-CoA Dehydrogenase Family Member 9	Protein Coding	Q9H845	52	GC03P138077	5.7837	https://www.genecards.org/cgi-bin/carddisp.pl?gene=ACAD9
GRIA1	Glutamate Ionotropic Receptor AMPA Type Subunit 1	Protein Coding	P42261	58	GC05P153467	5.78014	https://www.genecards.org/cgi-bin/carddisp.pl?gene=GRIA1
FLT1	Fms Related Receptor Tyrosine Kinase 1	Protein Coding	P17948	59	GC13M028300	5.77666	https://www.genecards.org/cgi-bin/carddisp.pl?gene=FLT1
IL17A	Interleukin 17A	Protein Coding	Q16552	52	GC06P052186	5.77485	https://www.genecards.org/cgi-bin/carddisp.pl?gene=IL17A
SPTBN1	Spectrin Beta, Non-Erythrocytic 1	Protein Coding	Q01082	54	GC02P054456	5.7497	https://www.genecards.org/cgi-bin/carddisp.pl?gene=SPTBN1
EIF2B1	Eukaryotic Translation Initiation Factor 2B Subunit Alpha	Protein Coding	Q14232	51	GC12M123620	5.74803	https://www.genecards.org/cgi-bin/carddisp.pl?gene=EIF2B1
NOTCH2	Notch Receptor 2	Protein Coding	Q04721	60	GC01M119911	5.73952	https://www.genecards.org/cgi-bin/carddisp.pl?gene=NOTCH2
EGR2	Early Growth Response 2	Protein Coding	P11161	52	GC10M062811	5.73851	https://www.genecards.org/cgi-bin/carddisp.pl?gene=EGR2
CCNF	Cyclin F	Protein Coding	P41002	49	GC16P002429	5.73646	https://www.genecards.org/cgi-bin/carddisp.pl?gene=CCNF
DBH	Dopamine Beta-Hydroxylase	Protein Coding	P09172	60	GC09P133636	5.73201	https://www.genecards.org/cgi-bin/carddisp.pl?gene=DBH
ADA	Adenosine Deaminase	Protein Coding	P00813	60	GC20M044620	5.73184	https://www.genecards.org/cgi-bin/carddisp.pl?gene=ADA
MTM1	Myotubularin 1	Protein Coding	Q13496	51	GC0XP150562	5.73053	https://www.genecards.org/cgi-bin/carddisp.pl?gene=MTM1
XDH	Xanthine Dehydrogenase	Protein Coding	P47989	56	GC02M031334	5.72751	https://www.genecards.org/cgi-bin/carddisp.pl?gene=XDH
DYRK1A	Dual Specificity Tyrosine Phosphorylation Regulated Kinase 1A	Protein Coding	Q13627	58	GC21P037365	5.71944	https://www.genecards.org/cgi-bin/carddisp.pl?gene=DYRK1A
MKS1	MKS Transition Zone Complex Subunit 1	Protein Coding	Q9NXB0	49	GC17M058205	5.71813	https://www.genecards.org/cgi-bin/carddisp.pl?gene=MKS1
RXYLT1	Ribitol Xylosyltransferase 1	Protein Coding	Q9Y2B1	45	GC12P063779	5.71139	https://www.genecards.org/cgi-bin/carddisp.pl?gene=RXYLT1
PTPN11	Protein Tyrosine Phosphatase Non-Receptor Type 11	Protein Coding	Q06124	62	GC12P112418	5.70647	https://www.genecards.org/cgi-bin/carddisp.pl?gene=PTPN11
NTS	Neurotensin	Protein Coding	P30990	50	GC12P085876	5.70527	https://www.genecards.org/cgi-bin/carddisp.pl?gene=NTS
SPG21	SPG21 Abhydrolase Domain Containing, Maspardin	Protein Coding	Q9NZD8	46	GC15M064963	5.70459	https://www.genecards.org/cgi-bin/carddisp.pl?gene=SPG21
MPV17	Mitochondrial Inner Membrane Protein MPV17	Protein Coding	P39210	50	GC02M027309	5.70164	https://www.genecards.org/cgi-bin/carddisp.pl?gene=MPV17
DNAH8	Dynein Axonemal Heavy Chain 8	Protein Coding	Q96JB1	47	GC06P125656	5.69835	https://www.genecards.org/cgi-bin/carddisp.pl?gene=DNAH8
CAPN3	Calpain 3	Protein Coding	P20807	56	GC15P042359	5.69833	https://www.genecards.org/cgi-bin/carddisp.pl?gene=CAPN3
ASL	Argininosuccinate Lyase	Protein Coding	P04424	54	GC07P066075	5.69458	https://www.genecards.org/cgi-bin/carddisp.pl?gene=ASL
LRP2	LDL Receptor Related Protein 2	Protein Coding	P98164	57	GC02M169127	5.67471	https://www.genecards.org/cgi-bin/carddisp.pl?gene=LRP2
RLBP1	Retinaldehyde Binding Protein 1	Protein Coding	P12271	52	GC15M089209	5.67434	https://www.genecards.org/cgi-bin/carddisp.pl?gene=RLBP1
SLC12A5	Solute Carrier Family 12 Member 5	Protein Coding	Q9H2X9	57	GC20P046021	5.67196	https://www.genecards.org/cgi-bin/carddisp.pl?gene=SLC12A5
CNTF	Ciliary Neurotrophic Factor	Protein Coding	P26441	50	GC11P058622	5.67154	https://www.genecards.org/cgi-bin/carddisp.pl?gene=CNTF
ATXN8OS	ATXN8 Opposite Strand LncRNA	RNA Gene	P0DMR3	32	GC13P070107	5.66868	https://www.genecards.org/cgi-bin/carddisp.pl?gene=ATXN8OS
CHRM1	Cholinergic Receptor Muscarinic 1	Protein Coding	P11229	54	GC11M121089	5.66857	https://www.genecards.org/cgi-bin/carddisp.pl?gene=CHRM1
HEG1	Heart Development Protein With EGF Like Domains 1	Protein Coding	Q9ULI3	43	GC03M124965	5.66458	https://www.genecards.org/cgi-bin/carddisp.pl?gene=HEG1
HNRNPA1	Heterogeneous Nuclear Ribonucleoprotein A1	Protein Coding	P09651	56	GC12P054280	5.66277	https://www.genecards.org/cgi-bin/carddisp.pl?gene=HNRNPA1
USP7	Ubiquitin Specific Peptidase 7	Protein Coding	Q93009	57	GC16M008892	5.65889	https://www.genecards.org/cgi-bin/carddisp.pl?gene=USP7
MRPS25	Mitochondrial Ribosomal Protein S25	Protein Coding	P82663	45	GC03M025544	5.65778	https://www.genecards.org/cgi-bin/carddisp.pl?gene=MRPS25
RHOA	Ras Homolog Family Member A	Protein Coding	P61586	58	GC03M049359	5.65736	https://www.genecards.org/cgi-bin/carddisp.pl?gene=RHOA
COL6A2	Collagen Type VI Alpha 2 Chain	Protein Coding	P12110	54	GC21P046098	5.65326	https://www.genecards.org/cgi-bin/carddisp.pl?gene=COL6A2
RERE	Arginine-Glutamic Acid Dipeptide Repeats	Protein Coding	Q9P2R6	51	GC01M013230	5.65197	https://www.genecards.org/cgi-bin/carddisp.pl?gene=RERE
APCS	Amyloid P Component, Serum	Protein Coding	P02743	51	GC01P159587	5.6517	https://www.genecards.org/cgi-bin/carddisp.pl?gene=APCS
GLS	Glutaminase	Protein Coding	O94925	58	GC02P190880	5.63391	https://www.genecards.org/cgi-bin/carddisp.pl?gene=GLS
ATP6V1A	ATPase H+ Transporting V1 Subunit A	Protein Coding	P38606	54	GC03P113768	5.62991	https://www.genecards.org/cgi-bin/carddisp.pl?gene=ATP6V1A
ADM	Adrenomedullin	Protein Coding	P35318	54	GC11P010531	5.61255	https://www.genecards.org/cgi-bin/carddisp.pl?gene=ADM
PTDSS1	Phosphatidylserine Synthase 1	Protein Coding	P48651	51	GC08P096261	5.60989	https://www.genecards.org/cgi-bin/carddisp.pl?gene=PTDSS1
LIPT1	Lipoyltransferase 1	Protein Coding	Q9Y234	49	GC02P099222	5.59716	https://www.genecards.org/cgi-bin/carddisp.pl?gene=LIPT1
MTMR2	Myotubularin Related Protein 2	Protein Coding	Q13614	54	GC11M121873	5.59695	https://www.genecards.org/cgi-bin/carddisp.pl?gene=MTMR2
JUN	Jun Proto-Oncogene, AP-1 Transcription Factor Subunit	Protein Coding	P05412	58	GC01M058780	5.59353	https://www.genecards.org/cgi-bin/carddisp.pl?gene=JUN
CYP2U1	Cytochrome P450 Family 2 Subfamily U Member 1	Protein Coding	Q7Z449	51	GC04P107931	5.59201	https://www.genecards.org/cgi-bin/carddisp.pl?gene=CYP2U1
HNRNPA2B1	Heterogeneous Nuclear Ribonucleoprotein A2/B1	Protein Coding	P22626	55	GC07M026174	5.58899	https://www.genecards.org/cgi-bin/carddisp.pl?gene=HNRNPA2B1
DNM1L	Dynamin 1 Like	Protein Coding	O00429	57	GC12P032679	5.57443	https://www.genecards.org/cgi-bin/carddisp.pl?gene=DNM1L
CD40LG	CD40 Ligand	Protein Coding	P29965	58	GC0XP136649	5.57029	https://www.genecards.org/cgi-bin/carddisp.pl?gene=CD40LG
MT-TQ	Mitochondrially Encoded TRNA-Gln (CAA/G)	RNA Gene		17	GCMTM004331	5.56619	https://www.genecards.org/cgi-bin/carddisp.pl?gene=MT-TQ
CASP1	Caspase 1	Protein Coding	P29466	57	GC11M105025	5.5589	https://www.genecards.org/cgi-bin/carddisp.pl?gene=CASP1
MGMT	O-6-Methylguanine-DNA Methyltransferase	Protein Coding	P16455	57	GC10P129467	5.55698	https://www.genecards.org/cgi-bin/carddisp.pl?gene=MGMT
FOXP3	Forkhead Box P3	Protein Coding	Q9BZS1	56	GC0XM049250	5.5545	https://www.genecards.org/cgi-bin/carddisp.pl?gene=FOXP3
IAPP	Islet Amyloid Polypeptide	Protein Coding	P10997	49	GC12P021354	5.55179	https://www.genecards.org/cgi-bin/carddisp.pl?gene=IAPP
STAT2	Signal Transducer And Activator Of Transcription 2	Protein Coding	P52630	57	GC12M056341	5.54766	https://www.genecards.org/cgi-bin/carddisp.pl?gene=STAT2
SLC1A4	Solute Carrier Family 1 Member 4	Protein Coding	P43007	54	GC02P064988	5.54142	https://www.genecards.org/cgi-bin/carddisp.pl?gene=SLC1A4
LINC02605	Long Intergenic Non-Protein Coding RNA 2605	RNA Gene		19	GC08P078838	5.53507	https://www.genecards.org/cgi-bin/carddisp.pl?gene=LINC02605
FTL	Ferritin Light Chain	Protein Coding	P02792	55	GC19P048965	5.52641	https://www.genecards.org/cgi-bin/carddisp.pl?gene=FTL
RAPSN	Receptor Associated Protein Of The Synapse	Protein Coding	Q13702	50	GC11M120846	5.52303	https://www.genecards.org/cgi-bin/carddisp.pl?gene=RAPSN
CCL3	C-C Motif Chemokine Ligand 3	Protein Coding	P10147	49	GC17M036088	5.52274	https://www.genecards.org/cgi-bin/carddisp.pl?gene=CCL3
PDHX	Pyruvate Dehydrogenase Complex Component X	Protein Coding	O00330	53	GC11P034894	5.51739	https://www.genecards.org/cgi-bin/carddisp.pl?gene=PDHX
AHCYL1	Adenosylhomocysteinase Like 1	Protein Coding	O43865	51	GC01P109984	5.50938	https://www.genecards.org/cgi-bin/carddisp.pl?gene=AHCYL1
GRIA4	Glutamate Ionotropic Receptor AMPA Type Subunit 4	Protein Coding	P48058	57	GC11P105609	5.50777	https://www.genecards.org/cgi-bin/carddisp.pl?gene=GRIA4
TMX2	Thioredoxin Related Transmembrane Protein 2	Protein Coding	Q9Y320	47	GC11P058530	5.50776	https://www.genecards.org/cgi-bin/carddisp.pl?gene=TMX2
IFNB1	Interferon Beta 1	Protein Coding	P01574	52	GC09M021077	5.5033	https://www.genecards.org/cgi-bin/carddisp.pl?gene=IFNB1
KIF5C	Kinesin Family Member 5C	Protein Coding	O60282	49	GC02P148875	5.50235	https://www.genecards.org/cgi-bin/carddisp.pl?gene=KIF5C
IGF1R	Insulin Like Growth Factor 1 Receptor	Protein Coding	P08069	63	GC15P098648	5.49943	https://www.genecards.org/cgi-bin/carddisp.pl?gene=IGF1R
CRPPA	CDP-L-Ribitol Pyrophosphorylase A	Protein Coding	A4D126	46	GC07M016088	5.49866	https://www.genecards.org/cgi-bin/carddisp.pl?gene=CRPPA
EDNRB	Endothelin Receptor Type B	Protein Coding	P24530	58	GC13M077895	5.49774	https://www.genecards.org/cgi-bin/carddisp.pl?gene=EDNRB
NAXD	NAD(P)HX Dehydratase	Protein Coding	Q8IW45	45	GC13P110808	5.49297	https://www.genecards.org/cgi-bin/carddisp.pl?gene=NAXD
DDHD2	DDHD Domain Containing 2	Protein Coding	O94830	48	GC08P038225	5.49162	https://www.genecards.org/cgi-bin/carddisp.pl?gene=DDHD2
CHRNA4	Cholinergic Receptor Nicotinic Alpha 4 Subunit	Protein Coding	P43681	58	GC20M063343	5.489	https://www.genecards.org/cgi-bin/carddisp.pl?gene=CHRNA4
MIR197	MicroRNA 197	RNA Gene		25	GC01P109598	5.4856	https://www.genecards.org/cgi-bin/carddisp.pl?gene=MIR197
NALCN	Sodium Leak Channel, Non-Selective	Protein Coding	Q8IZF0	49	GC13M101053	5.48085	https://www.genecards.org/cgi-bin/carddisp.pl?gene=NALCN
DNASE1L3	Deoxyribonuclease 1 Like 3	Protein Coding	Q13609	51	GC03M058192	5.47601	https://www.genecards.org/cgi-bin/carddisp.pl?gene=DNASE1L3
CTSS	Cathepsin S	Protein Coding	P25774	54	GC01M150730	5.4752	https://www.genecards.org/cgi-bin/carddisp.pl?gene=CTSS
PFN1	Profilin 1	Protein Coding	P07737	55	GC17M004945	5.4741	https://www.genecards.org/cgi-bin/carddisp.pl?gene=PFN1
CIC	Capicua Transcriptional Repressor	Protein Coding	Q96RK0	51	GC19P042268	5.47283	https://www.genecards.org/cgi-bin/carddisp.pl?gene=CIC
COG2	Component Of Oligomeric Golgi Complex 2	Protein Coding	Q14746	48	GC01P230642	5.46975	https://www.genecards.org/cgi-bin/carddisp.pl?gene=COG2
PWAR1	Prader Willi/Angelman Region RNA 1	RNA Gene		21	GC15P025135	5.46939	https://www.genecards.org/cgi-bin/carddisp.pl?gene=PWAR1
GRM1	Glutamate Metabotropic Receptor 1	Protein Coding	Q13255	58	GC06P145973	5.46848	https://www.genecards.org/cgi-bin/carddisp.pl?gene=GRM1
HP	Haptoglobin	Protein Coding	P00738	54	GC16P077017	5.46598	https://www.genecards.org/cgi-bin/carddisp.pl?gene=HP
PIGA	Phosphatidylinositol Glycan Anchor Biosynthesis Class A	Protein Coding	P37287	52	GC0XM015319	5.46529	https://www.genecards.org/cgi-bin/carddisp.pl?gene=PIGA
CD40	CD40 Molecule	Protein Coding	P25942	59	GC20P046118	5.46453	https://www.genecards.org/cgi-bin/carddisp.pl?gene=CD40
ESR1	Estrogen Receptor 1	Protein Coding	P03372	62	GC06P151656	5.46017	https://www.genecards.org/cgi-bin/carddisp.pl?gene=ESR1
PPARG	Peroxisome Proliferator Activated Receptor Gamma	Protein Coding	P37231	61	GC03P012287	5.45903	https://www.genecards.org/cgi-bin/carddisp.pl?gene=PPARG
POU4F1	POU Class 4 Homeobox 1	Protein Coding	Q01851	48	GC13M078598	5.45672	https://www.genecards.org/cgi-bin/carddisp.pl?gene=POU4F1
MIR98	MicroRNA 98	RNA Gene		25	GC0XM053716	5.45326	https://www.genecards.org/cgi-bin/carddisp.pl?gene=MIR98
ABCA7	ATP Binding Cassette Subfamily A Member 7	Protein Coding	Q8IZY2	52	GC19P101848	5.41472	https://www.genecards.org/cgi-bin/carddisp.pl?gene=ABCA7
AVP	Arginine Vasopressin	Protein Coding	P01185	54	GC20M003082	5.4018	https://www.genecards.org/cgi-bin/carddisp.pl?gene=AVP
AIMP2	Aminoacyl TRNA Synthetase Complex Interacting Multifunctional Protein 2	Protein Coding	Q13155	52	GC07P010161	5.39834	https://www.genecards.org/cgi-bin/carddisp.pl?gene=AIMP2
GDAP1	Ganglioside Induced Differentiation Associated Protein 1	Protein Coding	Q8TB36	52	GC08P074315	5.39749	https://www.genecards.org/cgi-bin/carddisp.pl?gene=GDAP1
GON7	GON7 Subunit Of KEOPS Complex	Protein Coding	Q9BXV9	39	GC14M118635	5.39053	https://www.genecards.org/cgi-bin/carddisp.pl?gene=GON7
GLT8D1	Glycosyltransferase 8 Domain Containing 1	Protein Coding	Q68CQ7	46	GC03M052694	5.38633	https://www.genecards.org/cgi-bin/carddisp.pl?gene=GLT8D1
SLC33A1	Solute Carrier Family 33 Member 1	Protein Coding	O00400	52	GC03M155821	5.38452	https://www.genecards.org/cgi-bin/carddisp.pl?gene=SLC33A1
GAP43	Growth Associated Protein 43	Protein Coding	P17677	52	GC03P115623	5.3809	https://www.genecards.org/cgi-bin/carddisp.pl?gene=GAP43
PPBP	Pro-Platelet Basic Protein	Protein Coding	P02775	51	GC04M073986	5.37965	https://www.genecards.org/cgi-bin/carddisp.pl?gene=PPBP
LMNB2	Lamin B2	Protein Coding	Q03252	51	GC19M018813	5.3773	https://www.genecards.org/cgi-bin/carddisp.pl?gene=LMNB2
COX10	Cytochrome C Oxidase Assembly Factor Heme A:Farnesyltransferase COX10	Protein Coding	Q12887	52	GC17P014069	5.37472	https://www.genecards.org/cgi-bin/carddisp.pl?gene=COX10
PEX1	Peroxisomal Biogenesis Factor 1	Protein Coding	O43933	53	GC07M092487	5.36964	https://www.genecards.org/cgi-bin/carddisp.pl?gene=PEX1
OSGEP	O-Sialoglycoprotein Endopeptidase	Protein Coding	Q9NPF4	50	GC14M020446	5.36781	https://www.genecards.org/cgi-bin/carddisp.pl?gene=OSGEP
CAMK2B	Calcium/Calmodulin Dependent Protein Kinase II Beta	Protein Coding	Q13554	58	GC07M045264	5.36711	https://www.genecards.org/cgi-bin/carddisp.pl?gene=CAMK2B
MIR451A	MicroRNA 451a	RNA Gene		24	GC17M028861	5.36238	https://www.genecards.org/cgi-bin/carddisp.pl?gene=MIR451A
LPL	Lipoprotein Lipase	Protein Coding	P06858	58	GC08P019901	5.36043	https://www.genecards.org/cgi-bin/carddisp.pl?gene=LPL
KIF2A	Kinesin Family Member 2A	Protein Coding	O00139	51	GC05P062306	5.35455	https://www.genecards.org/cgi-bin/carddisp.pl?gene=KIF2A
MORC2	MORC Family CW-Type Zinc Finger 2	Protein Coding	Q9Y6X9	48	GC22M030925	5.34546	https://www.genecards.org/cgi-bin/carddisp.pl?gene=MORC2
NEDD4L	NEDD4 Like E3 Ubiquitin Protein Ligase	Protein Coding	Q96PU5	54	GC18P058044	5.34438	https://www.genecards.org/cgi-bin/carddisp.pl?gene=NEDD4L
ELOVL5	ELOVL Fatty Acid Elongase 5	Protein Coding	Q9NYP7	50	GC06M053267	5.3367	https://www.genecards.org/cgi-bin/carddisp.pl?gene=ELOVL5
PTPRC	Protein Tyrosine Phosphatase Receptor Type C	Protein Coding	P08575	61	GC01P198607	5.3337	https://www.genecards.org/cgi-bin/carddisp.pl?gene=PTPRC
WFS1	Wolframin ER Transmembrane Glycoprotein	Protein Coding	O76024	54	GC04P006269	5.32409	https://www.genecards.org/cgi-bin/carddisp.pl?gene=WFS1
VARS2	Valyl-TRNA Synthetase 2, Mitochondrial	Protein Coding	Q5ST30	50	GC06P125477	5.32263	https://www.genecards.org/cgi-bin/carddisp.pl?gene=VARS2
DTYMK	Deoxythymidylate Kinase	Protein Coding	P23919	52	GC02M241675	5.32212	https://www.genecards.org/cgi-bin/carddisp.pl?gene=DTYMK
MYCN	MYCN Proto-Oncogene, BHLH Transcription Factor	Protein Coding	P04198	56	GC02P015964	5.3182	https://www.genecards.org/cgi-bin/carddisp.pl?gene=MYCN
PSMC3	Proteasome 26S Subunit, ATPase 3	Protein Coding	P17980	52	GC11M120845	5.31798	https://www.genecards.org/cgi-bin/carddisp.pl?gene=PSMC3
CERS3	Ceramide Synthase 3	Protein Coding	Q8IU89	48	GC15M145058	5.31738	https://www.genecards.org/cgi-bin/carddisp.pl?gene=CERS3
PLXNA1	Plexin A1	Protein Coding	Q9UIW2	52	GC03P126986	5.30686	https://www.genecards.org/cgi-bin/carddisp.pl?gene=PLXNA1
TYMP	Thymidine Phosphorylase	Protein Coding	P19971	56	GC22M050525	5.30581	https://www.genecards.org/cgi-bin/carddisp.pl?gene=TYMP
LOX	Lysyl Oxidase	Protein Coding	P28300	56	GC05M122063	5.30342	https://www.genecards.org/cgi-bin/carddisp.pl?gene=LOX
RET	Ret Proto-Oncogene	Protein Coding	P07949	63	GC10P044088	5.29264	https://www.genecards.org/cgi-bin/carddisp.pl?gene=RET
ELOVL7	ELOVL Fatty Acid Elongase 7	Protein Coding	A1L3X0	43	GC05M060751	5.2897	https://www.genecards.org/cgi-bin/carddisp.pl?gene=ELOVL7
RPS6KC1	Ribosomal Protein S6 Kinase C1	Protein Coding	Q96S38	45	GC01P213051	5.2891	https://www.genecards.org/cgi-bin/carddisp.pl?gene=RPS6KC1
AMPD2	Adenosine Monophosphate Deaminase 2	Protein Coding	Q01433	54	GC01P109616	5.28607	https://www.genecards.org/cgi-bin/carddisp.pl?gene=AMPD2
SMAD3	SMAD Family Member 3	Protein Coding	P84022	61	GC15P067063	5.28313	https://www.genecards.org/cgi-bin/carddisp.pl?gene=SMAD3
IGF2	Insulin Like Growth Factor 2	Protein Coding	P01344	57	GC11M010286	5.282	https://www.genecards.org/cgi-bin/carddisp.pl?gene=IGF2
CCL5	C-C Motif Chemokine Ligand 5	Protein Coding	P13501	52	GC17M035871	5.28125	https://www.genecards.org/cgi-bin/carddisp.pl?gene=CCL5
SLC39A14	Solute Carrier Family 39 Member 14	Protein Coding	Q15043	52	GC08P022367	5.28047	https://www.genecards.org/cgi-bin/carddisp.pl?gene=SLC39A14
ERCC6	ERCC Excision Repair 6, Chromatin Remodeling Factor	Protein Coding	Q03468	55	GC10M049454	5.27443	https://www.genecards.org/cgi-bin/carddisp.pl?gene=ERCC6
ACADM	Acyl-CoA Dehydrogenase Medium Chain	Protein Coding	P11310	55	GC01P075724	5.26952	https://www.genecards.org/cgi-bin/carddisp.pl?gene=ACADM
HEXB	Hexosaminidase Subunit Beta	Protein Coding	P07686	56	GC05P074640	5.26873	https://www.genecards.org/cgi-bin/carddisp.pl?gene=HEXB
DENND5A	DENN Domain Containing 5A	Protein Coding	Q6IQ26	47	GC11M011537	5.26765	https://www.genecards.org/cgi-bin/carddisp.pl?gene=DENND5A
SMARCC1	SWI/SNF Related, Matrix Associated, Actin Dependent Regulator Of Chromatin Subfamily C Member 1	Protein Coding	Q92922	52	GC03M047585	5.26559	https://www.genecards.org/cgi-bin/carddisp.pl?gene=SMARCC1
CCK	Cholecystokinin	Protein Coding	P06307	51	GC03M042274	5.26198	https://www.genecards.org/cgi-bin/carddisp.pl?gene=CCK
ASS1	Argininosuccinate Synthase 1	Protein Coding	P00966	57	GC09P130444	5.26113	https://www.genecards.org/cgi-bin/carddisp.pl?gene=ASS1
CXCL10	C-X-C Motif Chemokine Ligand 10	Protein Coding	P02778	53	GC04M076021	5.25934	https://www.genecards.org/cgi-bin/carddisp.pl?gene=CXCL10
TPRKB	TP53RK Binding Protein	Protein Coding	Q9Y3C4	47	GC02M073730	5.25756	https://www.genecards.org/cgi-bin/carddisp.pl?gene=TPRKB
PNP	Purine Nucleoside Phosphorylase	Protein Coding	P00491	58	GC14P043115	5.25477	https://www.genecards.org/cgi-bin/carddisp.pl?gene=PNP
LTBP1	Latent Transforming Growth Factor Beta Binding Protein 1	Protein Coding	Q14766	53	GC02P032946	5.25019	https://www.genecards.org/cgi-bin/carddisp.pl?gene=LTBP1
TRAPPC11	Trafficking Protein Particle Complex Subunit 11	Protein Coding	Q7Z392	45	GC04P183659	5.24877	https://www.genecards.org/cgi-bin/carddisp.pl?gene=TRAPPC11
RPS6KA3	Ribosomal Protein S6 Kinase A3	Protein Coding	P51812	61	GC0XM020149	5.24814	https://www.genecards.org/cgi-bin/carddisp.pl?gene=RPS6KA3
HMGCL	3-Hydroxy-3-Methylglutaryl-CoA Lyase	Protein Coding	P35914	54	GC01M023801	5.24808	https://www.genecards.org/cgi-bin/carddisp.pl?gene=HMGCL
NOTCH2NLC	Notch 2 N-Terminal Like C	Protein Coding	P0DPK4	22	GC01P149390	5.24011	https://www.genecards.org/cgi-bin/carddisp.pl?gene=NOTCH2NLC
CC2D2A	Coiled-Coil And C2 Domain Containing 2A	Protein Coding	Q9P2K1	48	GC04P023768	5.23264	https://www.genecards.org/cgi-bin/carddisp.pl?gene=CC2D2A
SIRT1	Sirtuin 1	Protein Coding	Q96EB6	57	GC10P067884	5.2314	https://www.genecards.org/cgi-bin/carddisp.pl?gene=SIRT1
NAGA	Alpha-N-Acetylgalactosaminidase	Protein Coding	P17050	54	GC22M042058	5.22486	https://www.genecards.org/cgi-bin/carddisp.pl?gene=NAGA
RNU7-1	RNA, U7 Small Nuclear 1	RNA Gene		21	GC12P035968	5.22402	https://www.genecards.org/cgi-bin/carddisp.pl?gene=RNU7-1
CPLX1	Complexin 1	Protein Coding	O14810	50	GC04M000784	5.21631	https://www.genecards.org/cgi-bin/carddisp.pl?gene=CPLX1
SACS	Sacsin Molecular Chaperone	Protein Coding	Q9NZJ4	47	GC13M023288	5.21577	https://www.genecards.org/cgi-bin/carddisp.pl?gene=SACS
SPTBN4	Spectrin Beta, Non-Erythrocytic 4	Protein Coding	Q9H254	47	GC19P040466	5.213	https://www.genecards.org/cgi-bin/carddisp.pl?gene=SPTBN4
PHOX2A	Paired Like Homeobox 2A	Protein Coding	O14813	51	GC11M072239	5.21207	https://www.genecards.org/cgi-bin/carddisp.pl?gene=PHOX2A
CS	Citrate Synthase	Protein Coding	O75390	53	GC12M056271	5.19914	https://www.genecards.org/cgi-bin/carddisp.pl?gene=CS
MAPK3	Mitogen-Activated Protein Kinase 3	Protein Coding	P27361	57	GC16M043239	5.19735	https://www.genecards.org/cgi-bin/carddisp.pl?gene=MAPK3
MTFMT	Mitochondrial Methionyl-TRNA Formyltransferase	Protein Coding	Q96DP5	48	GC15M065001	5.18659	https://www.genecards.org/cgi-bin/carddisp.pl?gene=MTFMT
ATXN7	Ataxin 7	Protein Coding	O15265	51	GC03P063874	5.17046	https://www.genecards.org/cgi-bin/carddisp.pl?gene=ATXN7
DAG1	Dystroglycan 1	Protein Coding	Q14118	55	GC03P055996	5.16838	https://www.genecards.org/cgi-bin/carddisp.pl?gene=DAG1
GLI3	GLI Family Zinc Finger 3	Protein Coding	P10071	57	GC07M041960	5.16755	https://www.genecards.org/cgi-bin/carddisp.pl?gene=GLI3
MUC1	Mucin 1, Cell Surface Associated	Protein Coding	P15941	56	GC01M155185	5.16648	https://www.genecards.org/cgi-bin/carddisp.pl?gene=MUC1
LOC130005193	ATAC-STARR-Seq Lymphoblastoid Silent Region 3099	Functional Element		8	GC11P010349	5.16186	https://www.genecards.org/cgi-bin/carddisp.pl?gene=LOC130005193
BCS1L	BCS1 Homolog, Ubiquinol-Cytochrome C Reductase Complex Chaperone	Protein Coding	Q9Y276	54	GC02P218658	5.15982	https://www.genecards.org/cgi-bin/carddisp.pl?gene=BCS1L
SYT2	Synaptotagmin 2	Protein Coding	Q8N9I0	52	GC01M202559	5.15975	https://www.genecards.org/cgi-bin/carddisp.pl?gene=SYT2
MAPK14	Mitogen-Activated Protein Kinase 14	Protein Coding	Q16539	59	GC06P125627	5.15904	https://www.genecards.org/cgi-bin/carddisp.pl?gene=MAPK14
PRKCG	Protein Kinase C Gamma	Protein Coding	P05129	59	GC19P053879	5.15817	https://www.genecards.org/cgi-bin/carddisp.pl?gene=PRKCG
HRAS	HRas Proto-Oncogene, GTPase	Protein Coding	P01112	61	GC11M010201	5.15474	https://www.genecards.org/cgi-bin/carddisp.pl?gene=HRAS
ISG15	ISG15 Ubiquitin Like Modifier	Protein Coding	P05161	55	GC01P001001	5.15001	https://www.genecards.org/cgi-bin/carddisp.pl?gene=ISG15
RUBCN	Rubicon Autophagy Regulator	Protein Coding	Q92622	47	GC03M198867	5.14865	https://www.genecards.org/cgi-bin/carddisp.pl?gene=RUBCN
SMARCA5	SWI/SNF Related, Matrix Associated, Actin Dependent Regulator Of Chromatin, Subfamily A, Member 5	Protein Coding	O60264	50	GC04P143513	5.14156	https://www.genecards.org/cgi-bin/carddisp.pl?gene=SMARCA5
AIP	Aryl Hydrocarbon Receptor Interacting Protein	Protein Coding	O00170	51	GC11P067468	5.13875	https://www.genecards.org/cgi-bin/carddisp.pl?gene=AIP
NLRP3	NLR Family Pyrin Domain Containing 3	Protein Coding	Q96P20	57	GC01P247416	5.13763	https://www.genecards.org/cgi-bin/carddisp.pl?gene=NLRP3
SLC52A1	Solute Carrier Family 52 Member 1	Protein Coding	Q9NWF4	47	GC17M005032	5.12995	https://www.genecards.org/cgi-bin/carddisp.pl?gene=SLC52A1
SMARCA2	SWI/SNF Related, Matrix Associated, Actin Dependent Regulator Of Chromatin, Subfamily A, Member 2	Protein Coding	P51531	58	GC09P001980	5.12592	https://www.genecards.org/cgi-bin/carddisp.pl?gene=SMARCA2
ATP1A1	ATPase Na+/K+ Transporting Subunit Alpha 1	Protein Coding	P05023	58	GC01P116372	5.12471	https://www.genecards.org/cgi-bin/carddisp.pl?gene=ATP1A1
KIFBP	Kinesin Family Binding Protein	Protein Coding	Q96EK5	46	GC10P068993	5.12404	https://www.genecards.org/cgi-bin/carddisp.pl?gene=KIFBP
ALDH5A1	Aldehyde Dehydrogenase 5 Family Member A1	Protein Coding	P51649	56	GC06P024494	5.11929	https://www.genecards.org/cgi-bin/carddisp.pl?gene=ALDH5A1
GABRA1	Gamma-Aminobutyric Acid Type A Receptor Subunit Alpha1	Protein Coding	P14867	56	GC05P161847	5.11362	https://www.genecards.org/cgi-bin/carddisp.pl?gene=GABRA1
MARS2	Methionyl-TRNA Synthetase 2, Mitochondrial	Protein Coding	Q96GW9	51	GC02P197705	5.11304	https://www.genecards.org/cgi-bin/carddisp.pl?gene=MARS2
TRPM7	Transient Receptor Potential Cation Channel Subfamily M Member 7	Protein Coding	Q96QT4	52	GC15M050552	5.10339	https://www.genecards.org/cgi-bin/carddisp.pl?gene=TRPM7
ETFB	Electron Transfer Flavoprotein Subunit Beta	Protein Coding	P38117	51	GC19M051345	5.10246	https://www.genecards.org/cgi-bin/carddisp.pl?gene=ETFB
PEX12	Peroxisomal Biogenesis Factor 12	Protein Coding	O00623	48	GC17M035574	5.09581	https://www.genecards.org/cgi-bin/carddisp.pl?gene=PEX12
RELA	RELA Proto-Oncogene, NF-KB Subunit	Protein Coding	Q04206	59	GC11M065653	5.07846	https://www.genecards.org/cgi-bin/carddisp.pl?gene=RELA
VCAM1	Vascular Cell Adhesion Molecule 1	Protein Coding	P19320	55	GC01P100719	5.07779	https://www.genecards.org/cgi-bin/carddisp.pl?gene=VCAM1
HSPB6	Heat Shock Protein Family B (Small) Member 6	Protein Coding	O14558	47	GC19M088841	5.07292	https://www.genecards.org/cgi-bin/carddisp.pl?gene=HSPB6
OTULIN	OTU Deubiquitinase With Linear Linkage Specificity	Protein Coding	Q96BN8	49	GC05P014677	5.06904	https://www.genecards.org/cgi-bin/carddisp.pl?gene=OTULIN
MRPL11	Mitochondrial Ribosomal Protein L11	Protein Coding	Q9Y3B7	44	GC11M121262	5.0677	https://www.genecards.org/cgi-bin/carddisp.pl?gene=MRPL11
BUB1B	BUB1 Mitotic Checkpoint Serine/Threonine Kinase B	Protein Coding	O60566	58	GC15P040161	5.05604	https://www.genecards.org/cgi-bin/carddisp.pl?gene=BUB1B
ITGA2	Integrin Subunit Alpha 2	Protein Coding	P17301	54	GC05P052989	5.05142	https://www.genecards.org/cgi-bin/carddisp.pl?gene=ITGA2
ABAT	4-Aminobutyrate Aminotransferase	Protein Coding	P80404	55	GC16P008674	5.03603	https://www.genecards.org/cgi-bin/carddisp.pl?gene=ABAT
MIRLET7B	MicroRNA Let-7b	RNA Gene		27	GC22P065374	5.0359	https://www.genecards.org/cgi-bin/carddisp.pl?gene=MIRLET7B
JPH3	Junctophilin 3	Protein Coding	Q8WXH2	49	GC16P087601	5.03537	https://www.genecards.org/cgi-bin/carddisp.pl?gene=JPH3
MAPK8	Mitogen-Activated Protein Kinase 8	Protein Coding	P45983	58	GC10P048306	5.03071	https://www.genecards.org/cgi-bin/carddisp.pl?gene=MAPK8
WDR4	WD Repeat Domain 4	Protein Coding	P57081	47	GC21M042843	5.02809	https://www.genecards.org/cgi-bin/carddisp.pl?gene=WDR4
PET100	PET100 Cytochrome C Oxidase Chaperone	Protein Coding	P0DJ07	38	GC19P102154	5.0232	https://www.genecards.org/cgi-bin/carddisp.pl?gene=PET100
SOX3	SRY-Box Transcription Factor 3	Protein Coding	P41225	52	GC0XM140502	5.02117	https://www.genecards.org/cgi-bin/carddisp.pl?gene=SOX3
PIK3C2A	Phosphatidylinositol-4-Phosphate 3-Kinase Catalytic Subunit Type 2 Alpha	Protein Coding	O00443	55	GC11M017898	5.01323	https://www.genecards.org/cgi-bin/carddisp.pl?gene=PIK3C2A
SLC5A7	Solute Carrier Family 5 Member 7	Protein Coding	Q9GZV3	52	GC02P107969	5.00819	https://www.genecards.org/cgi-bin/carddisp.pl?gene=SLC5A7
SLC1A1	Solute Carrier Family 1 Member 1	Protein Coding	P43005	57	GC09P004490	5.00716	https://www.genecards.org/cgi-bin/carddisp.pl?gene=SLC1A1
CHGA	Chromogranin A	Protein Coding	P10645	52	GC14P092984	5.00455	https://www.genecards.org/cgi-bin/carddisp.pl?gene=CHGA
MCCC2	Methylcrotonyl-CoA Carboxylase Subunit 2	Protein Coding	Q9HCC0	52	GC05P076636	4.99826	https://www.genecards.org/cgi-bin/carddisp.pl?gene=MCCC2
SLC12A2	Solute Carrier Family 12 Member 2	Protein Coding	P55011	58	GC05P128083	4.99813	https://www.genecards.org/cgi-bin/carddisp.pl?gene=SLC12A2
BMS1	BMS1 Ribosome Biogenesis Factor	Protein Coding	Q14692	47	GC10P042782	4.99619	https://www.genecards.org/cgi-bin/carddisp.pl?gene=BMS1
ATP5F1A	ATP Synthase F1 Subunit Alpha	Protein Coding	P25705	54	GC18M046081	4.99512	https://www.genecards.org/cgi-bin/carddisp.pl?gene=ATP5F1A
FURIN	Furin, Paired Basic Amino Acid Cleaving Enzyme	Protein Coding	P09958	56	GC15P090868	4.99495	https://www.genecards.org/cgi-bin/carddisp.pl?gene=FURIN
SON	SON DNA And RNA Binding Protein	Protein Coding	P18583	48	GC21P033542	4.99286	https://www.genecards.org/cgi-bin/carddisp.pl?gene=SON
GAL	Galanin And GMAP Prepropeptide	Protein Coding	P22466	54	GC11P084764	4.96855	https://www.genecards.org/cgi-bin/carddisp.pl?gene=GAL
HSPB1	Heat Shock Protein Family B (Small) Member 1	Protein Coding	P04792	60	GC07P076302	4.96734	https://www.genecards.org/cgi-bin/carddisp.pl?gene=HSPB1
VPS13A	Vacuolar Protein Sorting 13 Homolog A	Protein Coding	Q96RL7	50	GC09P077177	4.95017	https://www.genecards.org/cgi-bin/carddisp.pl?gene=VPS13A
KCNB1	Potassium Voltage-Gated Channel Subfamily B Member 1	Protein Coding	Q14721	55	GC20M049293	4.9474	https://www.genecards.org/cgi-bin/carddisp.pl?gene=KCNB1
MYPN	Myopalladin	Protein Coding	Q86TC9	51	GC10P068106	4.94727	https://www.genecards.org/cgi-bin/carddisp.pl?gene=MYPN
LOC126860554	MED14-Independent Group 3 Enhancer GRCh37_chr9:737889-739088	Functional Element		2	GC09P000737	4.93911	https://www.genecards.org/cgi-bin/carddisp.pl?gene=LOC126860554
NSF	N-Ethylmaleimide Sensitive Factor, Vesicle Fusing ATPase	Protein Coding	P46459	53	GC17P046590	4.91952	https://www.genecards.org/cgi-bin/carddisp.pl?gene=NSF
OTUD6B	OTU Deubiquitinase 6B	Protein Coding	Q8N6M0	49	GC08P091070	4.91329	https://www.genecards.org/cgi-bin/carddisp.pl?gene=OTUD6B
MAN2C1	Mannosidase Alpha Class 2C Member 1	Protein Coding	Q9NTJ4	49	GC15M075355	4.91231	https://www.genecards.org/cgi-bin/carddisp.pl?gene=MAN2C1
FN1	Fibronectin 1	Protein Coding	P02751	59	GC02M215360	4.90886	https://www.genecards.org/cgi-bin/carddisp.pl?gene=FN1
APOD	Apolipoprotein D	Protein Coding	P05090	51	GC03M195568	4.90812	https://www.genecards.org/cgi-bin/carddisp.pl?gene=APOD
NCAPD2	Non-SMC Condensin I Complex Subunit D2	Protein Coding	Q15021	50	GC12P006493	4.90538	https://www.genecards.org/cgi-bin/carddisp.pl?gene=NCAPD2
CFLAR	CASP8 And FADD Like Apoptosis Regulator	Protein Coding	O15519	53	GC02P201446	4.90253	https://www.genecards.org/cgi-bin/carddisp.pl?gene=CFLAR
MAP2K1	Mitogen-Activated Protein Kinase Kinase 1	Protein Coding	Q02750	63	GC15P066386	4.89031	https://www.genecards.org/cgi-bin/carddisp.pl?gene=MAP2K1
GOT2	Glutamic-Oxaloacetic Transaminase 2	Protein Coding	P00505	56	GC16M058707	4.88178	https://www.genecards.org/cgi-bin/carddisp.pl?gene=GOT2
PRF1	Perforin 1	Protein Coding	P14222	55	GC10M070597	4.87993	https://www.genecards.org/cgi-bin/carddisp.pl?gene=PRF1
TBL2	Transducin Beta Like 2	Protein Coding	Q9Y4P3	47	GC07M074391	4.86727	https://www.genecards.org/cgi-bin/carddisp.pl?gene=TBL2
CTC1	CST Telomere Replication Complex Component 1	Protein Coding	Q2NKJ3	44	GC17M017032	4.86306	https://www.genecards.org/cgi-bin/carddisp.pl?gene=CTC1
DGKZ	Diacylglycerol Kinase Zeta	Protein Coding	Q13574	45	GC11P046332	4.85785	https://www.genecards.org/cgi-bin/carddisp.pl?gene=DGKZ
PURA	Purine Rich Element Binding Protein A	Protein Coding	Q00577	54	GC05P150650	4.85772	https://www.genecards.org/cgi-bin/carddisp.pl?gene=PURA
CHIT1	Chitinase 1	Protein Coding	Q13231	52	GC01M203213	4.8576	https://www.genecards.org/cgi-bin/carddisp.pl?gene=CHIT1
GP1BB	Glycoprotein Ib Platelet Subunit Beta	Protein Coding	P13224	52	GC22P064464	4.85665	https://www.genecards.org/cgi-bin/carddisp.pl?gene=GP1BB
LIF	LIF Interleukin 6 Family Cytokine	Protein Coding	P15018	52	GC22M030240	4.85055	https://www.genecards.org/cgi-bin/carddisp.pl?gene=LIF
SYN1	Synapsin I	Protein Coding	P17600	53	GC0XM047571	4.84455	https://www.genecards.org/cgi-bin/carddisp.pl?gene=SYN1
SGCD	Sarcoglycan Delta	Protein Coding	Q92629	52	GC05P155686	4.83961	https://www.genecards.org/cgi-bin/carddisp.pl?gene=SGCD
IREB2	Iron Responsive Element Binding Protein 2	Protein Coding	P48200	54	GC15P078437	4.83668	https://www.genecards.org/cgi-bin/carddisp.pl?gene=IREB2
OPA1	OPA1 Mitochondrial Dynamin Like GTPase	Protein Coding	O60313	53	GC03P193594	4.8347	https://www.genecards.org/cgi-bin/carddisp.pl?gene=OPA1
OGDH	Oxoglutarate Dehydrogenase	Protein Coding	Q02218	55	GC07P044606	4.82987	https://www.genecards.org/cgi-bin/carddisp.pl?gene=OGDH
NGFR	Nerve Growth Factor Receptor	Protein Coding	P08138	56	GC17P049495	4.82607	https://www.genecards.org/cgi-bin/carddisp.pl?gene=NGFR
NFIB	Nuclear Factor I B	Protein Coding	O00712	53	GC09M014077	4.8214	https://www.genecards.org/cgi-bin/carddisp.pl?gene=NFIB
CIZ1	CDKN1A Interacting Zinc Finger Protein 1	Protein Coding	Q9ULV3	45	GC09M129221	4.81799	https://www.genecards.org/cgi-bin/carddisp.pl?gene=CIZ1
VLDLR-AS1	VLDLR Antisense RNA 1	RNA Gene		21	GC09M002386	4.809	https://www.genecards.org/cgi-bin/carddisp.pl?gene=VLDLR-AS1
ERMARD	ER Membrane Associated RNA Degradation	Protein Coding	Q5T6L9	39	GC06P169751	4.80528	https://www.genecards.org/cgi-bin/carddisp.pl?gene=ERMARD
LIPT2	Lipoyl(Octanoyl) Transferase 2	Protein Coding	A6NK58	41	GC11M121555	4.80277	https://www.genecards.org/cgi-bin/carddisp.pl?gene=LIPT2
IGLON5	IgLON Family Member 5	Protein Coding	A6NGN9	42	GC19P051311	4.7788	https://www.genecards.org/cgi-bin/carddisp.pl?gene=IGLON5
KMT2C	Lysine Methyltransferase 2C	Protein Coding	Q8NEZ4	52	GC07M152134	4.77714	https://www.genecards.org/cgi-bin/carddisp.pl?gene=KMT2C
BCL11B	BCL11 Transcription Factor B	Protein Coding	Q9C0K0	52	GC14M099169	4.77527	https://www.genecards.org/cgi-bin/carddisp.pl?gene=BCL11B
MT-TW	Mitochondrially Encoded TRNA-Trp (UGA/G)	RNA Gene		20	GCMTP005514	4.77524	https://www.genecards.org/cgi-bin/carddisp.pl?gene=MT-TW
TMCO1	Transmembrane And Coiled-Coil Domains 1	Protein Coding	Q9UM00	48	GC01M165724	4.77389	https://www.genecards.org/cgi-bin/carddisp.pl?gene=TMCO1
RAD51	RAD51 Recombinase	Protein Coding	Q06609	59	GC15P040694	4.77368	https://www.genecards.org/cgi-bin/carddisp.pl?gene=RAD51
RTN4	Reticulon 4	Protein Coding	Q9NQC3	54	GC02M054934	4.76975	https://www.genecards.org/cgi-bin/carddisp.pl?gene=RTN4
ACOX1	Acyl-CoA Oxidase 1	Protein Coding	Q15067	54	GC17M075941	4.76746	https://www.genecards.org/cgi-bin/carddisp.pl?gene=ACOX1
LRIG2	Leucine Rich Repeats And Immunoglobulin Like Domains 2	Protein Coding	O94898	48	GC01P113073	4.76643	https://www.genecards.org/cgi-bin/carddisp.pl?gene=LRIG2
CELF2	CUGBP Elav-Like Family Member 2	Protein Coding	O95319	53	GC10P010462	4.76424	https://www.genecards.org/cgi-bin/carddisp.pl?gene=CELF2
TP53RK	TP53 Regulating Kinase	Protein Coding	Q96S44	50	GC20M046684	4.75864	https://www.genecards.org/cgi-bin/carddisp.pl?gene=TP53RK
LAGE3	L Antigen Family Member 3	Protein Coding	Q14657	44	GC0XM154477	4.75864	https://www.genecards.org/cgi-bin/carddisp.pl?gene=LAGE3
UNC80	Unc-80 Homolog, NALCN Channel Complex Subunit	Protein Coding	Q8N2C7	43	GC02P209771	4.75714	https://www.genecards.org/cgi-bin/carddisp.pl?gene=UNC80
COQ4	Coenzyme Q4	Protein Coding	Q9Y3A0	48	GC09P128322	4.75566	https://www.genecards.org/cgi-bin/carddisp.pl?gene=COQ4
STAT3	Signal Transducer And Activator Of Transcription 3	Protein Coding	P40763	62	GC17M042313	4.74781	https://www.genecards.org/cgi-bin/carddisp.pl?gene=STAT3
TAC1	Tachykinin Precursor 1	Protein Coding	P20366	49	GC07P097734	4.74774	https://www.genecards.org/cgi-bin/carddisp.pl?gene=TAC1
ERVW-1	Endogenous Retrovirus Group W Member 1, Envelope	Protein Coding	Q9UQF0	44	GC07M092468	4.74598	https://www.genecards.org/cgi-bin/carddisp.pl?gene=ERVW-1
SIGMAR1	Sigma Non-Opioid Intracellular Receptor 1	Protein Coding	Q99720	55	GC09M034634	4.74588	https://www.genecards.org/cgi-bin/carddisp.pl?gene=SIGMAR1
WDR26	WD Repeat Domain 26	Protein Coding	Q9H7D7	50	GC01M224385	4.74572	https://www.genecards.org/cgi-bin/carddisp.pl?gene=WDR26
SRC	SRC Proto-Oncogene, Non-Receptor Tyrosine Kinase	Protein Coding	P12931	60	GC20P037344	4.74469	https://www.genecards.org/cgi-bin/carddisp.pl?gene=SRC
CD68	CD68 Molecule	Protein Coding	P34810	48	GC17P007579	4.74258	https://www.genecards.org/cgi-bin/carddisp.pl?gene=CD68
SPARC	Secreted Protein Acidic And Cysteine Rich	Protein Coding	P09486	57	GC05M151661	4.7334	https://www.genecards.org/cgi-bin/carddisp.pl?gene=SPARC
MAF	MAF BZIP Transcription Factor	Protein Coding	O75444	54	GC16M079204	4.72368	https://www.genecards.org/cgi-bin/carddisp.pl?gene=MAF
KLHL40	Kelch Like Family Member 40	Protein Coding	Q2TBA0	45	GC03P042685	4.71718	https://www.genecards.org/cgi-bin/carddisp.pl?gene=KLHL40
TUBA8	Tubulin Alpha 8	Protein Coding	Q9NY65	52	GC22P018110	4.71568	https://www.genecards.org/cgi-bin/carddisp.pl?gene=TUBA8
MT-TS1	Mitochondrially Encoded TRNA-Ser (UCN) 1	RNA Gene		21	GCMTM007447	4.71187	https://www.genecards.org/cgi-bin/carddisp.pl?gene=MT-TS1
THAP4	THAP Domain Containing 4	Protein Coding	Q8WY91	41	GC02M241584	4.70067	https://www.genecards.org/cgi-bin/carddisp.pl?gene=THAP4
KIF1B	Kinesin Family Member 1B	Protein Coding	O60333	52	GC01P010210	4.6988	https://www.genecards.org/cgi-bin/carddisp.pl?gene=KIF1B
CKB	Creatine Kinase B	Protein Coding	P12277	53	GC14M103519	4.69747	https://www.genecards.org/cgi-bin/carddisp.pl?gene=CKB
MB	Myoglobin	Protein Coding	P02144	54	GC22M035606	4.68985	https://www.genecards.org/cgi-bin/carddisp.pl?gene=MB
CAPN1	Calpain 1	Protein Coding	P07384	58	GC11P084549	4.67826	https://www.genecards.org/cgi-bin/carddisp.pl?gene=CAPN1
FGF14	Fibroblast Growth Factor 14	Protein Coding	Q92915	51	GC13M101710	4.66761	https://www.genecards.org/cgi-bin/carddisp.pl?gene=FGF14
FOXC1	Forkhead Box C1	Protein Coding	Q12948	52	GC06P001621	4.66621	https://www.genecards.org/cgi-bin/carddisp.pl?gene=FOXC1
CHKA	Choline Kinase Alpha	Protein Coding	P35790	52	GC11M068052	4.65764	https://www.genecards.org/cgi-bin/carddisp.pl?gene=CHKA
SMPD4	Sphingomyelin Phosphodiesterase 4	Protein Coding	Q9NXE4	48	GC02M130151	4.65197	https://www.genecards.org/cgi-bin/carddisp.pl?gene=SMPD4
HSP90AA1	Heat Shock Protein 90 Alpha Family Class A Member 1	Protein Coding	P07900	60	GC14M102080	4.64334	https://www.genecards.org/cgi-bin/carddisp.pl?gene=HSP90AA1
ACTC1	Actin Alpha Cardiac Muscle 1	Protein Coding	P68032	52	GC15M034790	4.64109	https://www.genecards.org/cgi-bin/carddisp.pl?gene=ACTC1
NUP133	Nucleoporin 133	Protein Coding	Q8WUM0	50	GC01M230139	4.63526	https://www.genecards.org/cgi-bin/carddisp.pl?gene=NUP133
ATP7B	ATPase Copper Transporting Beta	Protein Coding	P35670	56	GC13M051930	4.63393	https://www.genecards.org/cgi-bin/carddisp.pl?gene=ATP7B
STUB1	STIP1 Homology And U-Box Containing Protein 1	Protein Coding	Q9UNE7	54	GC16P064961	4.62709	https://www.genecards.org/cgi-bin/carddisp.pl?gene=STUB1
NOP56	NOP56 Ribonucleoprotein	Protein Coding	O00567	52	GC20P007575	4.62198	https://www.genecards.org/cgi-bin/carddisp.pl?gene=NOP56
ITGA2B	Integrin Subunit Alpha 2b	Protein Coding	P08514	60	GC17M071824	4.62004	https://www.genecards.org/cgi-bin/carddisp.pl?gene=ITGA2B
NPPB	Natriuretic Peptide B	Protein Coding	P16860	51	GC01M013631	4.61621	https://www.genecards.org/cgi-bin/carddisp.pl?gene=NPPB
GABRD	Gamma-Aminobutyric Acid Type A Receptor Subunit Delta	Protein Coding	O14764	55	GC01P002019	4.61616	https://www.genecards.org/cgi-bin/carddisp.pl?gene=GABRD
PEX2	Peroxisomal Biogenesis Factor 2	Protein Coding	P28328	52	GC08M076980	4.61409	https://www.genecards.org/cgi-bin/carddisp.pl?gene=PEX2
WASHC5	WASH Complex Subunit 5	Protein Coding	Q12768	47	GC08M135834	4.60895	https://www.genecards.org/cgi-bin/carddisp.pl?gene=WASHC5
VRK1	VRK Serine/Threonine Kinase 1	Protein Coding	Q99986	56	GC14P096797	4.60215	https://www.genecards.org/cgi-bin/carddisp.pl?gene=VRK1
PRORP-PSMA6	PRORP-PSMA6 Readthrough	RNA Gene		13	GC14P045246	4.59486	https://www.genecards.org/cgi-bin/carddisp.pl?gene=PRORP-PSMA6
FOXP2	Forkhead Box P2	Protein Coding	O15409	52	GC07P114086	4.59057	https://www.genecards.org/cgi-bin/carddisp.pl?gene=FOXP2
RAB23	RAB23, Member RAS Oncogene Family	Protein Coding	Q9ULC3	51	GC06M091152	4.5887	https://www.genecards.org/cgi-bin/carddisp.pl?gene=RAB23
SLC9A6	Solute Carrier Family 9 Member A6	Protein Coding	Q92581	54	GC0XP135985	4.58786	https://www.genecards.org/cgi-bin/carddisp.pl?gene=SLC9A6
GSTM1	Glutathione S-Transferase Mu 1	Protein Coding	P09488	51	GC01P109687	4.58697	https://www.genecards.org/cgi-bin/carddisp.pl?gene=GSTM1
BRCA1	BRCA1 DNA Repair Associated	Protein Coding	P38398	59	GC17M043044	4.5855	https://www.genecards.org/cgi-bin/carddisp.pl?gene=BRCA1
PMS2	PMS1 Homolog 2, Mismatch Repair System Component	Protein Coding	P54278	57	GC07M005973	4.58278	https://www.genecards.org/cgi-bin/carddisp.pl?gene=PMS2
LCAT	Lecithin-Cholesterol Acyltransferase	Protein Coding	P04180	56	GC16M067939	4.57735	https://www.genecards.org/cgi-bin/carddisp.pl?gene=LCAT
HSPA8	Heat Shock Protein Family A (Hsp70) Member 8	Protein Coding	P11142	58	GC11M123057	4.57552	https://www.genecards.org/cgi-bin/carddisp.pl?gene=HSPA8
HEXA	Hexosaminidase Subunit Alpha	Protein Coding	P06865	55	GC15M072340	4.57498	https://www.genecards.org/cgi-bin/carddisp.pl?gene=HEXA
LRRC37A	Leucine Rich Repeat Containing 37A	Protein Coding	A6NMS7	38	GC17P101725	4.57275	https://www.genecards.org/cgi-bin/carddisp.pl?gene=LRRC37A
EYA1	EYA Transcriptional Coactivator And Phosphatase 1	Protein Coding	Q99502	52	GC08M071210	4.5714	https://www.genecards.org/cgi-bin/carddisp.pl?gene=EYA1
SEMA3E	Semaphorin 3E	Protein Coding	O15041	51	GC07M083363	4.56897	https://www.genecards.org/cgi-bin/carddisp.pl?gene=SEMA3E
DMD	Dystrophin	Protein Coding	P11532	54	GC0XM031097	4.56852	https://www.genecards.org/cgi-bin/carddisp.pl?gene=DMD
ABCD4	ATP Binding Cassette Subfamily D Member 4	Protein Coding	O14678	50	GC14M074285	4.56449	https://www.genecards.org/cgi-bin/carddisp.pl?gene=ABCD4
FBXO7	F-Box Protein 7	Protein Coding	Q9Y3I1	51	GC22P032474	4.56382	https://www.genecards.org/cgi-bin/carddisp.pl?gene=FBXO7
MAN2B1	Mannosidase Alpha Class 2B Member 1	Protein Coding	O00754	51	GC19M019573	4.56179	https://www.genecards.org/cgi-bin/carddisp.pl?gene=MAN2B1
ANXA11	Annexin A11	Protein Coding	P50995	52	GC10M080150	4.55548	https://www.genecards.org/cgi-bin/carddisp.pl?gene=ANXA11
UBA5	Ubiquitin Like Modifier Activating Enzyme 5	Protein Coding	Q9GZZ9	49	GC03P132654	4.55341	https://www.genecards.org/cgi-bin/carddisp.pl?gene=UBA5
SDHA	Succinate Dehydrogenase Complex Flavoprotein Subunit A	Protein Coding	P31040	57	GC05P000223	4.55217	https://www.genecards.org/cgi-bin/carddisp.pl?gene=SDHA
ZIC1	Zic Family Member 1	Protein Coding	Q15915	52	GC03P147393	4.55206	https://www.genecards.org/cgi-bin/carddisp.pl?gene=ZIC1
MGME1	Mitochondrial Genome Maintenance Exonuclease 1	Protein Coding	Q9BQP7	45	GC20P017968	4.55078	https://www.genecards.org/cgi-bin/carddisp.pl?gene=MGME1
RD3	RD3 Regulator Of GUCY2D	Protein Coding	Q7Z3Z2	45	GC01M211476	4.55009	https://www.genecards.org/cgi-bin/carddisp.pl?gene=RD3
AR	Androgen Receptor	Protein Coding	P10275	60	GC0XP067544	4.5471	https://www.genecards.org/cgi-bin/carddisp.pl?gene=AR
NDUFV1	NADH:Ubiquinone Oxidoreductase Core Subunit V1	Protein Coding	P49821	54	GC11P084723	4.54542	https://www.genecards.org/cgi-bin/carddisp.pl?gene=NDUFV1
CLCN6	Chloride Voltage-Gated Channel 6	Protein Coding	P51797	51	GC01P011806	4.5434	https://www.genecards.org/cgi-bin/carddisp.pl?gene=CLCN6
SPPL2A	Signal Peptide Peptidase Like 2A	Protein Coding	Q8TCT8	48	GC15M050702	4.54041	https://www.genecards.org/cgi-bin/carddisp.pl?gene=SPPL2A
GPR88	G Protein-Coupled Receptor 88	Protein Coding	Q9GZN0	41	GC01P100538	4.53839	https://www.genecards.org/cgi-bin/carddisp.pl?gene=GPR88
ERCC8	ERCC Excision Repair 8, CSA Ubiquitin Ligase Complex Subunit	Protein Coding	Q13216	50	GC05M060911	4.52627	https://www.genecards.org/cgi-bin/carddisp.pl?gene=ERCC8
FCGR3B	Fc Gamma Receptor IIIb	Protein Coding	O75015	51	GC01M161623	4.51938	https://www.genecards.org/cgi-bin/carddisp.pl?gene=FCGR3B
CTNS	Cystinosin, Lysosomal Cystine Transporter	Protein Coding	O60931	52	GC17P003636	4.50927	https://www.genecards.org/cgi-bin/carddisp.pl?gene=CTNS
PRKAR1A	Protein Kinase CAMP-Dependent Type I Regulatory Subunit Alpha	Protein Coding	P10644	59	GC17P102266	4.50633	https://www.genecards.org/cgi-bin/carddisp.pl?gene=PRKAR1A
IDS	Iduronate 2-Sulfatase	Protein Coding	P22304	56	GC0XM149476	4.50329	https://www.genecards.org/cgi-bin/carddisp.pl?gene=IDS
CSDC2	Cold Shock Domain Containing C2	Protein Coding	Q9Y534	44	GC22P065259	4.50215	https://www.genecards.org/cgi-bin/carddisp.pl?gene=CSDC2
SIN3A	SIN3 Transcription Regulator Family Member A	Protein Coding	Q96ST3	54	GC15M075369	4.49238	https://www.genecards.org/cgi-bin/carddisp.pl?gene=SIN3A
MIR142	MicroRNA 142	RNA Gene		28	GC17M058331	4.49116	https://www.genecards.org/cgi-bin/carddisp.pl?gene=MIR142
MYH7	Myosin Heavy Chain 7	Protein Coding	P12883	56	GC14M023412	4.48678	https://www.genecards.org/cgi-bin/carddisp.pl?gene=MYH7
NAGLU	N-Acetyl-Alpha-Glucosaminidase	Protein Coding	P54802	51	GC17P101608	4.48663	https://www.genecards.org/cgi-bin/carddisp.pl?gene=NAGLU
DLAT	Dihydrolipoamide S-Acetyltransferase	Protein Coding	P10515	54	GC11P112392	4.48445	https://www.genecards.org/cgi-bin/carddisp.pl?gene=DLAT
HSPB8	Heat Shock Protein Family B (Small) Member 8	Protein Coding	Q9UJY1	54	GC12P119173	4.47664	https://www.genecards.org/cgi-bin/carddisp.pl?gene=HSPB8
PIGG	Phosphatidylinositol Glycan Anchor Biosynthesis Class G (EMM Blood Group)	Protein Coding	Q5H8A4	45	GC04P002903	4.46412	https://www.genecards.org/cgi-bin/carddisp.pl?gene=PIGG
BCL2L1	BCL2 Like 1	Protein Coding	Q07817	57	GC20M031664	4.46271	https://www.genecards.org/cgi-bin/carddisp.pl?gene=BCL2L1
NGLY1	N-Glycanase 1	Protein Coding	Q96IV0	51	GC03M025718	4.46137	https://www.genecards.org/cgi-bin/carddisp.pl?gene=NGLY1
AGTPBP1	ATP/GTP Binding Carboxypeptidase 1	Protein Coding	Q9UPW5	49	GC09M085546	4.45873	https://www.genecards.org/cgi-bin/carddisp.pl?gene=AGTPBP1
NTN1	Netrin 1	Protein Coding	O95631	54	GC17P100538	4.45387	https://www.genecards.org/cgi-bin/carddisp.pl?gene=NTN1
IBA57	Iron-Sulfur Cluster Assembly Factor IBA57	Protein Coding	Q5T440	45	GC01P228165	4.4459	https://www.genecards.org/cgi-bin/carddisp.pl?gene=IBA57
NRCAM	Neuronal Cell Adhesion Molecule	Protein Coding	Q92823	52	GC07M108147	4.44346	https://www.genecards.org/cgi-bin/carddisp.pl?gene=NRCAM
SUGCT	Succinyl-CoA:Glutarate-CoA Transferase	Protein Coding	Q9HAC7	48	GC07P040961	4.44234	https://www.genecards.org/cgi-bin/carddisp.pl?gene=SUGCT
POMK	Protein O-Mannose Kinase	Protein Coding	Q9H5K3	45	GC08P043093	4.43988	https://www.genecards.org/cgi-bin/carddisp.pl?gene=POMK
PLEC	Plectin	Protein Coding	Q15149	52	GC08M146461	4.43575	https://www.genecards.org/cgi-bin/carddisp.pl?gene=PLEC
ALPL	Alkaline Phosphatase, Biomineralization Associated	Protein Coding	P05186	59	GC01P021508	4.43373	https://www.genecards.org/cgi-bin/carddisp.pl?gene=ALPL
MIF	Macrophage Migration Inhibitory Factor	Protein Coding	P14174	56	GC22P023894	4.433	https://www.genecards.org/cgi-bin/carddisp.pl?gene=MIF
RBFOX3	RNA Binding Fox-1 Homolog 3	Protein Coding	A6NFN3	46	GC17M079089	4.4287	https://www.genecards.org/cgi-bin/carddisp.pl?gene=RBFOX3
GRM5	Glutamate Metabotropic Receptor 5	Protein Coding	P41594	55	GC11M088504	4.41993	https://www.genecards.org/cgi-bin/carddisp.pl?gene=GRM5
PRPH	Peripherin	Protein Coding	P41219	52	GC12P051359	4.41214	https://www.genecards.org/cgi-bin/carddisp.pl?gene=PRPH
TIA1	TIA1 Cytotoxic Granule Associated RNA Binding Protein	Protein Coding	P31483	51	GC02M070209	4.40989	https://www.genecards.org/cgi-bin/carddisp.pl?gene=TIA1
STAG2	STAG2 Cohesin Complex Component	Protein Coding	Q8N3U4	54	GC0XP123960	4.40915	https://www.genecards.org/cgi-bin/carddisp.pl?gene=STAG2
TRH	Thyrotropin Releasing Hormone	Protein Coding	P20396	49	GC03P129974	4.40711	https://www.genecards.org/cgi-bin/carddisp.pl?gene=TRH
YAP1	Yes1 Associated Transcriptional Regulator	Protein Coding	P46937	56	GC11P102110	4.40537	https://www.genecards.org/cgi-bin/carddisp.pl?gene=YAP1
HPD	4-Hydroxyphenylpyruvate Dioxygenase	Protein Coding	P32754	55	GC12M121839	4.40429	https://www.genecards.org/cgi-bin/carddisp.pl?gene=HPD
GH1	Growth Hormone 1	Protein Coding	P01241	52	GC17M063917	4.40152	https://www.genecards.org/cgi-bin/carddisp.pl?gene=GH1
CFH	Complement Factor H	Protein Coding	P08603	56	GC01P196621	4.39613	https://www.genecards.org/cgi-bin/carddisp.pl?gene=CFH
DOCK3	Dedicator Of Cytokinesis 3	Protein Coding	Q8IZD9	50	GC03P056044	4.39536	https://www.genecards.org/cgi-bin/carddisp.pl?gene=DOCK3
POLR2A	RNA Polymerase II Subunit A	Protein Coding	P24928	53	GC17P100460	4.39009	https://www.genecards.org/cgi-bin/carddisp.pl?gene=POLR2A
SIX5	SIX Homeobox 5	Protein Coding	Q8N196	48	GC19M045764	4.38737	https://www.genecards.org/cgi-bin/carddisp.pl?gene=SIX5
TRA-TGC7-1	TRNA-Ala (Anticodon TGC) 7-1	RNA Gene		14	GC06M090560	4.38129	https://www.genecards.org/cgi-bin/carddisp.pl?gene=TRA-TGC7-1
PARP1	Poly(ADP-Ribose) Polymerase 1	Protein Coding	P09874	59	GC01M226360	4.38099	https://www.genecards.org/cgi-bin/carddisp.pl?gene=PARP1
RNU4ATAC	RNA, U4atac Small Nuclear	RNA Gene		27	GC02P141352	4.38016	https://www.genecards.org/cgi-bin/carddisp.pl?gene=RNU4ATAC
MT-TH	Mitochondrially Encoded TRNA-His (CAU/C)	RNA Gene		20	GCMTP012140	4.37953	https://www.genecards.org/cgi-bin/carddisp.pl?gene=MT-TH
SV2A	Synaptic Vesicle Glycoprotein 2A	Protein Coding	Q7L0J3	53	GC01M149903	4.37637	https://www.genecards.org/cgi-bin/carddisp.pl?gene=SV2A
TPM3	Tropomyosin 3	Protein Coding	P06753	55	GC01M154155	4.37444	https://www.genecards.org/cgi-bin/carddisp.pl?gene=TPM3
BRAT1	BRCA1 Associated ATM Activator 1	Protein Coding	Q6PJG6	46	GC07M003031	4.37083	https://www.genecards.org/cgi-bin/carddisp.pl?gene=BRAT1
COL18A1	Collagen Type XVIII Alpha 1 Chain	Protein Coding	P39060	55	GC21P045405	4.36078	https://www.genecards.org/cgi-bin/carddisp.pl?gene=COL18A1
GPR101	G Protein-Coupled Receptor 101	Protein Coding	Q96P66	48	GC0XM137030	4.35967	https://www.genecards.org/cgi-bin/carddisp.pl?gene=GPR101
HECW2	HECT, C2 And WW Domain Containing E3 Ubiquitin Protein Ligase 2	Protein Coding	Q9P2P5	50	GC02M196194	4.3592	https://www.genecards.org/cgi-bin/carddisp.pl?gene=HECW2
MIR155	MicroRNA 155	RNA Gene		28	GC21P025573	4.35836	https://www.genecards.org/cgi-bin/carddisp.pl?gene=MIR155
PIK3CG	Phosphatidylinositol-4,5-Bisphosphate 3-Kinase Catalytic Subunit Gamma	Protein Coding	P48736	57	GC07P106865	4.35555	https://www.genecards.org/cgi-bin/carddisp.pl?gene=PIK3CG
ADIPOQ	Adiponectin, C1Q And Collagen Domain Containing	Protein Coding	Q15848	55	GC03P186842	4.35379	https://www.genecards.org/cgi-bin/carddisp.pl?gene=ADIPOQ
B4GAT1	Beta-1,4-Glucuronyltransferase 1	Protein Coding	O43505	45	GC11M066345	4.34569	https://www.genecards.org/cgi-bin/carddisp.pl?gene=B4GAT1
CHKB	Choline Kinase Beta	Protein Coding	Q9Y259	52	GC22M050578	4.34296	https://www.genecards.org/cgi-bin/carddisp.pl?gene=CHKB
IL5	Interleukin 5	Protein Coding	P05113	54	GC05M132541	4.34046	https://www.genecards.org/cgi-bin/carddisp.pl?gene=IL5
SLC9A7	Solute Carrier Family 9 Member A7	Protein Coding	Q96T83	47	GC0XM046599	4.33959	https://www.genecards.org/cgi-bin/carddisp.pl?gene=SLC9A7
SLC6A5	Solute Carrier Family 6 Member 5	Protein Coding	Q9Y345	52	GC11P020599	4.33833	https://www.genecards.org/cgi-bin/carddisp.pl?gene=SLC6A5
FLAD1	Flavin Adenine Dinucleotide Synthetase 1	Protein Coding	Q8NFF5	50	GC01P154983	4.33603	https://www.genecards.org/cgi-bin/carddisp.pl?gene=FLAD1
KCND3	Potassium Voltage-Gated Channel Subfamily D Member 3	Protein Coding	Q9UK17	55	GC01M111770	4.33251	https://www.genecards.org/cgi-bin/carddisp.pl?gene=KCND3
GH-LCR	Growth Hormone Locus Control Region	Functional Element		10	GC17P063917	4.33222	https://www.genecards.org/cgi-bin/carddisp.pl?gene=GH-LCR
IDH3G	Isocitrate Dehydrogenase (NAD(+)) 3 Non-Catalytic Subunit Gamma	Protein Coding	P51553	48	GC0XM153785	4.32704	https://www.genecards.org/cgi-bin/carddisp.pl?gene=IDH3G
VPS37A	VPS37A Subunit Of ESCRT-I	Protein Coding	Q8NEZ2	49	GC08P017246	4.31107	https://www.genecards.org/cgi-bin/carddisp.pl?gene=VPS37A
SIL1	SIL1 Nucleotide Exchange Factor	Protein Coding	Q9H173	50	GC05M138965	4.30514	https://www.genecards.org/cgi-bin/carddisp.pl?gene=SIL1
CHD3	Chromodomain Helicase DNA Binding Protein 3	Protein Coding	Q12873	52	GC17P100477	4.29878	https://www.genecards.org/cgi-bin/carddisp.pl?gene=CHD3
PCYT2	Phosphate Cytidylyltransferase 2, Ethanolamine	Protein Coding	Q99447	51	GC17M081900	4.29822	https://www.genecards.org/cgi-bin/carddisp.pl?gene=PCYT2
SNHG14	Small Nucleolar RNA Host Gene 14	RNA Gene		24	GC15P147532	4.29755	https://www.genecards.org/cgi-bin/carddisp.pl?gene=SNHG14
MEGF10	Multiple EGF Like Domains 10	Protein Coding	Q96KG7	51	GC05P127230	4.29126	https://www.genecards.org/cgi-bin/carddisp.pl?gene=MEGF10
CCND1	Cyclin D1	Protein Coding	P24385	62	GC11P069641	4.29093	https://www.genecards.org/cgi-bin/carddisp.pl?gene=CCND1
DNAJC13	DnaJ Heat Shock Protein Family (Hsp40) Member C13	Protein Coding	O75165	48	GC03P132417	4.28975	https://www.genecards.org/cgi-bin/carddisp.pl?gene=DNAJC13
LAMP1	Lysosomal Associated Membrane Protein 1	Protein Coding	P11279	52	GC13P113297	4.28975	https://www.genecards.org/cgi-bin/carddisp.pl?gene=LAMP1
MIR125A	MicroRNA 125a	RNA Gene		28	GC19P103569	4.28199	https://www.genecards.org/cgi-bin/carddisp.pl?gene=MIR125A
NRP1	Neuropilin 1	Protein Coding	O14786	56	GC10M033177	4.28157	https://www.genecards.org/cgi-bin/carddisp.pl?gene=NRP1
C19orf12	Chromosome 19 Open Reading Frame 12	Protein Coding	Q9NSK7	43	GC19M088720	4.2807	https://www.genecards.org/cgi-bin/carddisp.pl?gene=C19orf12
TNFRSF11B	TNF Receptor Superfamily Member 11b	Protein Coding	O00300	55	GC08M118923	4.2749	https://www.genecards.org/cgi-bin/carddisp.pl?gene=TNFRSF11B
PPARGC1A	PPARG Coactivator 1 Alpha	Protein Coding	Q9UBK2	55	GC04M023755	4.27384	https://www.genecards.org/cgi-bin/carddisp.pl?gene=PPARGC1A
TECPR2	Tectonin Beta-Propeller Repeat Containing 2	Protein Coding	O15040	44	GC14P102362	4.27067	https://www.genecards.org/cgi-bin/carddisp.pl?gene=TECPR2
CXCR3	C-X-C Motif Chemokine Receptor 3	Protein Coding	P49682	52	GC0XM071615	4.26923	https://www.genecards.org/cgi-bin/carddisp.pl?gene=CXCR3
SUCLG1	Succinate-CoA Ligase GDP/ADP-Forming Subunit Alpha	Protein Coding	P53597	53	GC02M084423	4.26802	https://www.genecards.org/cgi-bin/carddisp.pl?gene=SUCLG1
YME1L1	YME1 Like 1 ATPase	Protein Coding	Q96TA2	51	GC10M027110	4.26704	https://www.genecards.org/cgi-bin/carddisp.pl?gene=YME1L1
MT-ND2	Mitochondrially Encoded NADH:Ubiquinone Oxidoreductase Core Subunit 2	Protein Coding	P03891	42	GCMTP004472	4.26107	https://www.genecards.org/cgi-bin/carddisp.pl?gene=MT-ND2
CHRM2	Cholinergic Receptor Muscarinic 2	Protein Coding	P08172	56	GC07P136868	4.25864	https://www.genecards.org/cgi-bin/carddisp.pl?gene=CHRM2
POMGNT2	Protein O-Linked Mannose N-Acetylglucosaminyltransferase 2 (Beta 1,4-)	Protein Coding	Q8NAT1	47	GC03M043121	4.24903	https://www.genecards.org/cgi-bin/carddisp.pl?gene=POMGNT2
CSF2	Colony Stimulating Factor 2	Protein Coding	P04141	54	GC05P132073	4.24294	https://www.genecards.org/cgi-bin/carddisp.pl?gene=CSF2
IRF3	Interferon Regulatory Factor 3	Protein Coding	Q14653	54	GC19M049659	4.24104	https://www.genecards.org/cgi-bin/carddisp.pl?gene=IRF3
APEX1	Apurinic/Apyrimidinic Endodeoxyribonuclease 1	Protein Coding	P27695	54	GC14P020455	4.24055	https://www.genecards.org/cgi-bin/carddisp.pl?gene=APEX1
STMN2	Stathmin 2	Protein Coding	Q93045	48	GC08P079610	4.22609	https://www.genecards.org/cgi-bin/carddisp.pl?gene=STMN2
IL23R	Interleukin 23 Receptor	Protein Coding	Q5VWK5	54	GC01P067138	4.22189	https://www.genecards.org/cgi-bin/carddisp.pl?gene=IL23R
KCNJ5	Potassium Inwardly Rectifying Channel Subfamily J Member 5	Protein Coding	P48544	56	GC11P128891	4.21912	https://www.genecards.org/cgi-bin/carddisp.pl?gene=KCNJ5
PON2	Paraoxonase 2	Protein Coding	Q15165	51	GC07M095404	4.21845	https://www.genecards.org/cgi-bin/carddisp.pl?gene=PON2
GPSM2	G Protein Signaling Modulator 2	Protein Coding	P81274	50	GC01P108875	4.21547	https://www.genecards.org/cgi-bin/carddisp.pl?gene=GPSM2
PPP1R12A	Protein Phosphatase 1 Regulatory Subunit 12A	Protein Coding	O14974	54	GC12M079773	4.21393	https://www.genecards.org/cgi-bin/carddisp.pl?gene=PPP1R12A
CX3CR1	C-X3-C Motif Chemokine Receptor 1	Protein Coding	P49238	52	GC03M039279	4.21076	https://www.genecards.org/cgi-bin/carddisp.pl?gene=CX3CR1
LOC107032760	Origin Of Replication In Promoter/Intron 1 Of HPRT1	Functional Element		8	GC0XP134461	4.20837	https://www.genecards.org/cgi-bin/carddisp.pl?gene=LOC107032760
LOC129929047	ATAC-STARR-Seq Lymphoblastoid Silent Region 21009	Functional Element		7	GC0XP134463	4.20837	https://www.genecards.org/cgi-bin/carddisp.pl?gene=LOC129929047
DST	Dystonin	Protein Coding	Q03001	51	GC06M056457	4.20687	https://www.genecards.org/cgi-bin/carddisp.pl?gene=DST
CAMK2A	Calcium/Calmodulin Dependent Protein Kinase II Alpha	Protein Coding	Q9UQM7	61	GC05M150219	4.20685	https://www.genecards.org/cgi-bin/carddisp.pl?gene=CAMK2A
PDE4A	Phosphodiesterase 4A	Protein Coding	P27815	54	GC19P010416	4.20191	https://www.genecards.org/cgi-bin/carddisp.pl?gene=PDE4A
CD34	CD34 Molecule	Protein Coding	P28906	54	GC01M207880	4.20001	https://www.genecards.org/cgi-bin/carddisp.pl?gene=CD34
COL6A1	Collagen Type VI Alpha 1 Chain	Protein Coding	P12109	54	GC21P045981	4.19857	https://www.genecards.org/cgi-bin/carddisp.pl?gene=COL6A1
YRDC	YrdC N6-Threonylcarbamoyltransferase Domain Containing	Protein Coding	Q86U90	42	GC01M037802	4.19561	https://www.genecards.org/cgi-bin/carddisp.pl?gene=YRDC
ARMC9	Armadillo Repeat Containing 9	Protein Coding	Q7Z3E5	45	GC02P231198	4.19448	https://www.genecards.org/cgi-bin/carddisp.pl?gene=ARMC9
TRE-TTC3-1	TRNA-Glu (Anticodon TTC) 3-1	RNA Gene		15	GC01P019713	4.18893	https://www.genecards.org/cgi-bin/carddisp.pl?gene=TRE-TTC3-1
FKBP4	FKBP Prolyl Isomerase 4	Protein Coding	Q02790	53	GC12P002821	4.18861	https://www.genecards.org/cgi-bin/carddisp.pl?gene=FKBP4
MT-TK	Mitochondrially Encoded TRNA-Lys (AAA/G)	RNA Gene		20	GCMTP008297	4.18326	https://www.genecards.org/cgi-bin/carddisp.pl?gene=MT-TK
COL1A1	Collagen Type I Alpha 1 Chain	Protein Coding	P02452	57	GC17M072174	4.18021	https://www.genecards.org/cgi-bin/carddisp.pl?gene=COL1A1
CYP46A1	Cytochrome P450 Family 46 Subfamily A Member 1	Protein Coding	Q9Y6A2	51	GC14P099684	4.17735	https://www.genecards.org/cgi-bin/carddisp.pl?gene=CYP46A1
MRPL44	Mitochondrial Ribosomal Protein L44	Protein Coding	Q9H9J2	48	GC02P223957	4.17156	https://www.genecards.org/cgi-bin/carddisp.pl?gene=MRPL44
MRPL24	Mitochondrial Ribosomal Protein L24	Protein Coding	Q96A35	43	GC01M156737	4.17156	https://www.genecards.org/cgi-bin/carddisp.pl?gene=MRPL24
MRPL4	Mitochondrial Ribosomal Protein L4	Protein Coding	Q9BYD3	43	GC19P010251	4.17156	https://www.genecards.org/cgi-bin/carddisp.pl?gene=MRPL4
MRPS14	Mitochondrial Ribosomal Protein S14	Protein Coding	O60783	42	GC01M175010	4.17156	https://www.genecards.org/cgi-bin/carddisp.pl?gene=MRPS14
MRPS18C	Mitochondrial Ribosomal Protein S18C	Protein Coding	Q9Y3D5	41	GC04P083455	4.17156	https://www.genecards.org/cgi-bin/carddisp.pl?gene=MRPS18C
TRAK1	Trafficking Kinesin Protein 1	Protein Coding	Q9UPV9	48	GC03P042035	4.17114	https://www.genecards.org/cgi-bin/carddisp.pl?gene=TRAK1
SERPINF2	Serpin Family F Member 2	Protein Coding	P08697	54	GC17P001742	4.16991	https://www.genecards.org/cgi-bin/carddisp.pl?gene=SERPINF2
SLITRK2	SLIT And NTRK Like Family Member 2	Protein Coding	Q9H156	45	GC0XP145817	4.16266	https://www.genecards.org/cgi-bin/carddisp.pl?gene=SLITRK2
DEGS1	Delta 4-Desaturase, Sphingolipid 1	Protein Coding	O15121	50	GC01P224175	4.16256	https://www.genecards.org/cgi-bin/carddisp.pl?gene=DEGS1
EZH2	Enhancer Of Zeste 2 Polycomb Repressive Complex 2 Subunit	Protein Coding	Q15910	61	GC07M148807	4.16033	https://www.genecards.org/cgi-bin/carddisp.pl?gene=EZH2
SELENOI	Selenoprotein I	Protein Coding	Q9C0D9	45	GC02P026444	4.1595	https://www.genecards.org/cgi-bin/carddisp.pl?gene=SELENOI
RAB5A	RAB5A, Member RAS Oncogene Family	Protein Coding	P20339	53	GC03P020500	4.15931	https://www.genecards.org/cgi-bin/carddisp.pl?gene=RAB5A
ITGB2	Integrin Subunit Beta 2	Protein Coding	P05107	59	GC21M044885	4.15928	https://www.genecards.org/cgi-bin/carddisp.pl?gene=ITGB2
TAF1	TATA-Box Binding Protein Associated Factor 1	Protein Coding	P21675	56	GC0XP071366	4.15542	https://www.genecards.org/cgi-bin/carddisp.pl?gene=TAF1
SLC17A6	Solute Carrier Family 17 Member 6	Protein Coding	Q9P2U8	49	GC11P022359	4.15474	https://www.genecards.org/cgi-bin/carddisp.pl?gene=SLC17A6
RHOB	Ras Homolog Family Member B	Protein Coding	P62745	52	GC02P020447	4.15231	https://www.genecards.org/cgi-bin/carddisp.pl?gene=RHOB
FKBP14	FKBP Prolyl Isomerase 14	Protein Coding	Q9NWM8	49	GC07M031246	4.15077	https://www.genecards.org/cgi-bin/carddisp.pl?gene=FKBP14
KCNC2	Potassium Voltage-Gated Channel Subfamily C Member 2	Protein Coding	Q96PR1	48	GC12M075040	4.14889	https://www.genecards.org/cgi-bin/carddisp.pl?gene=KCNC2
MIR133B	MicroRNA 133b	RNA Gene		29	GC06P052148	4.14848	https://www.genecards.org/cgi-bin/carddisp.pl?gene=MIR133B
KDM2B	Lysine Demethylase 2B	Protein Coding	Q8NHM5	51	GC12M123411	4.14688	https://www.genecards.org/cgi-bin/carddisp.pl?gene=KDM2B
DLEU2	Deleted In Lymphocytic Leukemia 2	RNA Gene		30	GC13M049913	4.14436	https://www.genecards.org/cgi-bin/carddisp.pl?gene=DLEU2
LITAF	Lipopolysaccharide Induced TNF Factor	Protein Coding	Q99732	51	GC16M011547	4.14381	https://www.genecards.org/cgi-bin/carddisp.pl?gene=LITAF
HMGB1	High Mobility Group Box 1	Protein Coding	P09429	57	GC13M030456	4.14164	https://www.genecards.org/cgi-bin/carddisp.pl?gene=HMGB1
IFNA2	Interferon Alpha 2	Protein Coding	P01563	52	GC09M021384	4.13264	https://www.genecards.org/cgi-bin/carddisp.pl?gene=IFNA2
ANK3	Ankyrin 3	Protein Coding	Q12955	51	GC10M060026	4.13182	https://www.genecards.org/cgi-bin/carddisp.pl?gene=ANK3
HSPB2	Heat Shock Protein Family B (Small) Member 2	Protein Coding	Q16082	48	GC11P112389	4.12433	https://www.genecards.org/cgi-bin/carddisp.pl?gene=HSPB2
PNPO	Pyridoxamine 5'-Phosphate Oxidase	Protein Coding	Q9NVS9	54	GC17P047941	4.12105	https://www.genecards.org/cgi-bin/carddisp.pl?gene=PNPO
SOS1	SOS Ras/Rac Guanine Nucleotide Exchange Factor 1	Protein Coding	Q07889	60	GC02M039228	4.11055	https://www.genecards.org/cgi-bin/carddisp.pl?gene=SOS1
WDFY3	WD Repeat And FYVE Domain Containing 3	Protein Coding	Q8IZQ1	49	GC04M084751	4.11016	https://www.genecards.org/cgi-bin/carddisp.pl?gene=WDFY3
DHDDS	Dehydrodolichyl Diphosphate Synthase Subunit	Protein Coding	Q86SQ9	50	GC01P026432	4.10835	https://www.genecards.org/cgi-bin/carddisp.pl?gene=DHDDS
SLCO1A2	Solute Carrier Organic Anion Transporter Family Member 1A2	Protein Coding	P46721	45	GC12M021264	4.10703	https://www.genecards.org/cgi-bin/carddisp.pl?gene=SLCO1A2
NUS1	NUS1 Dehydrodolichyl Diphosphate Synthase Subunit	Protein Coding	Q96E22	47	GC06P117675	4.10424	https://www.genecards.org/cgi-bin/carddisp.pl?gene=NUS1
PPP2R2B	Protein Phosphatase 2 Regulatory Subunit Bbeta	Protein Coding	Q00005	54	GC05M146582	4.10321	https://www.genecards.org/cgi-bin/carddisp.pl?gene=PPP2R2B
TNFSF11	TNF Superfamily Member 11	Protein Coding	O14788	58	GC13P042562	4.09636	https://www.genecards.org/cgi-bin/carddisp.pl?gene=TNFSF11
BAG3	BAG Cochaperone 3	Protein Coding	O95817	51	GC10P119651	4.09462	https://www.genecards.org/cgi-bin/carddisp.pl?gene=BAG3
COL4A2-AS2	COL4A2 Antisense RNA 2	RNA Gene		24	GC13M110455	4.09357	https://www.genecards.org/cgi-bin/carddisp.pl?gene=COL4A2-AS2
PCNA	Proliferating Cell Nuclear Antigen	Protein Coding	P12004	59	GC20M005114	4.09236	https://www.genecards.org/cgi-bin/carddisp.pl?gene=PCNA
SLC25A32	Solute Carrier Family 25 Member 32	Protein Coding	Q9H2D1	50	GC08M103398	4.09149	https://www.genecards.org/cgi-bin/carddisp.pl?gene=SLC25A32
HLA-DQA1	Major Histocompatibility Complex, Class II, DQ Alpha 1	Protein Coding	P01909	51	GC06P125521	4.0912	https://www.genecards.org/cgi-bin/carddisp.pl?gene=HLA-DQA1
NUP107	Nucleoporin 107	Protein Coding	P57740	52	GC12P068686	4.08924	https://www.genecards.org/cgi-bin/carddisp.pl?gene=NUP107
IFT140	Intraflagellar Transport 140	Protein Coding	Q96RY7	49	GC16M017278	4.088	https://www.genecards.org/cgi-bin/carddisp.pl?gene=IFT140
AMPH	Amphiphysin	Protein Coding	P49418	52	GC07M039448	4.08666	https://www.genecards.org/cgi-bin/carddisp.pl?gene=AMPH
TFRC	Transferrin Receptor	Protein Coding	P02786	59	GC03M196259	4.0817	https://www.genecards.org/cgi-bin/carddisp.pl?gene=TFRC
MTSS2	MTSS I-BAR Domain Containing 2	Protein Coding	Q765P7	41	GC16M070661	4.07446	https://www.genecards.org/cgi-bin/carddisp.pl?gene=MTSS2
ECHS1	Enoyl-CoA Hydratase, Short Chain 1	Protein Coding	P30084	54	GC10M133362	4.06351	https://www.genecards.org/cgi-bin/carddisp.pl?gene=ECHS1
MAGED2	MAGE Family Member D2	Protein Coding	Q9UNF1	49	GC0XP054807	4.06115	https://www.genecards.org/cgi-bin/carddisp.pl?gene=MAGED2
TMEM47	Transmembrane Protein 47	Protein Coding	Q9BQJ4	43	GC0XM034555	4.06115	https://www.genecards.org/cgi-bin/carddisp.pl?gene=TMEM47
NDUFAF5	NADH:Ubiquinone Oxidoreductase Complex Assembly Factor 5	Protein Coding	Q5TEU4	44	GC20P013990	4.0611	https://www.genecards.org/cgi-bin/carddisp.pl?gene=NDUFAF5
MYD88	MYD88 Innate Immune Signal Transduction Adaptor	Protein Coding	Q99836	57	GC03P038257	4.05564	https://www.genecards.org/cgi-bin/carddisp.pl?gene=MYD88
RIGI	RNA Sensor RIG-I	Protein Coding	O95786	56	GC09M032517	4.05298	https://www.genecards.org/cgi-bin/carddisp.pl?gene=RIGI
LOC126653330	CDK7 Strongly-Dependent Group 2 Enhancer GRCh37_chr21:27326978-27328177	Functional Element		2	GC21P025954	4.05167	https://www.genecards.org/cgi-bin/carddisp.pl?gene=LOC126653330
LMOD3	Leiomodin 3	Protein Coding	Q0VAK6	48	GC03M069156	4.05129	https://www.genecards.org/cgi-bin/carddisp.pl?gene=LMOD3
MIR15B	MicroRNA 15b	RNA Gene		27	GC03P160404	4.04597	https://www.genecards.org/cgi-bin/carddisp.pl?gene=MIR15B
MMP14	Matrix Metallopeptidase 14	Protein Coding	P50281	59	GC14P043342	4.04391	https://www.genecards.org/cgi-bin/carddisp.pl?gene=MMP14
IL9	Interleukin 9	Protein Coding	P15248	52	GC05M135891	4.03867	https://www.genecards.org/cgi-bin/carddisp.pl?gene=IL9
CCL4	C-C Motif Chemokine Ligand 4	Protein Coding	P13236	49	GC17P036103	4.03045	https://www.genecards.org/cgi-bin/carddisp.pl?gene=CCL4
LOC126862402	CDK7 Strongly-Dependent Group 2 Enhancer GRCh37_chr16:75663368-75664567	Functional Element		8	GC16P075629	4.02968	https://www.genecards.org/cgi-bin/carddisp.pl?gene=LOC126862402
GJB2	Gap Junction Protein Beta 2	Protein Coding	P29033	54	GC13M020187	4.02249	https://www.genecards.org/cgi-bin/carddisp.pl?gene=GJB2
PPARA	Peroxisome Proliferator Activated Receptor Alpha	Protein Coding	Q07869	53	GC22P046150	4.01998	https://www.genecards.org/cgi-bin/carddisp.pl?gene=PPARA
SDHAF1	Succinate Dehydrogenase Complex Assembly Factor 1	Protein Coding	A6NFY7	43	GC19P035995	4.0158	https://www.genecards.org/cgi-bin/carddisp.pl?gene=SDHAF1
HOTAIR	HOX Transcript Antisense RNA	RNA Gene		31	GC12M053962	4.01541	https://www.genecards.org/cgi-bin/carddisp.pl?gene=HOTAIR
MIR150	MicroRNA 150	RNA Gene		28	GC19M049500	4.01539	https://www.genecards.org/cgi-bin/carddisp.pl?gene=MIR150
TFAP2A	Transcription Factor AP-2 Alpha	Protein Coding	P05549	56	GC06M010393	4.01412	https://www.genecards.org/cgi-bin/carddisp.pl?gene=TFAP2A
PPOX	Protoporphyrinogen Oxidase	Protein Coding	P50336	52	GC01P163344	4.01396	https://www.genecards.org/cgi-bin/carddisp.pl?gene=PPOX
KIF1C	Kinesin Family Member 1C	Protein Coding	O43896	49	GC17P100330	4.00573	https://www.genecards.org/cgi-bin/carddisp.pl?gene=KIF1C
EHHADH	Enoyl-CoA Hydratase And 3-Hydroxyacyl CoA Dehydrogenase	Protein Coding	Q08426	51	GC03M185190	4.00374	https://www.genecards.org/cgi-bin/carddisp.pl?gene=EHHADH
ABHD16A	Abhydrolase Domain Containing 16A, Phospholipase	Protein Coding	O95870	44	GC06M090750	3.99966	https://www.genecards.org/cgi-bin/carddisp.pl?gene=ABHD16A
RUNX2	RUNX Family Transcription Factor 2	Protein Coding	Q13950	55	GC06P125726	3.99762	https://www.genecards.org/cgi-bin/carddisp.pl?gene=RUNX2
TTC19	Tetratricopeptide Repeat Domain 19	Protein Coding	Q6DKK2	47	GC17P015999	3.9963	https://www.genecards.org/cgi-bin/carddisp.pl?gene=TTC19
TPM2	Tropomyosin 2	Protein Coding	P07951	55	GC09M035672	3.99252	https://www.genecards.org/cgi-bin/carddisp.pl?gene=TPM2
WT1	WT1 Transcription Factor	Protein Coding	P19544	56	GC11M032365	3.98807	https://www.genecards.org/cgi-bin/carddisp.pl?gene=WT1
LAMC3	Laminin Subunit Gamma 3	Protein Coding	Q9Y6N6	49	GC09P131009	3.98014	https://www.genecards.org/cgi-bin/carddisp.pl?gene=LAMC3
MIR505	MicroRNA 505	RNA Gene		24	GC0XM139924	3.97786	https://www.genecards.org/cgi-bin/carddisp.pl?gene=MIR505
INA	Internexin Neuronal Intermediate Filament Protein Alpha	Protein Coding	Q16352	47	GC10P103277	3.97471	https://www.genecards.org/cgi-bin/carddisp.pl?gene=INA
PIK3R1	Phosphoinositide-3-Kinase Regulatory Subunit 1	Protein Coding	P27986	60	GC05P068215	3.96958	https://www.genecards.org/cgi-bin/carddisp.pl?gene=PIK3R1
INSR	Insulin Receptor	Protein Coding	P06213	62	GC19M007112	3.96763	https://www.genecards.org/cgi-bin/carddisp.pl?gene=INSR
IL12A	Interleukin 12A	Protein Coding	P29459	52	GC03P159988	3.9644	https://www.genecards.org/cgi-bin/carddisp.pl?gene=IL12A
APLN	Apelin	Protein Coding	Q9ULZ1	45	GC0XM129645	3.96147	https://www.genecards.org/cgi-bin/carddisp.pl?gene=APLN
GSX2	GS Homeobox 2	Protein Coding	Q9BZM3	43	GC04P054099	3.9578	https://www.genecards.org/cgi-bin/carddisp.pl?gene=GSX2
KIAA1549	KIAA1549	Protein Coding	Q9HCM3	43	GC07M138831	3.95679	https://www.genecards.org/cgi-bin/carddisp.pl?gene=KIAA1549
YIF1B	Yip1 Interacting Factor Homolog B, Membrane Trafficking Protein	Protein Coding	Q5BJH7	45	GC19M038303	3.94464	https://www.genecards.org/cgi-bin/carddisp.pl?gene=YIF1B
MYOD1	Myogenic Differentiation 1	Protein Coding	P15172	55	GC11P017719	3.94118	https://www.genecards.org/cgi-bin/carddisp.pl?gene=MYOD1
LIAS	Lipoic Acid Synthetase	Protein Coding	O43766	50	GC04P039519	3.94102	https://www.genecards.org/cgi-bin/carddisp.pl?gene=LIAS
GOSR2	Golgi SNAP Receptor Complex Member 2	Protein Coding	O14653	51	GC17P101776	3.93724	https://www.genecards.org/cgi-bin/carddisp.pl?gene=GOSR2
MSH6	MutS Homolog 6	Protein Coding	P52701	57	GC02P047695	3.93563	https://www.genecards.org/cgi-bin/carddisp.pl?gene=MSH6
CDK5R1	Cyclin Dependent Kinase 5 Regulatory Subunit 1	Protein Coding	Q15078	53	GC17P032486	3.93458	https://www.genecards.org/cgi-bin/carddisp.pl?gene=CDK5R1
TNFRSF1B	TNF Receptor Superfamily Member 1B	Protein Coding	P20333	57	GC01P014314	3.93331	https://www.genecards.org/cgi-bin/carddisp.pl?gene=TNFRSF1B
TFEB	Transcription Factor EB	Protein Coding	P19484	50	GC06M090945	3.93053	https://www.genecards.org/cgi-bin/carddisp.pl?gene=TFEB
ZFTA	Zinc Finger Translocation Associated	Protein Coding	C9JLR9	34	GC11M124912	3.92903	https://www.genecards.org/cgi-bin/carddisp.pl?gene=ZFTA
COL4A4	Collagen Type IV Alpha 4 Chain	Protein Coding	P53420	52	GC02M226973	3.92661	https://www.genecards.org/cgi-bin/carddisp.pl?gene=COL4A4
USP8	Ubiquitin Specific Peptidase 8	Protein Coding	P40818	55	GC15P050424	3.92634	https://www.genecards.org/cgi-bin/carddisp.pl?gene=USP8
PLXNA2	Plexin A2	Protein Coding	O75051	51	GC01M208023	3.91767	https://www.genecards.org/cgi-bin/carddisp.pl?gene=PLXNA2
ALG3	ALG3 Alpha-1,3- Mannosyltransferase	Protein Coding	Q92685	49	GC03M184244	3.91556	https://www.genecards.org/cgi-bin/carddisp.pl?gene=ALG3
RNASEH1	Ribonuclease H1	Protein Coding	O60930	50	GC02M003551	3.91228	https://www.genecards.org/cgi-bin/carddisp.pl?gene=RNASEH1
PGAP2	Post-GPI Attachment To Proteins 2	Protein Coding	Q9UHJ9	43	GC11P003797	3.9116	https://www.genecards.org/cgi-bin/carddisp.pl?gene=PGAP2
FXN	Frataxin	Protein Coding	Q16595	55	GC09P069035	3.91151	https://www.genecards.org/cgi-bin/carddisp.pl?gene=FXN
HPSE2	Heparanase 2 (Inactive)	Protein Coding	Q8WWQ2	49	GC10M098457	3.91058	https://www.genecards.org/cgi-bin/carddisp.pl?gene=HPSE2
FUCA1	Alpha-L-Fucosidase 1	Protein Coding	P04066	56	GC01M023845	3.90569	https://www.genecards.org/cgi-bin/carddisp.pl?gene=FUCA1
ADK	Adenosine Kinase	Protein Coding	P55263	58	GC10P074573	3.90433	https://www.genecards.org/cgi-bin/carddisp.pl?gene=ADK
HEY1	Hes Related Family BHLH Transcription Factor With YRPW Motif 1	Protein Coding	Q9Y5J3	51	GC08M079764	3.90269	https://www.genecards.org/cgi-bin/carddisp.pl?gene=HEY1
ECE1	Endothelin Converting Enzyme 1	Protein Coding	P42892	57	GC01M021217	3.90138	https://www.genecards.org/cgi-bin/carddisp.pl?gene=ECE1
BCL11A	BCL11 Transcription Factor A	Protein Coding	Q9H165	52	GC02M060451	3.90079	https://www.genecards.org/cgi-bin/carddisp.pl?gene=BCL11A
CTSK	Cathepsin K	Protein Coding	P43235	58	GC01M159637	3.895	https://www.genecards.org/cgi-bin/carddisp.pl?gene=CTSK
CCND2	Cyclin D2	Protein Coding	P30279	57	GC12P035899	3.88511	https://www.genecards.org/cgi-bin/carddisp.pl?gene=CCND2
CHRNA1	Cholinergic Receptor Nicotinic Alpha 1 Subunit	Protein Coding	P02708	54	GC02M174747	3.88179	https://www.genecards.org/cgi-bin/carddisp.pl?gene=CHRNA1
IFNA4	Interferon Alpha 4	Protein Coding	P05014	43	GC09M021186	3.87958	https://www.genecards.org/cgi-bin/carddisp.pl?gene=IFNA4
ERCC4	ERCC Excision Repair 4, Endonuclease Catalytic Subunit	Protein Coding	Q92889	54	GC16P013920	3.87491	https://www.genecards.org/cgi-bin/carddisp.pl?gene=ERCC4
FASLG	Fas Ligand	Protein Coding	P48023	57	GC01P172659	3.87465	https://www.genecards.org/cgi-bin/carddisp.pl?gene=FASLG
VAMP2	Vesicle Associated Membrane Protein 2	Protein Coding	P63027	54	GC17M017007	3.87208	https://www.genecards.org/cgi-bin/carddisp.pl?gene=VAMP2
H1-2	H1.2 Linker Histone, Cluster Member	Protein Coding	P16403	49	GC06M090360	3.86735	https://www.genecards.org/cgi-bin/carddisp.pl?gene=H1-2
SNX14	Sorting Nexin 14	Protein Coding	Q9Y5W7	45	GC06M091462	3.86691	https://www.genecards.org/cgi-bin/carddisp.pl?gene=SNX14
CD59	CD59 Molecule (CD59 Blood Group)	Protein Coding	P13987	55	GC11M033713	3.86667	https://www.genecards.org/cgi-bin/carddisp.pl?gene=CD59
NR3C1	Nuclear Receptor Subfamily 3 Group C Member 1	Protein Coding	P04150	58	GC05M143277	3.86456	https://www.genecards.org/cgi-bin/carddisp.pl?gene=NR3C1
NTF4	Neurotrophin 4	Protein Coding	P34130	55	GC19M089187	3.86133	https://www.genecards.org/cgi-bin/carddisp.pl?gene=NTF4
CCR1	C-C Motif Chemokine Receptor 1	Protein Coding	P32246	51	GC03M046218	3.85937	https://www.genecards.org/cgi-bin/carddisp.pl?gene=CCR1
RARS1	Arginyl-TRNA Synthetase 1	Protein Coding	P54136	53	GC05P168487	3.85066	https://www.genecards.org/cgi-bin/carddisp.pl?gene=RARS1
FAR1	Fatty Acyl-CoA Reductase 1	Protein Coding	Q8WVX9	49	GC11P013668	3.84173	https://www.genecards.org/cgi-bin/carddisp.pl?gene=FAR1
ELANE	Elastase, Neutrophil Expressed	Protein Coding	P08246	60	GC19P101835	3.83965	https://www.genecards.org/cgi-bin/carddisp.pl?gene=ELANE
ATP6AP2	ATPase H+ Transporting Accessory Protein 2	Protein Coding	O75787	54	GC0XP040608	3.83793	https://www.genecards.org/cgi-bin/carddisp.pl?gene=ATP6AP2
HNRNPH2	Heterogeneous Nuclear Ribonucleoprotein H2	Protein Coding	P55795	49	GC0XP101408	3.83539	https://www.genecards.org/cgi-bin/carddisp.pl?gene=HNRNPH2
BMP6	Bone Morphogenetic Protein 6	Protein Coding	P22004	53	GC06P007726	3.83501	https://www.genecards.org/cgi-bin/carddisp.pl?gene=BMP6
PDGFRA	Platelet Derived Growth Factor Receptor Alpha	Protein Coding	P16234	62	GC04P054229	3.83372	https://www.genecards.org/cgi-bin/carddisp.pl?gene=PDGFRA
DPM1	Dolichyl-Phosphate Mannosyltransferase Subunit 1, Catalytic	Protein Coding	O60762	52	GC20M050934	3.83311	https://www.genecards.org/cgi-bin/carddisp.pl?gene=DPM1
CHI3L1	Chitinase 3 Like 1	Protein Coding	P36222	54	GC01M203148	3.82917	https://www.genecards.org/cgi-bin/carddisp.pl?gene=CHI3L1
GSTP1	Glutathione S-Transferase Pi 1	Protein Coding	P09211	58	GC11P067583	3.82431	https://www.genecards.org/cgi-bin/carddisp.pl?gene=GSTP1
CSTA	Cystatin A	Protein Coding	P01040	52	GC03P122325	3.81899	https://www.genecards.org/cgi-bin/carddisp.pl?gene=CSTA
ESR2	Estrogen Receptor 2	Protein Coding	Q92731	57	GC14M064084	3.81856	https://www.genecards.org/cgi-bin/carddisp.pl?gene=ESR2
CT66	Cancer/Testis Associated Transcript 66	RNA Gene		19	GC07M069600	3.81596	https://www.genecards.org/cgi-bin/carddisp.pl?gene=CT66
HMGA2	High Mobility Group AT-Hook 2	Protein Coding	P52926	51	GC12P065824	3.81036	https://www.genecards.org/cgi-bin/carddisp.pl?gene=HMGA2
ERBB3	Erb-B2 Receptor Tyrosine Kinase 3	Protein Coding	P21860	62	GC12P059621	3.80643	https://www.genecards.org/cgi-bin/carddisp.pl?gene=ERBB3
ANK2	Ankyrin 2	Protein Coding	Q01484	50	GC04P112732	3.8063	https://www.genecards.org/cgi-bin/carddisp.pl?gene=ANK2
ANK1	Ankyrin 1	Protein Coding	P16157	53	GC08M041653	3.80598	https://www.genecards.org/cgi-bin/carddisp.pl?gene=ANK1
CD44	CD44 Molecule (Indian Blood Group)	Protein Coding	P16070	57	GC11P035139	3.80328	https://www.genecards.org/cgi-bin/carddisp.pl?gene=CD44
AHCY	Adenosylhomocysteinase	Protein Coding	P23526	57	GC20M035675	3.80061	https://www.genecards.org/cgi-bin/carddisp.pl?gene=AHCY
VPS13D	Vacuolar Protein Sorting 13 Homolog D	Protein Coding	Q5THJ4	43	GC01P014317	3.80051	https://www.genecards.org/cgi-bin/carddisp.pl?gene=VPS13D
ADGRB1	Adhesion G Protein-Coupled Receptor B1	Protein Coding	O14514	44	GC08P142449	3.79328	https://www.genecards.org/cgi-bin/carddisp.pl?gene=ADGRB1
SLCO2A1	Solute Carrier Organic Anion Transporter Family Member 2A1	Protein Coding	Q92959	51	GC03M133932	3.79247	https://www.genecards.org/cgi-bin/carddisp.pl?gene=SLCO2A1
ADCY10	Adenylate Cyclase 10	Protein Coding	Q96PN6	52	GC01M167809	3.79221	https://www.genecards.org/cgi-bin/carddisp.pl?gene=ADCY10
DDC	Dopa Decarboxylase	Protein Coding	P20711	58	GC07M050458	3.78836	https://www.genecards.org/cgi-bin/carddisp.pl?gene=DDC
DENND11	DENN Domain Containing 11	Protein Coding	A4D1U4	38	GC07M141656	3.78599	https://www.genecards.org/cgi-bin/carddisp.pl?gene=DENND11
MINK1	Misshapen Like Kinase 1	Protein Coding	Q8N4C8	48	GC17P004833	3.78417	https://www.genecards.org/cgi-bin/carddisp.pl?gene=MINK1
CPSF3	Cleavage And Polyadenylation Specific Factor 3	Protein Coding	Q9UKF6	48	GC02P009423	3.77995	https://www.genecards.org/cgi-bin/carddisp.pl?gene=CPSF3
B3GALNT2	Beta-1,3-N-Acetylgalactosaminyltransferase 2	Protein Coding	Q8NCR0	49	GC01M235440	3.77738	https://www.genecards.org/cgi-bin/carddisp.pl?gene=B3GALNT2
NRG1	Neuregulin 1	Protein Coding	Q02297	57	GC08P031639	3.775	https://www.genecards.org/cgi-bin/carddisp.pl?gene=NRG1
PIGK	Phosphatidylinositol Glycan Anchor Biosynthesis Class K	Protein Coding	Q92643	50	GC01M077088	3.77312	https://www.genecards.org/cgi-bin/carddisp.pl?gene=PIGK
TGM2	Transglutaminase 2	Protein Coding	P21980	56	GC20M038127	3.77168	https://www.genecards.org/cgi-bin/carddisp.pl?gene=TGM2
STING1	Stimulator Of Interferon Response CGAMP Interactor 1	Protein Coding	Q86WV6	50	GC05M139489	3.76718	https://www.genecards.org/cgi-bin/carddisp.pl?gene=STING1
COL13A1	Collagen Type XIII Alpha 1 Chain	Protein Coding	Q5TAT6	48	GC10P069801	3.76616	https://www.genecards.org/cgi-bin/carddisp.pl?gene=COL13A1
CYP2D6	Cytochrome P450 Family 2 Subfamily D Member 6	Protein Coding	P10635	55	GC22M042126	3.76505	https://www.genecards.org/cgi-bin/carddisp.pl?gene=CYP2D6
EXOSC8	Exosome Component 8	Protein Coding	Q96B26	49	GC13P036998	3.76271	https://www.genecards.org/cgi-bin/carddisp.pl?gene=EXOSC8
PHOX2B	Paired Like Homeobox 2B	Protein Coding	Q99453	52	GC04M041746	3.75827	https://www.genecards.org/cgi-bin/carddisp.pl?gene=PHOX2B
TRAPPC4	Trafficking Protein Particle Complex Subunit 4	Protein Coding	Q9Y296	49	GC11P119018	3.75619	https://www.genecards.org/cgi-bin/carddisp.pl?gene=TRAPPC4
UBA1	Ubiquitin Like Modifier Activating Enzyme 1	Protein Coding	P22314	57	GC0XP047190	3.75526	https://www.genecards.org/cgi-bin/carddisp.pl?gene=UBA1
PMF1-BGLAP	PMF1-BGLAP Readthrough	Protein Coding		28	GC01P160744	3.75329	https://www.genecards.org/cgi-bin/carddisp.pl?gene=PMF1-BGLAP
GLUD1	Glutamate Dehydrogenase 1	Protein Coding	P00367	58	GC10M087050	3.75147	https://www.genecards.org/cgi-bin/carddisp.pl?gene=GLUD1
CFAP410	Cilia And Flagella Associated Protein 410	Protein Coding	O43822	44	GC21M044330	3.74871	https://www.genecards.org/cgi-bin/carddisp.pl?gene=CFAP410
MT3	Metallothionein 3	Protein Coding	P25713	48	GC16P056589	3.747	https://www.genecards.org/cgi-bin/carddisp.pl?gene=MT3
MIR144	MicroRNA 144	RNA Gene		25	GC17M071103	3.7454	https://www.genecards.org/cgi-bin/carddisp.pl?gene=MIR144
ERLIN2	ER Lipid Raft Associated 2	Protein Coding	O94905	51	GC08P037736	3.74298	https://www.genecards.org/cgi-bin/carddisp.pl?gene=ERLIN2
CCL11	C-C Motif Chemokine Ligand 11	Protein Coding	P51671	54	GC17P034285	3.74282	https://www.genecards.org/cgi-bin/carddisp.pl?gene=CCL11
COL25A1	Collagen Type XXV Alpha 1 Chain	Protein Coding	Q9BXS0	46	GC04M108810	3.73948	https://www.genecards.org/cgi-bin/carddisp.pl?gene=COL25A1
PRKCZ	Protein Kinase C Zeta	Protein Coding	Q05513	56	GC01P011129	3.73563	https://www.genecards.org/cgi-bin/carddisp.pl?gene=PRKCZ
CTSL	Cathepsin L	Protein Coding	P07711	56	GC09P087725	3.73418	https://www.genecards.org/cgi-bin/carddisp.pl?gene=CTSL
IGFBP2	Insulin Like Growth Factor Binding Protein 2	Protein Coding	P18065	52	GC02P216632	3.73148	https://www.genecards.org/cgi-bin/carddisp.pl?gene=IGFBP2
HYCC1	Hyccin PI4KA Lipid Kinase Complex Subunit 1	Protein Coding	Q9BYI3	45	GC07M022891	3.73139	https://www.genecards.org/cgi-bin/carddisp.pl?gene=HYCC1
ARF3	ADP Ribosylation Factor 3	Protein Coding	P61204	49	GC12M050983	3.72667	https://www.genecards.org/cgi-bin/carddisp.pl?gene=ARF3
GFPT1	Glutamine--Fructose-6-Phosphate Transaminase 1	Protein Coding	Q06210	55	GC02M069319	3.72068	https://www.genecards.org/cgi-bin/carddisp.pl?gene=GFPT1
MAPK10	Mitogen-Activated Protein Kinase 10	Protein Coding	P53779	55	GC04M085990	3.71722	https://www.genecards.org/cgi-bin/carddisp.pl?gene=MAPK10
HTR2C	5-Hydroxytryptamine Receptor 2C	Protein Coding	P28335	53	GC0XP114584	3.71719	https://www.genecards.org/cgi-bin/carddisp.pl?gene=HTR2C
LTF	Lactotransferrin	Protein Coding	P02788	54	GC03M046435	3.71685	https://www.genecards.org/cgi-bin/carddisp.pl?gene=LTF
PSAT1	Phosphoserine Aminotransferase 1	Protein Coding	Q9Y617	55	GC09P078297	3.71674	https://www.genecards.org/cgi-bin/carddisp.pl?gene=PSAT1
IL33	Interleukin 33	Protein Coding	O95760	48	GC09P008905	3.71653	https://www.genecards.org/cgi-bin/carddisp.pl?gene=IL33
DNAJB6	DnaJ Heat Shock Protein Family (Hsp40) Member B6	Protein Coding	O75190	50	GC07P157335	3.70871	https://www.genecards.org/cgi-bin/carddisp.pl?gene=DNAJB6
KAT5	Lysine Acetyltransferase 5	Protein Coding	Q92993	58	GC11P065711	3.70607	https://www.genecards.org/cgi-bin/carddisp.pl?gene=KAT5
ASXL1	ASXL Transcriptional Regulator 1	Protein Coding	Q8IXJ9	52	GC20P039399	3.70441	https://www.genecards.org/cgi-bin/carddisp.pl?gene=ASXL1
MOGS	Mannosyl-Oligosaccharide Glucosidase	Protein Coding	Q13724	51	GC02M074461	3.704	https://www.genecards.org/cgi-bin/carddisp.pl?gene=MOGS
PDPN	Podoplanin	Protein Coding	Q86YL7	49	GC01P013583	3.69997	https://www.genecards.org/cgi-bin/carddisp.pl?gene=PDPN
GABBR1	Gamma-Aminobutyric Acid Type B Receptor Subunit 1	Protein Coding	Q9UBS5	56	GC06M029555	3.69101	https://www.genecards.org/cgi-bin/carddisp.pl?gene=GABBR1
KDM6A	Lysine Demethylase 6A	Protein Coding	O15550	56	GC0XP044873	3.68781	https://www.genecards.org/cgi-bin/carddisp.pl?gene=KDM6A
NCAM1	Neural Cell Adhesion Molecule 1	Protein Coding	P13591	57	GC11P112961	3.68162	https://www.genecards.org/cgi-bin/carddisp.pl?gene=NCAM1
HADHB	Hydroxyacyl-CoA Dehydrogenase Trifunctional Multienzyme Complex Subunit Beta	Protein Coding	P55084	55	GC02P026243	3.68141	https://www.genecards.org/cgi-bin/carddisp.pl?gene=HADHB
DDB2	Damage Specific DNA Binding Protein 2	Protein Coding	Q92466	54	GC11P047423	3.67628	https://www.genecards.org/cgi-bin/carddisp.pl?gene=DDB2
MIRLET7D	MicroRNA Let-7d	RNA Gene		29	GC09P094178	3.67308	https://www.genecards.org/cgi-bin/carddisp.pl?gene=MIRLET7D
SERPINE2	Serpin Family E Member 2	Protein Coding	P07093	50	GC02M223975	3.6725	https://www.genecards.org/cgi-bin/carddisp.pl?gene=SERPINE2
TLR9	Toll Like Receptor 9	Protein Coding	Q9NR96	54	GC03M053612	3.67062	https://www.genecards.org/cgi-bin/carddisp.pl?gene=TLR9
COQ2	Coenzyme Q2, Polyprenyltransferase	Protein Coding	Q96H96	50	GC04M083261	3.66883	https://www.genecards.org/cgi-bin/carddisp.pl?gene=COQ2
PMF1	Polyamine Modulated Factor 1	Protein Coding	Q6P1K2	47	GC01P156212	3.66739	https://www.genecards.org/cgi-bin/carddisp.pl?gene=PMF1
SLC25A44	Solute Carrier Family 25 Member 44	Protein Coding	Q96H78	42	GC01P160742	3.66739	https://www.genecards.org/cgi-bin/carddisp.pl?gene=SLC25A44
CHRNA3	Cholinergic Receptor Nicotinic Alpha 3 Subunit	Protein Coding	P32297	54	GC15M144612	3.66714	https://www.genecards.org/cgi-bin/carddisp.pl?gene=CHRNA3
RBM10	RNA Binding Motif Protein 10	Protein Coding	P0DW28	48	GC0XP056552	3.65774	https://www.genecards.org/cgi-bin/carddisp.pl?gene=RBM10
RAB33A	RAB33A, Member RAS Oncogene Family	Protein Coding	Q14088	44	GC0XP130110	3.65618	https://www.genecards.org/cgi-bin/carddisp.pl?gene=RAB33A
HDAC6	Histone Deacetylase 6	Protein Coding	Q9UBN7	62	GC0XP048801	3.64978	https://www.genecards.org/cgi-bin/carddisp.pl?gene=HDAC6
CXCL13	C-X-C Motif Chemokine Ligand 13	Protein Coding	O43927	49	GC04P077511	3.64606	https://www.genecards.org/cgi-bin/carddisp.pl?gene=CXCL13
TMEM70	Transmembrane Protein 70	Protein Coding	Q9BUB7	48	GC08P073972	3.64477	https://www.genecards.org/cgi-bin/carddisp.pl?gene=TMEM70
CTDP1	CTD Phosphatase Subunit 1	Protein Coding	Q9Y5B0	49	GC18P079679	3.64351	https://www.genecards.org/cgi-bin/carddisp.pl?gene=CTDP1
PON3	Paraoxonase 3	Protein Coding	Q15166	52	GC07M095359	3.64308	https://www.genecards.org/cgi-bin/carddisp.pl?gene=PON3
NQO1	NAD(P)H Quinone Dehydrogenase 1	Protein Coding	P15559	56	GC16M069706	3.64088	https://www.genecards.org/cgi-bin/carddisp.pl?gene=NQO1
MID1	Midline 1	Protein Coding	O15344	50	GC0XM010445	3.64024	https://www.genecards.org/cgi-bin/carddisp.pl?gene=MID1
RPS6KB1	Ribosomal Protein S6 Kinase B1	Protein Coding	P23443	58	GC17P059893	3.64002	https://www.genecards.org/cgi-bin/carddisp.pl?gene=RPS6KB1
SSTR2	Somatostatin Receptor 2	Protein Coding	P30874	55	GC17P073165	3.63893	https://www.genecards.org/cgi-bin/carddisp.pl?gene=SSTR2
ATXN10	Ataxin 10	Protein Coding	Q9UBB4	51	GC22P065362	3.63777	https://www.genecards.org/cgi-bin/carddisp.pl?gene=ATXN10
NFKB1	Nuclear Factor Kappa B Subunit 1	Protein Coding	P19838	61	GC04P102501	3.63538	https://www.genecards.org/cgi-bin/carddisp.pl?gene=NFKB1
NEFM	Neurofilament Medium Chain	Protein Coding	P07197	51	GC08P024913	3.6329	https://www.genecards.org/cgi-bin/carddisp.pl?gene=NEFM
PABPN1	Poly(A) Binding Protein Nuclear 1	Protein Coding	Q86U42	53	GC14P045007	3.63224	https://www.genecards.org/cgi-bin/carddisp.pl?gene=PABPN1
MT-TV	Mitochondrially Encoded TRNA-Val (GUN)	RNA Gene		20	GCMTP001605	3.62958	https://www.genecards.org/cgi-bin/carddisp.pl?gene=MT-TV
H3-3B	H3.3 Histone B	Protein Coding	P84243	48	GC17M075839	3.62941	https://www.genecards.org/cgi-bin/carddisp.pl?gene=H3-3B
SDHC	Succinate Dehydrogenase Complex Subunit C	Protein Coding	Q99643	51	GC01P161314	3.62644	https://www.genecards.org/cgi-bin/carddisp.pl?gene=SDHC
KLHL41	Kelch Like Family Member 41	Protein Coding	O60662	45	GC02P169509	3.62589	https://www.genecards.org/cgi-bin/carddisp.pl?gene=KLHL41
ACER3	Alkaline Ceramidase 3	Protein Coding	Q9NUN7	45	GC11P076860	3.62531	https://www.genecards.org/cgi-bin/carddisp.pl?gene=ACER3
PEX26	Peroxisomal Biogenesis Factor 26	Protein Coding	Q7Z412	49	GC22P064425	3.62159	https://www.genecards.org/cgi-bin/carddisp.pl?gene=PEX26
CST7	Cystatin F	Protein Coding	O76096	44	GC20P024949	3.62147	https://www.genecards.org/cgi-bin/carddisp.pl?gene=CST7
IFNA6	Interferon Alpha 6	Protein Coding	P05013	45	GC09M022089	3.62065	https://www.genecards.org/cgi-bin/carddisp.pl?gene=IFNA6
LYRM7	LYR Motif Containing 7	Protein Coding	Q5U5X0	45	GC05P131170	3.61794	https://www.genecards.org/cgi-bin/carddisp.pl?gene=LYRM7
PDE10A	Phosphodiesterase 10A	Protein Coding	Q9Y233	54	GC06M165327	3.61692	https://www.genecards.org/cgi-bin/carddisp.pl?gene=PDE10A
WNT3	Wnt Family Member 3	Protein Coding	P56703	55	GC17M046762	3.61681	https://www.genecards.org/cgi-bin/carddisp.pl?gene=WNT3
SLC45A1	Solute Carrier Family 45 Member 1	Protein Coding	Q9Y2W3	39	GC01P011563	3.61564	https://www.genecards.org/cgi-bin/carddisp.pl?gene=SLC45A1
DRD3	Dopamine Receptor D3	Protein Coding	P35462	52	GC03M114128	3.60973	https://www.genecards.org/cgi-bin/carddisp.pl?gene=DRD3
SCN5A	Sodium Voltage-Gated Channel Alpha Subunit 5	Protein Coding	Q14524	58	GC03M038672	3.60281	https://www.genecards.org/cgi-bin/carddisp.pl?gene=SCN5A
PYCR1	Pyrroline-5-Carboxylate Reductase 1	Protein Coding	P32322	54	GC17M081932	3.59949	https://www.genecards.org/cgi-bin/carddisp.pl?gene=PYCR1
NDUFS1	NADH:Ubiquinone Oxidoreductase Core Subunit S1	Protein Coding	P28331	53	GC02M206114	3.59906	https://www.genecards.org/cgi-bin/carddisp.pl?gene=NDUFS1
TP73	Tumor Protein P73	Protein Coding	O15350	54	GC01P003652	3.59483	https://www.genecards.org/cgi-bin/carddisp.pl?gene=TP73
XRCC2	X-Ray Repair Cross Complementing 2	Protein Coding	O43543	49	GC07M152644	3.59393	https://www.genecards.org/cgi-bin/carddisp.pl?gene=XRCC2
CTLA4	Cytotoxic T-Lymphocyte Associated Protein 4	Protein Coding	P16410	57	GC02P203854	3.59163	https://www.genecards.org/cgi-bin/carddisp.pl?gene=CTLA4
PRKACA	Protein Kinase CAMP-Activated Catalytic Subunit Alpha	Protein Coding	P17612	61	GC19M019657	3.59087	https://www.genecards.org/cgi-bin/carddisp.pl?gene=PRKACA
CYBB	Cytochrome B-245 Beta Chain	Protein Coding	P04839	57	GC0XP037780	3.58429	https://www.genecards.org/cgi-bin/carddisp.pl?gene=CYBB
LGALS3	Galectin 3	Protein Coding	P17931	53	GC14P055124	3.5784	https://www.genecards.org/cgi-bin/carddisp.pl?gene=LGALS3
FGF1	Fibroblast Growth Factor 1	Protein Coding	P05230	56	GC05M142555	3.57815	https://www.genecards.org/cgi-bin/carddisp.pl?gene=FGF1
SERINC4	Serine Incorporator 4	Protein Coding	A6NH21	37	GC15M043794	3.57719	https://www.genecards.org/cgi-bin/carddisp.pl?gene=SERINC4
ENTPD1	Ectonucleoside Triphosphate Diphosphohydrolase 1	Protein Coding	P49961	58	GC10P106762	3.57587	https://www.genecards.org/cgi-bin/carddisp.pl?gene=ENTPD1
KCTD7	Potassium Channel Tetramerization Domain Containing 7	Protein Coding	Q96MP8	47	GC07P066628	3.57068	https://www.genecards.org/cgi-bin/carddisp.pl?gene=KCTD7
MED25	Mediator Complex Subunit 25	Protein Coding	Q71SY5	48	GC19P103470	3.56529	https://www.genecards.org/cgi-bin/carddisp.pl?gene=MED25
ZNF592	Zinc Finger Protein 592	Protein Coding	Q92610	43	GC15P149130	3.56411	https://www.genecards.org/cgi-bin/carddisp.pl?gene=ZNF592
MIR211	MicroRNA 211	RNA Gene		28	GC15M031065	3.56372	https://www.genecards.org/cgi-bin/carddisp.pl?gene=MIR211
WARS1	Tryptophanyl-TRNA Synthetase 1	Protein Coding	P23381	54	GC14M118710	3.56276	https://www.genecards.org/cgi-bin/carddisp.pl?gene=WARS1
LUZP1	Leucine Zipper Protein 1	Protein Coding	Q86V48	41	GC01M023085	3.56225	https://www.genecards.org/cgi-bin/carddisp.pl?gene=LUZP1
POLRMT	RNA Polymerase Mitochondrial	Protein Coding	O00411	50	GC19M000617	3.55941	https://www.genecards.org/cgi-bin/carddisp.pl?gene=POLRMT
PIBF1	Progesterone Immunomodulatory Binding Factor 1	Protein Coding	Q8WXW3	49	GC13P072782	3.55905	https://www.genecards.org/cgi-bin/carddisp.pl?gene=PIBF1
DNAAF4	Dynein Axonemal Assembly Factor 4	Protein Coding	Q8WXU2	46	GC15M145216	3.55803	https://www.genecards.org/cgi-bin/carddisp.pl?gene=DNAAF4
SREBF2	Sterol Regulatory Element Binding Transcription Factor 2	Protein Coding	Q12772	52	GC22P041833	3.55404	https://www.genecards.org/cgi-bin/carddisp.pl?gene=SREBF2
IL1RAPL2	Interleukin 1 Receptor Accessory Protein Like 2	Protein Coding	Q9NP60	48	GC0XP104566	3.55397	https://www.genecards.org/cgi-bin/carddisp.pl?gene=IL1RAPL2
EZR	Ezrin	Protein Coding	P15311	54	GC06M158765	3.55315	https://www.genecards.org/cgi-bin/carddisp.pl?gene=EZR
MBD5	Methyl-CpG Binding Domain Protein 5	Protein Coding	Q9P267	47	GC02P148021	3.55041	https://www.genecards.org/cgi-bin/carddisp.pl?gene=MBD5
PLCG1	Phospholipase C Gamma 1	Protein Coding	P19174	57	GC20P041136	3.54861	https://www.genecards.org/cgi-bin/carddisp.pl?gene=PLCG1
CNBP	CCHC-Type Zinc Finger Nucleic Acid Binding Protein	Protein Coding	P62633	52	GC03M129167	3.54723	https://www.genecards.org/cgi-bin/carddisp.pl?gene=CNBP
CASP8	Caspase 8	Protein Coding	Q14790	61	GC02P201233	3.54632	https://www.genecards.org/cgi-bin/carddisp.pl?gene=CASP8
WNT1	Wnt Family Member 1	Protein Coding	P04628	56	GC12P051341	3.54477	https://www.genecards.org/cgi-bin/carddisp.pl?gene=WNT1
MIR195	MicroRNA 195	RNA Gene		26	GC17M016815	3.54148	https://www.genecards.org/cgi-bin/carddisp.pl?gene=MIR195
IFNA10	Interferon Alpha 10	Protein Coding	P01566	43	GC09M022086	3.53975	https://www.genecards.org/cgi-bin/carddisp.pl?gene=IFNA10
LIFR	LIF Receptor Subunit Alpha	Protein Coding	P42702	55	GC05M038475	3.53561	https://www.genecards.org/cgi-bin/carddisp.pl?gene=LIFR
EIF4G1	Eukaryotic Translation Initiation Factor 4 Gamma 1	Protein Coding	Q04637	56	GC03P184314	3.53466	https://www.genecards.org/cgi-bin/carddisp.pl?gene=EIF4G1
ATP6V0A2	ATPase H+ Transporting V0 Subunit A2	Protein Coding	Q9Y487	52	GC12P123712	3.52728	https://www.genecards.org/cgi-bin/carddisp.pl?gene=ATP6V0A2
SMN1	Survival Of Motor Neuron 1, Telomeric	Protein Coding	Q16637	49	GC05P070924	3.52495	https://www.genecards.org/cgi-bin/carddisp.pl?gene=SMN1
CGAS	Cyclic GMP-AMP Synthase	Protein Coding	Q8N884	44	GC06M091269	3.5246	https://www.genecards.org/cgi-bin/carddisp.pl?gene=CGAS
PGF	Placental Growth Factor	Protein Coding	P49763	53	GC14M074941	3.51978	https://www.genecards.org/cgi-bin/carddisp.pl?gene=PGF
RAB39B	RAB39B, Member RAS Oncogene Family	Protein Coding	Q96DA2	47	GC0XM155259	3.51855	https://www.genecards.org/cgi-bin/carddisp.pl?gene=RAB39B
UBQLN1	Ubiquilin 1	Protein Coding	Q9UMX0	51	GC09M083659	3.51731	https://www.genecards.org/cgi-bin/carddisp.pl?gene=UBQLN1
UGCG	UDP-Glucose Ceramide Glucosyltransferase	Protein Coding	Q16739	52	GC09P111896	3.51729	https://www.genecards.org/cgi-bin/carddisp.pl?gene=UGCG
CSF1	Colony Stimulating Factor 1	Protein Coding	P09603	53	GC01P109911	3.51702	https://www.genecards.org/cgi-bin/carddisp.pl?gene=CSF1
ABCG2	ATP Binding Cassette Subfamily G Member 2 (JR Blood Group)	Protein Coding	Q9UNQ0	58	GC04M088090	3.51597	https://www.genecards.org/cgi-bin/carddisp.pl?gene=ABCG2
TCF20	Transcription Factor 20	Protein Coding	Q9UGU0	47	GC22M042160	3.514	https://www.genecards.org/cgi-bin/carddisp.pl?gene=TCF20
PLPBP	Pyridoxal Phosphate Binding Protein	Protein Coding	O94903	48	GC08P037877	3.51076	https://www.genecards.org/cgi-bin/carddisp.pl?gene=PLPBP
SHBG	Sex Hormone Binding Globulin	Protein Coding	P04278	50	GC17P007613	3.50977	https://www.genecards.org/cgi-bin/carddisp.pl?gene=SHBG
PCSK9	Proprotein Convertase Subtilisin/Kexin Type 9	Protein Coding	Q8NBP7	58	GC01P055039	3.5067	https://www.genecards.org/cgi-bin/carddisp.pl?gene=PCSK9
RHOBTB2	Rho Related BTB Domain Containing 2	Protein Coding	Q9BYZ6	49	GC08P024072	3.50594	https://www.genecards.org/cgi-bin/carddisp.pl?gene=RHOBTB2
CTSC	Cathepsin C	Protein Coding	P53634	55	GC11M121784	3.49933	https://www.genecards.org/cgi-bin/carddisp.pl?gene=CTSC
MVK	Mevalonate Kinase	Protein Coding	Q03426	56	GC12P109573	3.49811	https://www.genecards.org/cgi-bin/carddisp.pl?gene=MVK
NT5C3A	5'-Nucleotidase, Cytosolic IIIA	Protein Coding	Q9H0P0	52	GC07M033014	3.49762	https://www.genecards.org/cgi-bin/carddisp.pl?gene=NT5C3A
ATG7	Autophagy Related 7	Protein Coding	O95352	52	GC03P020252	3.49612	https://www.genecards.org/cgi-bin/carddisp.pl?gene=ATG7
CYB5A	Cytochrome B5 Type A	Protein Coding	P00167	52	GC18M074250	3.49404	https://www.genecards.org/cgi-bin/carddisp.pl?gene=CYB5A
TFAM	Transcription Factor A, Mitochondrial	Protein Coding	Q00059	53	GC10P058385	3.49355	https://www.genecards.org/cgi-bin/carddisp.pl?gene=TFAM
GHRL	Ghrelin And Obestatin Prepropeptide	Protein Coding	Q9UBU3	50	GC03M010285	3.49273	https://www.genecards.org/cgi-bin/carddisp.pl?gene=GHRL
IFNA16	Interferon Alpha 16	Protein Coding	P05015	41	GC09M021216	3.48998	https://www.genecards.org/cgi-bin/carddisp.pl?gene=IFNA16
IFNA17	Interferon Alpha 17	Protein Coding	P01571	41	GC09M021227	3.48998	https://www.genecards.org/cgi-bin/carddisp.pl?gene=IFNA17
IFNA7	Interferon Alpha 7	Protein Coding	P01567	41	GC09M022085	3.48998	https://www.genecards.org/cgi-bin/carddisp.pl?gene=IFNA7
SLC46A1	Solute Carrier Family 46 Member 1	Protein Coding	Q96NT5	51	GC17M071095	3.48748	https://www.genecards.org/cgi-bin/carddisp.pl?gene=SLC46A1
LOC126861856	BRD4-Independent Group 4 Enhancer GRCh37_chr13:110846747-110847946	Functional Element		4	GC13P110194	3.48717	https://www.genecards.org/cgi-bin/carddisp.pl?gene=LOC126861856
NAT2	N-Acetyltransferase 2	Protein Coding	P11245	51	GC08P018391	3.48396	https://www.genecards.org/cgi-bin/carddisp.pl?gene=NAT2
IRF2BPL	Interferon Regulatory Factor 2 Binding Protein Like	Protein Coding	Q9H1B7	47	GC14M077024	3.48299	https://www.genecards.org/cgi-bin/carddisp.pl?gene=IRF2BPL
IRF4	Interferon Regulatory Factor 4	Protein Coding	Q15306	52	GC06P000391	3.48259	https://www.genecards.org/cgi-bin/carddisp.pl?gene=IRF4
APC	APC Regulator Of WNT Signaling Pathway	Protein Coding	P25054	58	GC05P112707	3.48	https://www.genecards.org/cgi-bin/carddisp.pl?gene=APC
GJA5	Gap Junction Protein Alpha 5	Protein Coding	P36382	53	GC01M147756	3.47993	https://www.genecards.org/cgi-bin/carddisp.pl?gene=GJA5
LOC130059498	ATAC-STARR-Seq Lymphoblastoid Silent Region 7753	Functional Element		8	GC16P081321	3.47989	https://www.genecards.org/cgi-bin/carddisp.pl?gene=LOC130059498
INPP4A	Inositol Polyphosphate-4-Phosphatase Type I A	Protein Coding	Q96PE3	49	GC02P098454	3.47946	https://www.genecards.org/cgi-bin/carddisp.pl?gene=INPP4A
FKBP14-AS1	FKBP14 Antisense RNA 1	RNA Gene		19	GC07P029991	3.47946	https://www.genecards.org/cgi-bin/carddisp.pl?gene=FKBP14-AS1
LIPA	Lipase A, Lysosomal Acid Type	Protein Coding	P38571	57	GC10M089213	3.47629	https://www.genecards.org/cgi-bin/carddisp.pl?gene=LIPA
MIR409	MicroRNA 409	RNA Gene		25	GC14P115610	3.47332	https://www.genecards.org/cgi-bin/carddisp.pl?gene=MIR409
ADCY6	Adenylate Cyclase 6	Protein Coding	O43306	55	GC12M048766	3.47138	https://www.genecards.org/cgi-bin/carddisp.pl?gene=ADCY6
ENPP1	Ectonucleotide Pyrophosphatase/Phosphodiesterase 1	Protein Coding	P22413	58	GC06P131808	3.47014	https://www.genecards.org/cgi-bin/carddisp.pl?gene=ENPP1
HPCA	Hippocalcin	Protein Coding	P84074	49	GC01P032885	3.46977	https://www.genecards.org/cgi-bin/carddisp.pl?gene=HPCA
CSNK2A1	Casein Kinase 2 Alpha 1	Protein Coding	P68400	59	GC20M000472	3.46549	https://www.genecards.org/cgi-bin/carddisp.pl?gene=CSNK2A1
MTPAP	Mitochondrial Poly(A) Polymerase	Protein Coding	Q9NVV4	48	GC10M035299	3.46541	https://www.genecards.org/cgi-bin/carddisp.pl?gene=MTPAP
RBFOX1	RNA Binding Fox-1 Homolog 1	Protein Coding	Q9NWB1	49	GC16P065120	3.4626	https://www.genecards.org/cgi-bin/carddisp.pl?gene=RBFOX1
SFTA3	Surfactant Associated 3	RNA Gene	P0C7M3	38	GC14M036474	3.46178	https://www.genecards.org/cgi-bin/carddisp.pl?gene=SFTA3
ALG11	ALG11 Alpha-1,2-Mannosyltransferase	Protein Coding	Q2TAA5	48	GC13P052012	3.45927	https://www.genecards.org/cgi-bin/carddisp.pl?gene=ALG11
SURF1	SURF1 Cytochrome C Oxidase Assembly Factor	Protein Coding	Q15526	50	GC09M133351	3.45822	https://www.genecards.org/cgi-bin/carddisp.pl?gene=SURF1
CHRNB1	Cholinergic Receptor Nicotinic Beta 1 Subunit	Protein Coding	P11230	54	GC17P100456	3.45363	https://www.genecards.org/cgi-bin/carddisp.pl?gene=CHRNB1
DNAL4	Dynein Axonemal Light Chain 4	Protein Coding	O96015	46	GC22M038778	3.45264	https://www.genecards.org/cgi-bin/carddisp.pl?gene=DNAL4
RNF14	Ring Finger Protein 14	Protein Coding	Q9UBS8	50	GC05P150763	3.44678	https://www.genecards.org/cgi-bin/carddisp.pl?gene=RNF14
STAMBP	STAM Binding Protein	Protein Coding	O95630	52	GC02P073828	3.44355	https://www.genecards.org/cgi-bin/carddisp.pl?gene=STAMBP
GNLY	Granulysin	Protein Coding	P22749	47	GC02P085685	3.44256	https://www.genecards.org/cgi-bin/carddisp.pl?gene=GNLY
SRRT	Serrate, RNA Effector Molecule	Protein Coding	Q9BXP5	47	GC07P100875	3.44256	https://www.genecards.org/cgi-bin/carddisp.pl?gene=SRRT
SLC66A2	Solute Carrier Family 66 Member 2	Protein Coding	Q8N2U9	39	GC18M079903	3.44256	https://www.genecards.org/cgi-bin/carddisp.pl?gene=SLC66A2
TBXAS1	Thromboxane A Synthase 1	Protein Coding	P24557	55	GC07P139777	3.44113	https://www.genecards.org/cgi-bin/carddisp.pl?gene=TBXAS1
RALGAPA1	Ral GTPase Activating Protein Catalytic Subunit Alpha 1	Protein Coding	Q6GYQ0	49	GC14M035538	3.44039	https://www.genecards.org/cgi-bin/carddisp.pl?gene=RALGAPA1
NFIA	Nuclear Factor I A	Protein Coding	Q12857	51	GC01P060865	3.43808	https://www.genecards.org/cgi-bin/carddisp.pl?gene=NFIA
DAO	D-Amino Acid Oxidase	Protein Coding	P14920	54	GC12P108862	3.43719	https://www.genecards.org/cgi-bin/carddisp.pl?gene=DAO
FCGR3A	Fc Gamma Receptor IIIa	Protein Coding	P08637	55	GC01M161541	3.43617	https://www.genecards.org/cgi-bin/carddisp.pl?gene=FCGR3A
EXO1	Exonuclease 1	Protein Coding	Q9UQ84	51	GC01P241847	3.43397	https://www.genecards.org/cgi-bin/carddisp.pl?gene=EXO1
VCAN	Versican	Protein Coding	P13611	55	GC05P083471	3.43109	https://www.genecards.org/cgi-bin/carddisp.pl?gene=VCAN
ELAVL4	ELAV Like RNA Binding Protein 4	Protein Coding	P26378	49	GC01P050025	3.43064	https://www.genecards.org/cgi-bin/carddisp.pl?gene=ELAVL4
IFNA5	Interferon Alpha 5	Protein Coding	P01569	47	GC09M021304	3.42923	https://www.genecards.org/cgi-bin/carddisp.pl?gene=IFNA5
IFNA14	Interferon Alpha 14	Protein Coding	P01570	44	GC09M021239	3.42923	https://www.genecards.org/cgi-bin/carddisp.pl?gene=IFNA14
IFNA21	Interferon Alpha 21	Protein Coding	P01568	44	GC09M021165	3.42923	https://www.genecards.org/cgi-bin/carddisp.pl?gene=IFNA21
IFNA8	Interferon Alpha 8	Protein Coding	P32881	44	GC09P021409	3.42923	https://www.genecards.org/cgi-bin/carddisp.pl?gene=IFNA8
IFNA13	Interferon Alpha 13	Protein Coding	P01562	42	GC09M021367	3.42923	https://www.genecards.org/cgi-bin/carddisp.pl?gene=IFNA13
SLC25A19	Solute Carrier Family 25 Member 19	Protein Coding	Q9HC21	51	GC17M075331	3.42801	https://www.genecards.org/cgi-bin/carddisp.pl?gene=SLC25A19
LMAN1	Lectin, Mannose Binding 1	Protein Coding	P49257	53	GC18M059327	3.42673	https://www.genecards.org/cgi-bin/carddisp.pl?gene=LMAN1
FGD4	FYVE, RhoGEF And PH Domain Containing 4	Protein Coding	Q96M96	52	GC12P036557	3.42492	https://www.genecards.org/cgi-bin/carddisp.pl?gene=FGD4
PAK1	P21 (RAC1) Activated Kinase 1	Protein Coding	Q13153	60	GC11M121650	3.42118	https://www.genecards.org/cgi-bin/carddisp.pl?gene=PAK1
EPG5	Ectopic P-Granules 5 Autophagy Tethering Factor	Protein Coding	Q9HCE0	47	GC18M045800	3.42117	https://www.genecards.org/cgi-bin/carddisp.pl?gene=EPG5
PPP1CB	Protein Phosphatase 1 Catalytic Subunit Beta	Protein Coding	P62140	55	GC02P028759	3.41935	https://www.genecards.org/cgi-bin/carddisp.pl?gene=PPP1CB
GPX3	Glutathione Peroxidase 3	Protein Coding	P22352	49	GC05P151366	3.41892	https://www.genecards.org/cgi-bin/carddisp.pl?gene=GPX3
CXCR4	C-X-C Motif Chemokine Receptor 4	Protein Coding	P61073	61	GC02M136114	3.41748	https://www.genecards.org/cgi-bin/carddisp.pl?gene=CXCR4
SCP2	Sterol Carrier Protein 2	Protein Coding	P22307	54	GC01P052927	3.41398	https://www.genecards.org/cgi-bin/carddisp.pl?gene=SCP2
TAF15	TATA-Box Binding Protein Associated Factor 15	Protein Coding	Q92804	51	GC17P101242	3.41337	https://www.genecards.org/cgi-bin/carddisp.pl?gene=TAF15
SP1	Sp1 Transcription Factor	Protein Coding	P08047	55	GC12P053380	3.41044	https://www.genecards.org/cgi-bin/carddisp.pl?gene=SP1
RMRP	RNA Component Of Mitochondrial RNA Processing Endoribonuclease	RNA Gene		30	GC09M035655	3.40759	https://www.genecards.org/cgi-bin/carddisp.pl?gene=RMRP
CD19	CD19 Molecule	Protein Coding	P15391	60	GC16P065894	3.4053	https://www.genecards.org/cgi-bin/carddisp.pl?gene=CD19
MSH2	MutS Homolog 2	Protein Coding	P43246	57	GC02P047403	3.40352	https://www.genecards.org/cgi-bin/carddisp.pl?gene=MSH2
MDM2	MDM2 Proto-Oncogene	Protein Coding	Q00987	62	GC12P068808	3.39974	https://www.genecards.org/cgi-bin/carddisp.pl?gene=MDM2
RHEB	Ras Homolog, MTORC1 Binding	Protein Coding	Q15382	58	GC07M151466	3.39727	https://www.genecards.org/cgi-bin/carddisp.pl?gene=RHEB
SUN1	Sad1 And UNC84 Domain Containing 1	Protein Coding	O94901	48	GC07P000815	3.3967	https://www.genecards.org/cgi-bin/carddisp.pl?gene=SUN1
RTEL1	Regulator Of Telomere Elongation Helicase 1	Protein Coding	Q9NZ71	50	GC20P066458	3.39282	https://www.genecards.org/cgi-bin/carddisp.pl?gene=RTEL1
SOD1-DT	SOD1 Divergent Transcript	RNA Gene		21	GC21M031975	3.39223	https://www.genecards.org/cgi-bin/carddisp.pl?gene=SOD1-DT
TPK1	Thiamin Pyrophosphokinase 1	Protein Coding	Q9H3S4	53	GC07M144451	3.39	https://www.genecards.org/cgi-bin/carddisp.pl?gene=TPK1
MINPP1	Multiple Inositol-Polyphosphate Phosphatase 1	Protein Coding	Q9UNW1	53	GC10P087504	3.39	https://www.genecards.org/cgi-bin/carddisp.pl?gene=MINPP1
CNPY3	Canopy FGF Signaling Regulator 3	Protein Coding	Q9BT09	48	GC06P125694	3.38934	https://www.genecards.org/cgi-bin/carddisp.pl?gene=CNPY3
TNFRSF11A	TNF Receptor Superfamily Member 11a	Protein Coding	Q9Y6Q6	55	GC18P062325	3.38811	https://www.genecards.org/cgi-bin/carddisp.pl?gene=TNFRSF11A
PTRH2	Peptidyl-TRNA Hydrolase 2	Protein Coding	Q9Y3E5	51	GC17M059674	3.38763	https://www.genecards.org/cgi-bin/carddisp.pl?gene=PTRH2
LOC129929032	ATAC-STARR-Seq Lymphoblastoid Silent Region 19822	Functional Element		9	GC09P027648	3.38036	https://www.genecards.org/cgi-bin/carddisp.pl?gene=LOC129929032
PIGN	Phosphatidylinositol Glycan Anchor Biosynthesis Class N	Protein Coding	O95427	49	GC18M061905	3.37741	https://www.genecards.org/cgi-bin/carddisp.pl?gene=PIGN
MYO9A	Myosin IXA	Protein Coding	B2RTY4	46	GC15M071822	3.37571	https://www.genecards.org/cgi-bin/carddisp.pl?gene=MYO9A
LOC129994126	ATAC-STARR-Seq Lymphoblastoid Silent Region 16127	Functional Element		8	GC05P078985	3.37075	https://www.genecards.org/cgi-bin/carddisp.pl?gene=LOC129994126
RNMT	RNA Guanine-7 Methyltransferase	Protein Coding	O43148	51	GC18P020924	3.36958	https://www.genecards.org/cgi-bin/carddisp.pl?gene=RNMT
GUSB	Glucuronidase Beta	Protein Coding	P08236	56	GC07M065960	3.36881	https://www.genecards.org/cgi-bin/carddisp.pl?gene=GUSB
NRAS	NRAS Proto-Oncogene, GTPase	Protein Coding	P01111	59	GC01M114704	3.36719	https://www.genecards.org/cgi-bin/carddisp.pl?gene=NRAS
NDUFV2	NADH:Ubiquinone Oxidoreductase Core Subunit V2	Protein Coding	P19404	51	GC18P009104	3.35874	https://www.genecards.org/cgi-bin/carddisp.pl?gene=NDUFV2
NLGN1	Neuroligin 1	Protein Coding	Q8N2Q7	54	GC03P173399	3.3583	https://www.genecards.org/cgi-bin/carddisp.pl?gene=NLGN1
MIR17	MicroRNA 17	RNA Gene		26	GC13P091350	3.35589	https://www.genecards.org/cgi-bin/carddisp.pl?gene=MIR17
GLO1	Glyoxalase I	Protein Coding	Q04760	54	GC06M090895	3.35253	https://www.genecards.org/cgi-bin/carddisp.pl?gene=GLO1
AMACR	Alpha-Methylacyl-CoA Racemase	Protein Coding	Q9UHK6	54	GC05M033986	3.35141	https://www.genecards.org/cgi-bin/carddisp.pl?gene=AMACR
TUFM	Tu Translation Elongation Factor, Mitochondrial	Protein Coding	P49411	54	GC16M043103	3.34924	https://www.genecards.org/cgi-bin/carddisp.pl?gene=TUFM
EWSR1	EWS RNA Binding Protein 1	Protein Coding	Q01844	54	GC22P064837	3.33806	https://www.genecards.org/cgi-bin/carddisp.pl?gene=EWSR1
MT-ATP8	Mitochondrially Encoded ATP Synthase Membrane Subunit 8	Protein Coding	P03928	37	GCMTP008368	3.33375	https://www.genecards.org/cgi-bin/carddisp.pl?gene=MT-ATP8
HNRNPH1	Heterogeneous Nuclear Ribonucleoprotein H1	Protein Coding	P31943	50	GC05M179614	3.33158	https://www.genecards.org/cgi-bin/carddisp.pl?gene=HNRNPH1
CD99	CD99 Molecule (Xg Blood Group)	Protein Coding	P14209	47	GC0XP002691	3.32613	https://www.genecards.org/cgi-bin/carddisp.pl?gene=CD99
SMARCC2	SWI/SNF Related, Matrix Associated, Actin Dependent Regulator Of Chromatin Subfamily C Member 2	Protein Coding	Q8TAQ2	51	GC12M059079	3.32566	https://www.genecards.org/cgi-bin/carddisp.pl?gene=SMARCC2
LOC130055692	ATAC-STARR-Seq Lymphoblastoid Silent Region 5776	Functional Element		8	GC14P054905	3.32509	https://www.genecards.org/cgi-bin/carddisp.pl?gene=LOC130055692
TNFSF13B	TNF Superfamily Member 13b	Protein Coding	Q9Y275	54	GC13P108251	3.32479	https://www.genecards.org/cgi-bin/carddisp.pl?gene=TNFSF13B
MSTN	Myostatin	Protein Coding	O14793	55	GC02M190055	3.32405	https://www.genecards.org/cgi-bin/carddisp.pl?gene=MSTN
ACVR1	Activin A Receptor Type 1	Protein Coding	Q04771	60	GC02M157736	3.32085	https://www.genecards.org/cgi-bin/carddisp.pl?gene=ACVR1
NHEJ1	Non-Homologous End Joining Factor 1	Protein Coding	Q9H9Q4	50	GC02M219167	3.31731	https://www.genecards.org/cgi-bin/carddisp.pl?gene=NHEJ1
RLIG1	RNA 5'-Phosphate And 3'-OH Ligase 1	Protein Coding	Q8N999	41	GC12P088033	3.31183	https://www.genecards.org/cgi-bin/carddisp.pl?gene=RLIG1
HGF	Hepatocyte Growth Factor	Protein Coding	P14210	60	GC07M081699	3.31121	https://www.genecards.org/cgi-bin/carddisp.pl?gene=HGF
COL6A3	Collagen Type VI Alpha 3 Chain	Protein Coding	P12111	54	GC02M237324	3.30568	https://www.genecards.org/cgi-bin/carddisp.pl?gene=COL6A3
COLQ	Collagen Like Tail Subunit Of Asymmetric Acetylcholinesterase	Protein Coding	Q9Y215	48	GC03M025562	3.30517	https://www.genecards.org/cgi-bin/carddisp.pl?gene=COLQ
GJB6	Gap Junction Protein Beta 6	Protein Coding	O95452	51	GC13M020221	3.30487	https://www.genecards.org/cgi-bin/carddisp.pl?gene=GJB6
GBE1	1,4-Alpha-Glucan Branching Enzyme 1	Protein Coding	Q04446	52	GC03M081489	3.30432	https://www.genecards.org/cgi-bin/carddisp.pl?gene=GBE1
PTS	6-Pyruvoyltetrahydropterin Synthase	Protein Coding	Q03393	55	GC11P112226	3.2988	https://www.genecards.org/cgi-bin/carddisp.pl?gene=PTS
ANTXR1	ANTXR Cell Adhesion Molecule 1	Protein Coding	Q9H6X2	54	GC02P068977	3.29871	https://www.genecards.org/cgi-bin/carddisp.pl?gene=ANTXR1
SUPT16H	SPT16 Homolog, Facilitates Chromatin Remodeling Subunit	Protein Coding	Q9Y5B9	47	GC14M021351	3.29673	https://www.genecards.org/cgi-bin/carddisp.pl?gene=SUPT16H
NADK2	NAD Kinase 2, Mitochondrial	Protein Coding	Q4G0N4	44	GC05M036194	3.29072	https://www.genecards.org/cgi-bin/carddisp.pl?gene=NADK2
MT-TL2	Mitochondrially Encoded TRNA-Leu (CUN) 2	RNA Gene		20	GCMTP012268	3.2906	https://www.genecards.org/cgi-bin/carddisp.pl?gene=MT-TL2
MAGEL2	MAGE Family Member L2	Protein Coding	Q9UJ55	47	GC15M023643	3.29029	https://www.genecards.org/cgi-bin/carddisp.pl?gene=MAGEL2
ABCD3	ATP Binding Cassette Subfamily D Member 3	Protein Coding	P28288	52	GC01P094385	3.28289	https://www.genecards.org/cgi-bin/carddisp.pl?gene=ABCD3
SLC12A3	Solute Carrier Family 12 Member 3	Protein Coding	P55017	56	GC16P056865	3.28051	https://www.genecards.org/cgi-bin/carddisp.pl?gene=SLC12A3
KRT7	Keratin 7	Protein Coding	P08729	50	GC12P052232	3.27965	https://www.genecards.org/cgi-bin/carddisp.pl?gene=KRT7
DNAJC6	DnaJ Heat Shock Protein Family (Hsp40) Member C6	Protein Coding	O75061	51	GC01P065248	3.27335	https://www.genecards.org/cgi-bin/carddisp.pl?gene=DNAJC6
BICRA	BRD4 Interacting Chromatin Remodeling Complex Associated Protein	Protein Coding	Q9NZM4	38	GC19P103356	3.26917	https://www.genecards.org/cgi-bin/carddisp.pl?gene=BICRA
REEP2	Receptor Accessory Protein 2	Protein Coding	Q9BRK0	47	GC05P138439	3.26832	https://www.genecards.org/cgi-bin/carddisp.pl?gene=REEP2
LOXL3	Lysyl Oxidase Like 3	Protein Coding	P58215	50	GC02M074532	3.26693	https://www.genecards.org/cgi-bin/carddisp.pl?gene=LOXL3
LAMP2	Lysosomal Associated Membrane Protein 2	Protein Coding	P13473	54	GC0XM120426	3.26593	https://www.genecards.org/cgi-bin/carddisp.pl?gene=LAMP2
LINC-ROR	Long Intergenic Non-Protein Coding RNA, Regulator Of Reprogramming	RNA Gene		23	GC18M057054	3.26473	https://www.genecards.org/cgi-bin/carddisp.pl?gene=LINC-ROR
EFNB1	Ephrin B1	Protein Coding	P98172	54	GC0XP068828	3.26452	https://www.genecards.org/cgi-bin/carddisp.pl?gene=EFNB1
SRD5A3	Steroid 5 Alpha-Reductase 3	Protein Coding	Q9H8P0	51	GC04P055346	3.26348	https://www.genecards.org/cgi-bin/carddisp.pl?gene=SRD5A3
SLC19A1	Solute Carrier Family 19 Member 1	Protein Coding	P41440	55	GC21M045493	3.26249	https://www.genecards.org/cgi-bin/carddisp.pl?gene=SLC19A1
CFL2	Cofilin 2	Protein Coding	Q9Y281	52	GC14M034706	3.25997	https://www.genecards.org/cgi-bin/carddisp.pl?gene=CFL2
CORT	Cortistatin	Protein Coding	O00230	42	GC01P012724	3.25238	https://www.genecards.org/cgi-bin/carddisp.pl?gene=CORT
PIGY	Phosphatidylinositol Glycan Anchor Biosynthesis Class Y	Protein Coding	Q3MUY2	42	GC04M088520	3.24925	https://www.genecards.org/cgi-bin/carddisp.pl?gene=PIGY
FTMT	Ferritin Mitochondrial	Protein Coding	Q8N4E7	45	GC05P121851	3.24916	https://www.genecards.org/cgi-bin/carddisp.pl?gene=FTMT
PDGFA	Platelet Derived Growth Factor Subunit A	Protein Coding	P04085	52	GC07M000497	3.2489	https://www.genecards.org/cgi-bin/carddisp.pl?gene=PDGFA
SNX10	Sorting Nexin 10	Protein Coding	Q9Y5X0	47	GC07P026291	3.24787	https://www.genecards.org/cgi-bin/carddisp.pl?gene=SNX10
LOC654780	Splicing Factor Proline/Glutamine-Rich	RNA Gene		18	GC16M084193	3.24759	https://www.genecards.org/cgi-bin/carddisp.pl?gene=LOC654780
STAC3	SH3 And Cysteine Rich Domain 3	Protein Coding	Q96MF2	44	GC12M057243	3.24577	https://www.genecards.org/cgi-bin/carddisp.pl?gene=STAC3
MMUT	Methylmalonyl-CoA Mutase	Protein Coding	P22033	54	GC06M049430	3.24547	https://www.genecards.org/cgi-bin/carddisp.pl?gene=MMUT
RNF103	Ring Finger Protein 103	Protein Coding	O00237	40	GC02M086603	3.24415	https://www.genecards.org/cgi-bin/carddisp.pl?gene=RNF103
DLST	Dihydrolipoamide S-Succinyltransferase	Protein Coding	P36957	55	GC14P074881	3.24316	https://www.genecards.org/cgi-bin/carddisp.pl?gene=DLST
MIR455	MicroRNA 455	RNA Gene		26	GC09P114209	3.24026	https://www.genecards.org/cgi-bin/carddisp.pl?gene=MIR455
UNC93B1	Unc-93 Homolog B1, TLR Signaling Regulator	Protein Coding	Q9H1C4	48	GC11M067991	3.23984	https://www.genecards.org/cgi-bin/carddisp.pl?gene=UNC93B1
LOC129390683	MPRA-Validated Peak2292 Silencer	Functional Element		8	GC15P152676	3.23906	https://www.genecards.org/cgi-bin/carddisp.pl?gene=LOC129390683
KCNAB2	Potassium Voltage-Gated Channel Subfamily A Regulatory Beta Subunit 2	Protein Coding	Q13303	49	GC01P011263	3.23797	https://www.genecards.org/cgi-bin/carddisp.pl?gene=KCNAB2
HSPD1	Heat Shock Protein Family D (Hsp60) Member 1	Protein Coding	P10809	57	GC02M197486	3.23607	https://www.genecards.org/cgi-bin/carddisp.pl?gene=HSPD1
SBF2	SET Binding Factor 2	Protein Coding	Q86WG5	47	GC11M011554	3.23431	https://www.genecards.org/cgi-bin/carddisp.pl?gene=SBF2
TNNT2	Troponin T2, Cardiac Type	Protein Coding	P45379	56	GC01M201359	3.22931	https://www.genecards.org/cgi-bin/carddisp.pl?gene=TNNT2
RBL1	RB Transcriptional Corepressor Like 1	Protein Coding	P28749	49	GC20M036996	3.22886	https://www.genecards.org/cgi-bin/carddisp.pl?gene=RBL1
FBXW11	F-Box And WD Repeat Domain Containing 11	Protein Coding	Q9UKB1	52	GC05M171861	3.22849	https://www.genecards.org/cgi-bin/carddisp.pl?gene=FBXW11
SC5D	Sterol-C5-Desaturase	Protein Coding	O75845	47	GC11P121292	3.22701	https://www.genecards.org/cgi-bin/carddisp.pl?gene=SC5D
APRT	Adenine Phosphoribosyltransferase	Protein Coding	P07741	55	GC16M088810	3.22624	https://www.genecards.org/cgi-bin/carddisp.pl?gene=APRT
SOX4	SRY-Box Transcription Factor 4	Protein Coding	Q06945	52	GC06P021593	3.2245	https://www.genecards.org/cgi-bin/carddisp.pl?gene=SOX4
LOC130059818	ATAC-STARR-Seq Lymphoblastoid Silent Region 7911	Functional Element		8	GC16P092934	3.2233	https://www.genecards.org/cgi-bin/carddisp.pl?gene=LOC130059818
ZMPSTE24	Zinc Metallopeptidase STE24	Protein Coding	O75844	50	GC01P040258	3.22284	https://www.genecards.org/cgi-bin/carddisp.pl?gene=ZMPSTE24
B2M	Beta-2-Microglobulin	Protein Coding	P61769	58	GC15P044711	3.22099	https://www.genecards.org/cgi-bin/carddisp.pl?gene=B2M
CYP3A4	Cytochrome P450 Family 3 Subfamily A Member 4	Protein Coding	P08684	56	GC07M099985	3.22063	https://www.genecards.org/cgi-bin/carddisp.pl?gene=CYP3A4
PEX3	Peroxisomal Biogenesis Factor 3	Protein Coding	P56589	50	GC06P143450	3.21636	https://www.genecards.org/cgi-bin/carddisp.pl?gene=PEX3
SSTR5	Somatostatin Receptor 5	Protein Coding	P35346	51	GC16P001072	3.21469	https://www.genecards.org/cgi-bin/carddisp.pl?gene=SSTR5
LMBRD1	LMBR1 Domain Containing 1	Protein Coding	Q9NUN5	48	GC06M091226	3.21409	https://www.genecards.org/cgi-bin/carddisp.pl?gene=LMBRD1
MITD1	Microtubule Interacting And Trafficking Domain Containing 1	Protein Coding	Q8WV92	42	GC02M100563	3.2134	https://www.genecards.org/cgi-bin/carddisp.pl?gene=MITD1
H3-4	H3.4 Histone, Cluster Member	Protein Coding	Q16695	47	GC01M228427	3.21039	https://www.genecards.org/cgi-bin/carddisp.pl?gene=H3-4
AASS	Aminoadipate-Semialdehyde Synthase	Protein Coding	Q9UDR5	50	GC07M122073	3.20872	https://www.genecards.org/cgi-bin/carddisp.pl?gene=AASS
PRICKLE2	Prickle Planar Cell Polarity Protein 2	Protein Coding	Q7Z3G6	48	GC03M064092	3.20785	https://www.genecards.org/cgi-bin/carddisp.pl?gene=PRICKLE2
CALCR	Calcitonin Receptor	Protein Coding	P30988	56	GC07M093424	3.20698	https://www.genecards.org/cgi-bin/carddisp.pl?gene=CALCR
ABCD2	ATP Binding Cassette Subfamily D Member 2	Protein Coding	Q9UBJ2	49	GC12M039530	3.20686	https://www.genecards.org/cgi-bin/carddisp.pl?gene=ABCD2
DALRD3	DALR Anticodon Binding Domain Containing 3	Protein Coding	Q5D0E6	41	GC03M049015	3.20225	https://www.genecards.org/cgi-bin/carddisp.pl?gene=DALRD3
TYMS	Thymidylate Synthetase	Protein Coding	P04818	58	GC18P000657	3.20198	https://www.genecards.org/cgi-bin/carddisp.pl?gene=TYMS
CEP63	Centrosomal Protein 63	Protein Coding	Q96MT8	49	GC03P134485	3.1976	https://www.genecards.org/cgi-bin/carddisp.pl?gene=CEP63
PRX	Periaxin	Protein Coding	Q9BXM0	49	GC19M040393	3.19571	https://www.genecards.org/cgi-bin/carddisp.pl?gene=PRX
MIR24-1	MicroRNA 24-1	RNA Gene		24	GC09P095086	3.18875	https://www.genecards.org/cgi-bin/carddisp.pl?gene=MIR24-1
RNF125	Ring Finger Protein 125	Protein Coding	Q96EQ8	45	GC18P032374	3.18594	https://www.genecards.org/cgi-bin/carddisp.pl?gene=RNF125
TCF12	Transcription Factor 12	Protein Coding	Q99081	54	GC15P056918	3.18344	https://www.genecards.org/cgi-bin/carddisp.pl?gene=TCF12
TXN	Thioredoxin	Protein Coding	P10599	54	GC09M110243	3.18304	https://www.genecards.org/cgi-bin/carddisp.pl?gene=TXN
PTN	Pleiotrophin	Protein Coding	P21246	50	GC07M137227	3.17815	https://www.genecards.org/cgi-bin/carddisp.pl?gene=PTN
NEUROG1	Neurogenin 1	Protein Coding	Q92886	48	GC05M135534	3.1775	https://www.genecards.org/cgi-bin/carddisp.pl?gene=NEUROG1
GJA3	Gap Junction Protein Alpha 3	Protein Coding	Q9Y6H8	49	GC13M022595	3.1774	https://www.genecards.org/cgi-bin/carddisp.pl?gene=GJA3
PROKR2	Prokineticin Receptor 2	Protein Coding	Q8NFJ6	50	GC20M009575	3.1774	https://www.genecards.org/cgi-bin/carddisp.pl?gene=PROKR2
SELL	Selectin L	Protein Coding	P14151	51	GC01M169690	3.17572	https://www.genecards.org/cgi-bin/carddisp.pl?gene=SELL
TNR	Tenascin R	Protein Coding	Q92752	51	GC01M175291	3.17518	https://www.genecards.org/cgi-bin/carddisp.pl?gene=TNR
MIR140	MicroRNA 140	RNA Gene		30	GC16P076899	3.17329	https://www.genecards.org/cgi-bin/carddisp.pl?gene=MIR140
PRRT2	Proline Rich Transmembrane Protein 2	Protein Coding	Q7Z6L0	49	GC16P029811	3.17173	https://www.genecards.org/cgi-bin/carddisp.pl?gene=PRRT2
SHQ1	SHQ1, H/ACA Ribonucleoprotein Assembly Factor	Protein Coding	Q6PI26	44	GC03M072725	3.17158	https://www.genecards.org/cgi-bin/carddisp.pl?gene=SHQ1
CHD8	Chromodomain Helicase DNA Binding Protein 8	Protein Coding	Q9HCK8	51	GC14M021385	3.16954	https://www.genecards.org/cgi-bin/carddisp.pl?gene=CHD8
VIPAS39	VPS33B Interacting Protein, Apical-Basolateral Polarity Regulator, Spe-39 Homolog	Protein Coding	Q9H9C1	45	GC14M077426	3.16873	https://www.genecards.org/cgi-bin/carddisp.pl?gene=VIPAS39
ANO5	Anoctamin 5	Protein Coding	Q75V66	49	GC11P021799	3.16368	https://www.genecards.org/cgi-bin/carddisp.pl?gene=ANO5
RMDN3	Regulator Of Microtubule Dynamics 3	Protein Coding	Q96TC7	45	GC15M040735	3.15813	https://www.genecards.org/cgi-bin/carddisp.pl?gene=RMDN3
MYBPC3	Myosin Binding Protein C3	Protein Coding	Q14896	55	GC11M120843	3.15636	https://www.genecards.org/cgi-bin/carddisp.pl?gene=MYBPC3
SSBP1	Single Stranded DNA Binding Protein 1	Protein Coding	Q04837	49	GC07P157688	3.15497	https://www.genecards.org/cgi-bin/carddisp.pl?gene=SSBP1
NT5C2	5'-Nucleotidase, Cytosolic II	Protein Coding	P49902	54	GC10M103088	3.15387	https://www.genecards.org/cgi-bin/carddisp.pl?gene=NT5C2
SGSH	N-Sulfoglucosamine Sulfohydrolase	Protein Coding	P51688	54	GC17M080206	3.15174	https://www.genecards.org/cgi-bin/carddisp.pl?gene=SGSH
TNFSF8	TNF Superfamily Member 8	Protein Coding	P32971	44	GC09M114893	3.14691	https://www.genecards.org/cgi-bin/carddisp.pl?gene=TNFSF8
CSPP1	Centrosome And Spindle Pole Associated Protein 1	Protein Coding	Q1MSJ5	47	GC08P067062	3.14391	https://www.genecards.org/cgi-bin/carddisp.pl?gene=CSPP1
MT-TT	Mitochondrially Encoded TRNA-Thr (ACN)	RNA Gene		22	GCMTP015890	3.14001	https://www.genecards.org/cgi-bin/carddisp.pl?gene=MT-TT
SNCAIP	Synuclein Alpha Interacting Protein	Protein Coding	Q9Y6H5	52	GC05P122311	3.13835	https://www.genecards.org/cgi-bin/carddisp.pl?gene=SNCAIP
UBE4B	Ubiquitination Factor E4B	Protein Coding	O95155	49	GC01P010032	3.13777	https://www.genecards.org/cgi-bin/carddisp.pl?gene=UBE4B
SERPING1	Serpin Family G Member 1	Protein Coding	P05155	55	GC11P057597	3.13649	https://www.genecards.org/cgi-bin/carddisp.pl?gene=SERPING1
MBNL1	Muscleblind Like Splicing Regulator 1	Protein Coding	Q9NR56	48	GC03P152243	3.13523	https://www.genecards.org/cgi-bin/carddisp.pl?gene=MBNL1
MIR659	MicroRNA 659	RNA Gene		23	GC22M075688	3.13341	https://www.genecards.org/cgi-bin/carddisp.pl?gene=MIR659
EIF2S1	Eukaryotic Translation Initiation Factor 2 Subunit Alpha	Protein Coding	P05198	53	GC14P067359	3.13188	https://www.genecards.org/cgi-bin/carddisp.pl?gene=EIF2S1
MIR335	MicroRNA 335	RNA Gene		27	GC07P130496	3.13142	https://www.genecards.org/cgi-bin/carddisp.pl?gene=MIR335
IL6ST	Interleukin 6 Cytokine Family Signal Transducer	Protein Coding	P40189	59	GC05M055935	3.12853	https://www.genecards.org/cgi-bin/carddisp.pl?gene=IL6ST
MPZL1	Myelin Protein Zero Like 1	Protein Coding	O95297	48	GC01P167721	3.12461	https://www.genecards.org/cgi-bin/carddisp.pl?gene=MPZL1
ITGAM	Integrin Subunit Alpha M	Protein Coding	P11215	56	GC16P066102	3.12023	https://www.genecards.org/cgi-bin/carddisp.pl?gene=ITGAM
HLA-A	Major Histocompatibility Complex, Class I, A	Protein Coding	P04439	54	GC06P125450	3.11893	https://www.genecards.org/cgi-bin/carddisp.pl?gene=HLA-A
DNA2	DNA Replication Helicase/Nuclease 2	Protein Coding	P51530	49	GC10M068414	3.11888	https://www.genecards.org/cgi-bin/carddisp.pl?gene=DNA2
PTGDS	Prostaglandin D2 Synthase	Protein Coding	P41222	54	GC09P139895	3.11795	https://www.genecards.org/cgi-bin/carddisp.pl?gene=PTGDS
OCA2	OCA2 Melanosomal Transmembrane Protein	Protein Coding	Q04671	52	GC15M027754	3.11676	https://www.genecards.org/cgi-bin/carddisp.pl?gene=OCA2
SGCB	Sarcoglycan Beta	Protein Coding	Q16585	49	GC04M052019	3.10757	https://www.genecards.org/cgi-bin/carddisp.pl?gene=SGCB
SERPINA1	Serpin Family A Member 1	Protein Coding	P01009	58	GC14M094376	3.10677	https://www.genecards.org/cgi-bin/carddisp.pl?gene=SERPINA1
VHL	Von Hippel-Lindau Tumor Suppressor	Protein Coding	P40337	56	GC03P020237	3.10453	https://www.genecards.org/cgi-bin/carddisp.pl?gene=VHL
SERPIND1	Serpin Family D Member 1	Protein Coding	P05546	56	GC22P064530	3.09872	https://www.genecards.org/cgi-bin/carddisp.pl?gene=SERPIND1
SALL4	Spalt Like Transcription Factor 4	Protein Coding	Q9UJQ4	51	GC20M051784	3.09768	https://www.genecards.org/cgi-bin/carddisp.pl?gene=SALL4
BECN1	Beclin 1	Protein Coding	Q14457	55	GC17M042810	3.09243	https://www.genecards.org/cgi-bin/carddisp.pl?gene=BECN1
ZFHX4	Zinc Finger Homeobox 4	Protein Coding	Q86UP3	44	GC08P076681	3.08118	https://www.genecards.org/cgi-bin/carddisp.pl?gene=ZFHX4
GRIN3A	Glutamate Ionotropic Receptor NMDA Type Subunit 3A	Protein Coding	Q8TCU5	46	GC09M101569	3.08005	https://www.genecards.org/cgi-bin/carddisp.pl?gene=GRIN3A
GFM1	G Elongation Factor Mitochondrial 1	Protein Coding	Q96RP9	52	GC03P158644	3.07738	https://www.genecards.org/cgi-bin/carddisp.pl?gene=GFM1
IL3	Interleukin 3	Protein Coding	P08700	54	GC05P132060	3.07693	https://www.genecards.org/cgi-bin/carddisp.pl?gene=IL3
NRXN1	Neurexin 1	Protein Coding	Q9ULB1	57	GC02M049918	3.0767	https://www.genecards.org/cgi-bin/carddisp.pl?gene=NRXN1
PCBD1	Pterin-4 Alpha-Carbinolamine Dehydratase 1	Protein Coding	P61457	53	GC10M070882	3.07582	https://www.genecards.org/cgi-bin/carddisp.pl?gene=PCBD1
GPT	Glutamic--Pyruvic Transaminase	Protein Coding	P24298	50	GC08P144502	3.07079	https://www.genecards.org/cgi-bin/carddisp.pl?gene=GPT
ADAM17	ADAM Metallopeptidase Domain 17	Protein Coding	P78536	59	GC02M009488	3.07076	https://www.genecards.org/cgi-bin/carddisp.pl?gene=ADAM17
FLCN	Folliculin	Protein Coding	Q8NFG4	51	GC17M017212	3.07001	https://www.genecards.org/cgi-bin/carddisp.pl?gene=FLCN
NR3C2	Nuclear Receptor Subfamily 3 Group C Member 2	Protein Coding	P08235	55	GC04M148078	3.06854	https://www.genecards.org/cgi-bin/carddisp.pl?gene=NR3C2
KIAA0753	KIAA0753	Protein Coding	Q2KHM9	42	GC17M006578	3.06842	https://www.genecards.org/cgi-bin/carddisp.pl?gene=KIAA0753
PIGV	Phosphatidylinositol Glycan Anchor Biosynthesis Class V	Protein Coding	Q9NUD9	47	GC01P026787	3.06354	https://www.genecards.org/cgi-bin/carddisp.pl?gene=PIGV
POLR3K	RNA Polymerase III Subunit K	Protein Coding	Q9Y2Y1	49	GC16M000046	3.06343	https://www.genecards.org/cgi-bin/carddisp.pl?gene=POLR3K
SDHAF2	Succinate Dehydrogenase Complex Assembly Factor 2	Protein Coding	Q9NX18	51	GC11P061430	3.06243	https://www.genecards.org/cgi-bin/carddisp.pl?gene=SDHAF2
SCAF4	SR-Related CTD Associated Factor 4	Protein Coding	O95104	45	GC21M031671	3.06069	https://www.genecards.org/cgi-bin/carddisp.pl?gene=SCAF4
SCN9A	Sodium Voltage-Gated Channel Alpha Subunit 9	Protein Coding	Q15858	56	GC02M166195	3.06062	https://www.genecards.org/cgi-bin/carddisp.pl?gene=SCN9A
SIX6	SIX Homeobox 6	Protein Coding	O95475	50	GC14P060508	3.06047	https://www.genecards.org/cgi-bin/carddisp.pl?gene=SIX6
MIR485	MicroRNA 485	RNA Gene		24	GC14P115614	3.06043	https://www.genecards.org/cgi-bin/carddisp.pl?gene=MIR485
CD55	CD55 Molecule (Cromer Blood Group)	Protein Coding	P08174	58	GC01P207321	3.0568	https://www.genecards.org/cgi-bin/carddisp.pl?gene=CD55
GNE	Glucosamine (UDP-N-Acetyl)-2-Epimerase/N-Acetylmannosamine Kinase	Protein Coding	Q9Y223	51	GC09M036214	3.05547	https://www.genecards.org/cgi-bin/carddisp.pl?gene=GNE
HIBCH	3-Hydroxyisobutyryl-CoA Hydrolase	Protein Coding	Q6NVY1	50	GC02M190189	3.05338	https://www.genecards.org/cgi-bin/carddisp.pl?gene=HIBCH
TMEM165	Transmembrane Protein 165	Protein Coding	Q9HC07	47	GC04P055395	3.05057	https://www.genecards.org/cgi-bin/carddisp.pl?gene=TMEM165
AUH	AU RNA Binding Methylglutaconyl-CoA Hydratase	Protein Coding	Q13825	50	GC09M091213	3.04746	https://www.genecards.org/cgi-bin/carddisp.pl?gene=AUH
DPYSL2	Dihydropyrimidinase Like 2	Protein Coding	Q16555	54	GC08P026514	3.04375	https://www.genecards.org/cgi-bin/carddisp.pl?gene=DPYSL2
KATNIP	Katanin Interacting Protein	Protein Coding	O60303	41	GC16P065745	3.04176	https://www.genecards.org/cgi-bin/carddisp.pl?gene=KATNIP
NDRG1	N-Myc Downstream Regulated 1	Protein Coding	Q92597	54	GC08M133237	3.03987	https://www.genecards.org/cgi-bin/carddisp.pl?gene=NDRG1
NPEPPS	Aminopeptidase Puromycin Sensitive	Protein Coding	P55786	51	GC17P047522	3.03911	https://www.genecards.org/cgi-bin/carddisp.pl?gene=NPEPPS
RCAN1	Regulator Of Calcineurin 1	Protein Coding	P53805	51	GC21M034513	3.03146	https://www.genecards.org/cgi-bin/carddisp.pl?gene=RCAN1
TAPBPL	TAP Binding Protein Like	Protein Coding	Q9BX59	41	GC12P006451	3.03109	https://www.genecards.org/cgi-bin/carddisp.pl?gene=TAPBPL
AIRE	Autoimmune Regulator	Protein Coding	O43918	52	GC21P044285	3.02949	https://www.genecards.org/cgi-bin/carddisp.pl?gene=AIRE
PMPCB	Peptidase, Mitochondrial Processing Subunit Beta	Protein Coding	O75439	52	GC07P103297	3.02826	https://www.genecards.org/cgi-bin/carddisp.pl?gene=PMPCB
SLC25A17	Solute Carrier Family 25 Member 17	Protein Coding	O43808	45	GC22M074895	3.028	https://www.genecards.org/cgi-bin/carddisp.pl?gene=SLC25A17
ACYP1	Acylphosphatase 1	Protein Coding	P07311	46	GC14M075053	3.02799	https://www.genecards.org/cgi-bin/carddisp.pl?gene=ACYP1
MEG8	Maternally Expressed 8, Small Nucleolar RNA Host Gene	RNA Gene		27	GC14P115584	3.02224	https://www.genecards.org/cgi-bin/carddisp.pl?gene=MEG8
NR1H2	Nuclear Receptor Subfamily 1 Group H Member 2	Protein Coding	P55055	54	GC19P050329	3.02122	https://www.genecards.org/cgi-bin/carddisp.pl?gene=NR1H2
MIR130A	MicroRNA 130a	RNA Gene		28	GC11P057641	3.02121	https://www.genecards.org/cgi-bin/carddisp.pl?gene=MIR130A
DTNBP1	Dystrobrevin Binding Protein 1	Protein Coding	Q96EV8	51	GC06M015585	3.01897	https://www.genecards.org/cgi-bin/carddisp.pl?gene=DTNBP1
BGN	Biglycan	Protein Coding	P21810	53	GC0XP153494	3.01743	https://www.genecards.org/cgi-bin/carddisp.pl?gene=BGN
MIR25	MicroRNA 25	RNA Gene		26	GC07M100093	3.01515	https://www.genecards.org/cgi-bin/carddisp.pl?gene=MIR25
STX5	Syntaxin 5	Protein Coding	Q13190	49	GC11M062806	3.01493	https://www.genecards.org/cgi-bin/carddisp.pl?gene=STX5
IGHE	Immunoglobulin Heavy Constant Epsilon	Protein Coding	P01854	40	GC14M118871	3.01436	https://www.genecards.org/cgi-bin/carddisp.pl?gene=IGHE
LOC126860971	CDK7 Strongly-Dependent Group 2 Enhancer GRCh37_chr10:79784551-79785750	Functional Element		9	GC10P107432	3.01355	https://www.genecards.org/cgi-bin/carddisp.pl?gene=LOC126860971
OGG1	8-Oxoguanine DNA Glycosylase	Protein Coding	O15527	56	GC03P020193	3.01121	https://www.genecards.org/cgi-bin/carddisp.pl?gene=OGG1
DIP2C	Disco Interacting Protein 2 Homolog C	Protein Coding	Q9Y2E4	43	GC10M000274	3.01094	https://www.genecards.org/cgi-bin/carddisp.pl?gene=DIP2C
ERLIN1	ER Lipid Raft Associated 1	Protein Coding	O75477	50	GC10M100150	3.00754	https://www.genecards.org/cgi-bin/carddisp.pl?gene=ERLIN1
STAT4	Signal Transducer And Activator Of Transcription 4	Protein Coding	Q14765	55	GC02M191029	3.00525	https://www.genecards.org/cgi-bin/carddisp.pl?gene=STAT4
KLRC4	Killer Cell Lectin Like Receptor C4	Protein Coding	O43908	44	GC12M028039	3.00525	https://www.genecards.org/cgi-bin/carddisp.pl?gene=KLRC4
PTPN23	Protein Tyrosine Phosphatase Non-Receptor Type 23	Protein Coding	Q9H3S7	48	GC03P055899	3.00489	https://www.genecards.org/cgi-bin/carddisp.pl?gene=PTPN23
HNRNPUL2-BSCL2	HNRNPUL2-BSCL2 Readthrough (NMD Candidate)	RNA Gene		23	GC11M121075	3.00233	https://www.genecards.org/cgi-bin/carddisp.pl?gene=HNRNPUL2-BSCL2
PRDM16	PR/SET Domain 16	Protein Coding	Q9HAZ2	53	GC01P011168	3.00108	https://www.genecards.org/cgi-bin/carddisp.pl?gene=PRDM16
TRAF3	TNF Receptor Associated Factor 3	Protein Coding	Q13114	55	GC14P114648	2.99845	https://www.genecards.org/cgi-bin/carddisp.pl?gene=TRAF3
GLRA1	Glycine Receptor Alpha 1	Protein Coding	P23415	55	GC05M151822	2.99735	https://www.genecards.org/cgi-bin/carddisp.pl?gene=GLRA1
DNMT3B	DNA Methyltransferase 3 Beta	Protein Coding	Q9UBC3	59	GC20P032762	2.99113	https://www.genecards.org/cgi-bin/carddisp.pl?gene=DNMT3B
MIR200A	MicroRNA 200a	RNA Gene		27	GC01P011074	2.98389	https://www.genecards.org/cgi-bin/carddisp.pl?gene=MIR200A
COL2A1	Collagen Type II Alpha 1 Chain	Protein Coding	P02458	58	GC12M047972	2.9838	https://www.genecards.org/cgi-bin/carddisp.pl?gene=COL2A1
DKK1	Dickkopf WNT Signaling Pathway Inhibitor 1	Protein Coding	O94907	52	GC10P052314	2.98218	https://www.genecards.org/cgi-bin/carddisp.pl?gene=DKK1
PEX14	Peroxisomal Biogenesis Factor 14	Protein Coding	O75381	51	GC01P010472	2.97872	https://www.genecards.org/cgi-bin/carddisp.pl?gene=PEX14
PEX11B	Peroxisomal Biogenesis Factor 11 Beta	Protein Coding	O96011	48	GC01M145911	2.97872	https://www.genecards.org/cgi-bin/carddisp.pl?gene=PEX11B
FASTKD2	FAST Kinase Domains 2	Protein Coding	Q9NYY8	47	GC02P206770	2.97586	https://www.genecards.org/cgi-bin/carddisp.pl?gene=FASTKD2
C12orf4	Chromosome 12 Open Reading Frame 4	Protein Coding	Q9NQ89	42	GC12M009266	2.97577	https://www.genecards.org/cgi-bin/carddisp.pl?gene=C12orf4
DMBX1	Diencephalon/Mesencephalon Homeobox 1	Protein Coding	Q8NFW5	40	GC01P046489	2.97577	https://www.genecards.org/cgi-bin/carddisp.pl?gene=DMBX1
FAM120AOS	Family With Sequence Similarity 120 Member A Opposite Strand	Protein Coding	Q5T036	38	GC09M093431	2.97577	https://www.genecards.org/cgi-bin/carddisp.pl?gene=FAM120AOS
SP9	Sp9 Transcription Factor	Protein Coding	P0CG40	35	GC02P174335	2.97577	https://www.genecards.org/cgi-bin/carddisp.pl?gene=SP9
CTSG	Cathepsin G	Protein Coding	P08311	53	GC14M024573	2.97297	https://www.genecards.org/cgi-bin/carddisp.pl?gene=CTSG
CAPN2	Calpain 2	Protein Coding	P17655	56	GC01P223701	2.97284	https://www.genecards.org/cgi-bin/carddisp.pl?gene=CAPN2
CXCL9	C-X-C Motif Chemokine Ligand 9	Protein Coding	Q07325	48	GC04M076001	2.97103	https://www.genecards.org/cgi-bin/carddisp.pl?gene=CXCL9
TRPM3	Transient Receptor Potential Cation Channel Subfamily M Member 3	Protein Coding	Q9HCF6	50	GC09M070529	2.97039	https://www.genecards.org/cgi-bin/carddisp.pl?gene=TRPM3
CCDC88A	Coiled-Coil Domain Containing 88A	Protein Coding	Q3V6T2	49	GC02M055287	2.9702	https://www.genecards.org/cgi-bin/carddisp.pl?gene=CCDC88A
STS	Steroid Sulfatase	Protein Coding	P08842	55	GC0XP007146	2.96779	https://www.genecards.org/cgi-bin/carddisp.pl?gene=STS
LOC126860970	BRD4-Independent Group 4 Enhancer GRCh37_chr10:79743812-79745011	Functional Element		9	GC10P107431	2.96777	https://www.genecards.org/cgi-bin/carddisp.pl?gene=LOC126860970
PTCH2	Patched 2	Protein Coding	Q9Y6C5	54	GC01M044819	2.96611	https://www.genecards.org/cgi-bin/carddisp.pl?gene=PTCH2
PTPN22	Protein Tyrosine Phosphatase Non-Receptor Type 22	Protein Coding	Q9Y2R2	55	GC01M113813	2.9652	https://www.genecards.org/cgi-bin/carddisp.pl?gene=PTPN22
MAFB	MAF BZIP Transcription Factor B	Protein Coding	Q9Y5Q3	52	GC20M040685	2.95692	https://www.genecards.org/cgi-bin/carddisp.pl?gene=MAFB
GPNMB	Glycoprotein Nmb	Protein Coding	Q14956	54	GC07P023924	2.95566	https://www.genecards.org/cgi-bin/carddisp.pl?gene=GPNMB
LOC126862097	P300/CBP Strongly-Dependent Group 1 Enhancer GRCh37_chr15:34531007-34532206	Functional Element		7	GC15P150610	2.95565	https://www.genecards.org/cgi-bin/carddisp.pl?gene=LOC126862097
VDAC1	Voltage Dependent Anion Channel 1	Protein Coding	P21796	54	GC05M133975	2.95378	https://www.genecards.org/cgi-bin/carddisp.pl?gene=VDAC1
UGT8	UDP Glycosyltransferase 8	Protein Coding	Q16880	52	GC04P114598	2.95271	https://www.genecards.org/cgi-bin/carddisp.pl?gene=UGT8
CCKBR	Cholecystokinin B Receptor	Protein Coding	P32239	52	GC11P006259	2.95201	https://www.genecards.org/cgi-bin/carddisp.pl?gene=CCKBR
RNF170	Ring Finger Protein 170	Protein Coding	Q96K19	46	GC08M044136	2.95136	https://www.genecards.org/cgi-bin/carddisp.pl?gene=RNF170
FRAXA	Fragile Site, Folic Acid Type, Rare, Fra(X)(Q27.3) A	Functional Element		14	GC0XP148001	2.95064	https://www.genecards.org/cgi-bin/carddisp.pl?gene=FRAXA
SLC11A2	Solute Carrier Family 11 Member 2	Protein Coding	P49281	56	GC12M050952	2.94943	https://www.genecards.org/cgi-bin/carddisp.pl?gene=SLC11A2
CDK1	Cyclin Dependent Kinase 1	Protein Coding	P06493	56	GC10P060772	2.94454	https://www.genecards.org/cgi-bin/carddisp.pl?gene=CDK1
RTL8C	Retrotransposon Gag Like 8C	Protein Coding	O15255	36	GC0XP135193	2.94409	https://www.genecards.org/cgi-bin/carddisp.pl?gene=RTL8C
F2R	Coagulation Factor II Thrombin Receptor	Protein Coding	P25116	55	GC05P076716	2.94368	https://www.genecards.org/cgi-bin/carddisp.pl?gene=F2R
LOC130060994	ATAC-STARR-Seq Lymphoblastoid Active Region 12266	Functional Element		8	GC17P108784	2.94271	https://www.genecards.org/cgi-bin/carddisp.pl?gene=LOC130060994
PDHB	Pyruvate Dehydrogenase E1 Subunit Beta	Protein Coding	P11177	54	GC03M058441	2.94004	https://www.genecards.org/cgi-bin/carddisp.pl?gene=PDHB
UBB	Ubiquitin B	Protein Coding	P0CG47	53	GC17P016380	2.93953	https://www.genecards.org/cgi-bin/carddisp.pl?gene=UBB
CX3CL1	C-X3-C Motif Chemokine Ligand 1	Protein Coding	P78423	53	GC16P057372	2.93873	https://www.genecards.org/cgi-bin/carddisp.pl?gene=CX3CL1
MYOG	Myogenin	Protein Coding	P15173	48	GC01M203083	2.93765	https://www.genecards.org/cgi-bin/carddisp.pl?gene=MYOG
GJC1	Gap Junction Protein Gamma 1	Protein Coding	P36383	49	GC17M071848	2.93517	https://www.genecards.org/cgi-bin/carddisp.pl?gene=GJC1
HIKESHI	Heat Shock Protein Nuclear Import Factor Hikeshi	Protein Coding	Q53FT3	45	GC11P088002	2.93438	https://www.genecards.org/cgi-bin/carddisp.pl?gene=HIKESHI
UBE2T	Ubiquitin Conjugating Enzyme E2 T	Protein Coding	Q9NPD8	51	GC01M202332	2.9308	https://www.genecards.org/cgi-bin/carddisp.pl?gene=UBE2T
LOC109610631	Aristaless Related Homeobox Polyalanine Expansion Region	Functional Element		8	GC0XP025013	2.93014	https://www.genecards.org/cgi-bin/carddisp.pl?gene=LOC109610631
STIM1	Stromal Interaction Molecule 1	Protein Coding	Q13586	58	GC11P007543	2.92626	https://www.genecards.org/cgi-bin/carddisp.pl?gene=STIM1
GHRH	Growth Hormone Releasing Hormone	Protein Coding	P01286	47	GC20M037251	2.92607	https://www.genecards.org/cgi-bin/carddisp.pl?gene=GHRH
EAPP	E2F Associated Phosphoprotein	Protein Coding	Q56P03	43	GC14M034516	2.92568	https://www.genecards.org/cgi-bin/carddisp.pl?gene=EAPP
MYL2	Myosin Light Chain 2	Protein Coding	P10916	57	GC12M110910	2.92327	https://www.genecards.org/cgi-bin/carddisp.pl?gene=MYL2
SHOC2	SHOC2 Leucine Rich Repeat Scaffold Protein	Protein Coding	Q9UQ13	49	GC10P110919	2.923	https://www.genecards.org/cgi-bin/carddisp.pl?gene=SHOC2
LRP6	LDL Receptor Related Protein 6	Protein Coding	O75581	56	GC12M028066	2.91996	https://www.genecards.org/cgi-bin/carddisp.pl?gene=LRP6
CACNA1S	Calcium Voltage-Gated Channel Subunit Alpha1 S	Protein Coding	Q13698	57	GC01M201008	2.91982	https://www.genecards.org/cgi-bin/carddisp.pl?gene=CACNA1S
DFFA	DNA Fragmentation Factor Subunit Alpha	Protein Coding	O00273	52	GC01M010456	2.91818	https://www.genecards.org/cgi-bin/carddisp.pl?gene=DFFA
MKI67	Marker Of Proliferation Ki-67	Protein Coding	P46013	52	GC10M128096	2.9141	https://www.genecards.org/cgi-bin/carddisp.pl?gene=MKI67
VIPR1	Vasoactive Intestinal Peptide Receptor 1	Protein Coding	P32241	55	GC03P042490	2.9103	https://www.genecards.org/cgi-bin/carddisp.pl?gene=VIPR1
TUBA4A	Tubulin Alpha 4a	Protein Coding	P68366	56	GC02M219249	2.9049	https://www.genecards.org/cgi-bin/carddisp.pl?gene=TUBA4A
CCR5	C-C Motif Chemokine Receptor 5	Protein Coding	P51681	55	GC03P055845	2.90327	https://www.genecards.org/cgi-bin/carddisp.pl?gene=CCR5
VDR	Vitamin D Receptor	Protein Coding	P11473	57	GC12M047841	2.90085	https://www.genecards.org/cgi-bin/carddisp.pl?gene=VDR
LAMB2	Laminin Subunit Beta 2	Protein Coding	P55268	55	GC03M049121	2.90044	https://www.genecards.org/cgi-bin/carddisp.pl?gene=LAMB2
LGI1	Leucine Rich Glioma Inactivated 1	Protein Coding	O95970	53	GC10P093757	2.89926	https://www.genecards.org/cgi-bin/carddisp.pl?gene=LGI1
DOCK6	Dedicator Of Cytokinesis 6	Protein Coding	Q96HP0	50	GC19M011199	2.89837	https://www.genecards.org/cgi-bin/carddisp.pl?gene=DOCK6
MED23	Mediator Complex Subunit 23	Protein Coding	Q9ULK4	49	GC06M131573	2.89809	https://www.genecards.org/cgi-bin/carddisp.pl?gene=MED23
GNPTAB	N-Acetylglucosamine-1-Phosphate Transferase Subunits Alpha And Beta	Protein Coding	Q3T906	50	GC12M101745	2.89449	https://www.genecards.org/cgi-bin/carddisp.pl?gene=GNPTAB
ATXN3L	Ataxin 3 Like	Protein Coding	Q9H3M9	42	GC0XM014559	2.89276	https://www.genecards.org/cgi-bin/carddisp.pl?gene=ATXN3L
SLC6A2	Solute Carrier Family 6 Member 2	Protein Coding	P23975	55	GC16P067784	2.89083	https://www.genecards.org/cgi-bin/carddisp.pl?gene=SLC6A2
LOC126806658	BRD4-Independent Group 4 Enhancer GRCh37_chr3:41265899-41267098	Functional Element		9	GC03P041224	2.88915	https://www.genecards.org/cgi-bin/carddisp.pl?gene=LOC126806658
SLC19A2	Solute Carrier Family 19 Member 2	Protein Coding	O60779	54	GC01M169463	2.8873	https://www.genecards.org/cgi-bin/carddisp.pl?gene=SLC19A2
GZMB	Granzyme B	Protein Coding	P10144	56	GC14M024630	2.88527	https://www.genecards.org/cgi-bin/carddisp.pl?gene=GZMB
PSTPIP1	Proline-Serine-Threonine Phosphatase Interacting Protein 1	Protein Coding	O43586	52	GC15P076993	2.88349	https://www.genecards.org/cgi-bin/carddisp.pl?gene=PSTPIP1
AGXT	Alanine--Glyoxylate Aminotransferase	Protein Coding	P21549	54	GC02P240868	2.8823	https://www.genecards.org/cgi-bin/carddisp.pl?gene=AGXT
NTNG1	Netrin G1	Protein Coding	Q9Y2I2	50	GC01P107140	2.88135	https://www.genecards.org/cgi-bin/carddisp.pl?gene=NTNG1
DPYSL5	Dihydropyrimidinase Like 5	Protein Coding	Q9BPU6	49	GC02P026847	2.88118	https://www.genecards.org/cgi-bin/carddisp.pl?gene=DPYSL5
PRDM9	PR/SET Domain 9	Protein Coding	Q9NQV7	44	GC05P023443	2.88083	https://www.genecards.org/cgi-bin/carddisp.pl?gene=PRDM9
BANF1	BAF Nuclear Assembly Factor 1	Protein Coding	O75531	51	GC11P066002	2.87825	https://www.genecards.org/cgi-bin/carddisp.pl?gene=BANF1
P2RX7	Purinergic Receptor P2X 7	Protein Coding	Q99572	55	GC12P131053	2.87433	https://www.genecards.org/cgi-bin/carddisp.pl?gene=P2RX7
FANCB	FA Complementation Group B	Protein Coding	Q8NB91	49	GC0XM014787	2.87411	https://www.genecards.org/cgi-bin/carddisp.pl?gene=FANCB
SSTR4	Somatostatin Receptor 4	Protein Coding	P31391	47	GC20P023035	2.8706	https://www.genecards.org/cgi-bin/carddisp.pl?gene=SSTR4
RPGRIP1	RPGR Interacting Protein 1	Protein Coding	Q96KN7	48	GC14P043186	2.86981	https://www.genecards.org/cgi-bin/carddisp.pl?gene=RPGRIP1
ZIC4	Zic Family Member 4	Protein Coding	Q8N9L1	45	GC03M147386	2.8697	https://www.genecards.org/cgi-bin/carddisp.pl?gene=ZIC4
TET2	Tet Methylcytosine Dioxygenase 2	Protein Coding	Q6N021	54	GC04P105145	2.86035	https://www.genecards.org/cgi-bin/carddisp.pl?gene=TET2
ETHE1	ETHE1 Persulfide Dioxygenase	Protein Coding	O95571	50	GC19M043506	2.8582	https://www.genecards.org/cgi-bin/carddisp.pl?gene=ETHE1
LOC130059394	ATAC-STARR-Seq Lymphoblastoid Silent Region 7701	Functional Element		9	GC16P079239	2.85726	https://www.genecards.org/cgi-bin/carddisp.pl?gene=LOC130059394
ARID2	AT-Rich Interaction Domain 2	Protein Coding	Q68CP9	48	GC12P045729	2.85076	https://www.genecards.org/cgi-bin/carddisp.pl?gene=ARID2
SORT1	Sortilin 1	Protein Coding	Q99523	53	GC01M109310	2.84975	https://www.genecards.org/cgi-bin/carddisp.pl?gene=SORT1
ALAD	Aminolevulinate Dehydratase	Protein Coding	P13716	54	GC09M113386	2.84972	https://www.genecards.org/cgi-bin/carddisp.pl?gene=ALAD
LRP10	LDL Receptor Related Protein 10	Protein Coding	Q7Z4F1	47	GC14P022871	2.84863	https://www.genecards.org/cgi-bin/carddisp.pl?gene=LRP10
PDE6D	Phosphodiesterase 6D	Protein Coding	O43924	52	GC02M231732	2.83732	https://www.genecards.org/cgi-bin/carddisp.pl?gene=PDE6D
XK	X-Linked Kx Blood Group Antigen, Kell And VPS13A Binding Protein	Protein Coding	P51811	49	GC0XP037685	2.83381	https://www.genecards.org/cgi-bin/carddisp.pl?gene=XK
DLG1	Discs Large MAGUK Scaffold Protein 1	Protein Coding	Q12959	52	GC03M197042	2.83147	https://www.genecards.org/cgi-bin/carddisp.pl?gene=DLG1
SMN2	Survival Of Motor Neuron 2, Centromeric	Protein Coding	Q16637	48	GC05P070049	2.83093	https://www.genecards.org/cgi-bin/carddisp.pl?gene=SMN2
NTNG2	Netrin G2	Protein Coding	Q96CW9	49	GC09P132161	2.82888	https://www.genecards.org/cgi-bin/carddisp.pl?gene=NTNG2
HDAC9	Histone Deacetylase 9	Protein Coding	Q9UKV0	58	GC07P018086	2.82881	https://www.genecards.org/cgi-bin/carddisp.pl?gene=HDAC9
SETD1B	SET Domain Containing 1B, Histone Lysine Methyltransferase	Protein Coding	Q9UPS6	47	GC12P131063	2.827	https://www.genecards.org/cgi-bin/carddisp.pl?gene=SETD1B
SLC27A2	Solute Carrier Family 27 Member 2	Protein Coding	O14975	52	GC15P050182	2.82442	https://www.genecards.org/cgi-bin/carddisp.pl?gene=SLC27A2
PXDN	Peroxidasin	Protein Coding	Q92626	53	GC02M001635	2.8215	https://www.genecards.org/cgi-bin/carddisp.pl?gene=PXDN
ACP1	Acid Phosphatase 1	Protein Coding	P24666	52	GC02P000750	2.82139	https://www.genecards.org/cgi-bin/carddisp.pl?gene=ACP1
FANCD2	FA Complementation Group D2	Protein Coding	Q9BXW9	55	GC03P010026	2.82091	https://www.genecards.org/cgi-bin/carddisp.pl?gene=FANCD2
TAT	Tyrosine Aminotransferase	Protein Coding	P17735	54	GC16M071565	2.82033	https://www.genecards.org/cgi-bin/carddisp.pl?gene=TAT
HSP90AB1	Heat Shock Protein 90 Alpha Family Class B Member 1	Protein Coding	P08238	57	GC06P044246	2.82026	https://www.genecards.org/cgi-bin/carddisp.pl?gene=HSP90AB1
TIAM1	TIAM Rac1 Associated GEF 1	Protein Coding	Q13009	54	GC21M031118	2.81919	https://www.genecards.org/cgi-bin/carddisp.pl?gene=TIAM1
IL1R1	Interleukin 1 Receptor Type 1	Protein Coding	P14778	56	GC02P102136	2.81332	https://www.genecards.org/cgi-bin/carddisp.pl?gene=IL1R1
SIX1	SIX Homeobox 1	Protein Coding	Q15475	51	GC14M060643	2.80578	https://www.genecards.org/cgi-bin/carddisp.pl?gene=SIX1
ACOX2	Acyl-CoA Oxidase 2	Protein Coding	Q99424	51	GC03M058506	2.80506	https://www.genecards.org/cgi-bin/carddisp.pl?gene=ACOX2
DPM3	Dolichyl-Phosphate Mannosyltransferase Subunit 3, Regulatory	Protein Coding	Q9P2X0	49	GC01M155139	2.80217	https://www.genecards.org/cgi-bin/carddisp.pl?gene=DPM3
KIT	KIT Proto-Oncogene, Receptor Tyrosine Kinase	Protein Coding	P10721	62	GC04P054657	2.80171	https://www.genecards.org/cgi-bin/carddisp.pl?gene=KIT
EFHC1	EF-Hand Domain Containing 1	Protein Coding	Q5JVL4	50	GC06P052362	2.80018	https://www.genecards.org/cgi-bin/carddisp.pl?gene=EFHC1
SLC25A53	Solute Carrier Family 25 Member 53	Protein Coding	Q5H9E4	38	GC0XM104099	2.79415	https://www.genecards.org/cgi-bin/carddisp.pl?gene=SLC25A53
NBAS	NBAS Subunit Of NRZ Tethering Complex	Protein Coding	A2RRP1	48	GC02M014797	2.79261	https://www.genecards.org/cgi-bin/carddisp.pl?gene=NBAS
HDAC4	Histone Deacetylase 4	Protein Coding	P56524	61	GC02M239048	2.79258	https://www.genecards.org/cgi-bin/carddisp.pl?gene=HDAC4
SCD	Stearoyl-CoA Desaturase	Protein Coding	O00767	58	GC10P100347	2.79027	https://www.genecards.org/cgi-bin/carddisp.pl?gene=SCD
DCAF17	DDB1 And CUL4 Associated Factor 17	Protein Coding	Q5H9S7	47	GC02P171434	2.78833	https://www.genecards.org/cgi-bin/carddisp.pl?gene=DCAF17
AHSP	Alpha Hemoglobin Stabilizing Protein	Protein Coding	Q9NZD4	45	GC16P031527	2.78548	https://www.genecards.org/cgi-bin/carddisp.pl?gene=AHSP
MYO5A	Myosin VA	Protein Coding	Q9Y4I1	53	GC15M145902	2.78412	https://www.genecards.org/cgi-bin/carddisp.pl?gene=MYO5A
YKT6	YKT6 V-SNARE Homolog	Protein Coding	O15498	48	GC07P044200	2.78338	https://www.genecards.org/cgi-bin/carddisp.pl?gene=YKT6
IL22	Interleukin 22	Protein Coding	Q9GZX6	51	GC12M068248	2.78311	https://www.genecards.org/cgi-bin/carddisp.pl?gene=IL22
BBS1	Bardet-Biedl Syndrome 1	Protein Coding	Q8NFJ9	48	GC11P084657	2.78132	https://www.genecards.org/cgi-bin/carddisp.pl?gene=BBS1
MT-TE	Mitochondrially Encoded TRNA-Glu (GAA/G)	RNA Gene		18	GCMTM014676	2.78115	https://www.genecards.org/cgi-bin/carddisp.pl?gene=MT-TE
SVBP	Small Vasohibin Binding Protein	Protein Coding	Q8N300	41	GC01M042808	2.78105	https://www.genecards.org/cgi-bin/carddisp.pl?gene=SVBP
WRN	WRN RecQ Like Helicase	Protein Coding	Q14191	56	GC08P031033	2.77941	https://www.genecards.org/cgi-bin/carddisp.pl?gene=WRN
SOX11	SRY-Box Transcription Factor 11	Protein Coding	P35716	50	GC02P005707	2.77685	https://www.genecards.org/cgi-bin/carddisp.pl?gene=SOX11
REPS1	RALBP1 Associated Eps Domain Containing 1	Protein Coding	Q96D71	46	GC06M138903	2.77596	https://www.genecards.org/cgi-bin/carddisp.pl?gene=REPS1
ITGB4	Integrin Subunit Beta 4	Protein Coding	P16144	57	GC17P075721	2.77052	https://www.genecards.org/cgi-bin/carddisp.pl?gene=ITGB4
LOC130056709	ATAC-STARR-Seq Lymphoblastoid Silent Region 6259	Functional Element		9	GC15P152936	2.77001	https://www.genecards.org/cgi-bin/carddisp.pl?gene=LOC130056709
TACR2	Tachykinin Receptor 2	Protein Coding	P21452	50	GC10M069403	2.76776	https://www.genecards.org/cgi-bin/carddisp.pl?gene=TACR2
SUN2	Sad1 And UNC84 Domain Containing 2	Protein Coding	Q9UH99	48	GC22M074884	2.76031	https://www.genecards.org/cgi-bin/carddisp.pl?gene=SUN2
FGF9	Fibroblast Growth Factor 9	Protein Coding	P31371	53	GC13P021671	2.75975	https://www.genecards.org/cgi-bin/carddisp.pl?gene=FGF9
ACP3	Acid Phosphatase 3	Protein Coding	P15309	51	GC03P138133	2.75936	https://www.genecards.org/cgi-bin/carddisp.pl?gene=ACP3
P4HB	Prolyl 4-Hydroxylase Subunit Beta	Protein Coding	P07237	58	GC17M081843	2.74941	https://www.genecards.org/cgi-bin/carddisp.pl?gene=P4HB
TRAPPC10	Trafficking Protein Particle Complex Subunit 10	Protein Coding	P48553	47	GC21P044012	2.74582	https://www.genecards.org/cgi-bin/carddisp.pl?gene=TRAPPC10
ABCC2	ATP Binding Cassette Subfamily C Member 2	Protein Coding	Q92887	57	GC10P099782	2.74011	https://www.genecards.org/cgi-bin/carddisp.pl?gene=ABCC2
AFF2	ALF Transcription Elongation Factor 2	Protein Coding	P51816	51	GC0XP148500	2.73895	https://www.genecards.org/cgi-bin/carddisp.pl?gene=AFF2
IL7	Interleukin 7	Protein Coding	P13232	52	GC08M078689	2.73725	https://www.genecards.org/cgi-bin/carddisp.pl?gene=IL7
CYP39A1	Cytochrome P450 Family 39 Subfamily A Member 1	Protein Coding	Q9NYL5	45	GC06M046549	2.7308	https://www.genecards.org/cgi-bin/carddisp.pl?gene=CYP39A1
ERAP1	Endoplasmic Reticulum Aminopeptidase 1	Protein Coding	Q9NZ08	54	GC05M096760	2.72433	https://www.genecards.org/cgi-bin/carddisp.pl?gene=ERAP1
C4A	Complement C4A (Chido/Rodgers Blood Group)	Protein Coding	P0C0L4	52	GC06P125513	2.72433	https://www.genecards.org/cgi-bin/carddisp.pl?gene=C4A
UBAC2	UBA Domain Containing 2	Protein Coding	Q8NBM4	45	GC13P099200	2.72433	https://www.genecards.org/cgi-bin/carddisp.pl?gene=UBAC2
IL12A-AS1	IL12A Antisense RNA 1	RNA Gene		22	GC03M159913	2.72433	https://www.genecards.org/cgi-bin/carddisp.pl?gene=IL12A-AS1
ACAN	Aggrecan	Protein Coding	P16112	55	GC15P149200	2.72424	https://www.genecards.org/cgi-bin/carddisp.pl?gene=ACAN
PAWR	Pro-Apoptotic WT1 Regulator	Protein Coding	Q96IZ0	50	GC12M079574	2.72247	https://www.genecards.org/cgi-bin/carddisp.pl?gene=PAWR
PICALM	Phosphatidylinositol Binding Clathrin Assembly Protein	Protein Coding	Q13492	52	GC11M085957	2.72222	https://www.genecards.org/cgi-bin/carddisp.pl?gene=PICALM
TGFA	Transforming Growth Factor Alpha	Protein Coding	P01135	54	GC02M070447	2.72149	https://www.genecards.org/cgi-bin/carddisp.pl?gene=TGFA
ATAD1	ATPase Family AAA Domain Containing 1	Protein Coding	Q8NBU5	49	GC10M087751	2.71545	https://www.genecards.org/cgi-bin/carddisp.pl?gene=ATAD1
KY	Kyphoscoliosis Peptidase	Protein Coding	Q8NBH2	44	GC03M134599	2.71512	https://www.genecards.org/cgi-bin/carddisp.pl?gene=KY
SRF	Serum Response Factor	Protein Coding	P11831	52	GC06P043171	2.71148	https://www.genecards.org/cgi-bin/carddisp.pl?gene=SRF
CALM3	Calmodulin 3	Protein Coding	P0DP25	50	GC19P046601	2.70893	https://www.genecards.org/cgi-bin/carddisp.pl?gene=CALM3
ADARB1	Adenosine Deaminase RNA Specific B1	Protein Coding	P78563	53	GC21P045073	2.7087	https://www.genecards.org/cgi-bin/carddisp.pl?gene=ADARB1
IL17F	Interleukin 17F	Protein Coding	Q96PD4	51	GC06M091071	2.70784	https://www.genecards.org/cgi-bin/carddisp.pl?gene=IL17F
TNNI3	Troponin I3, Cardiac Type	Protein Coding	P19429	57	GC19M055151	2.70703	https://www.genecards.org/cgi-bin/carddisp.pl?gene=TNNI3
DEFA1	Defensin Alpha 1	Protein Coding	P59665	45	GC08M006977	2.70445	https://www.genecards.org/cgi-bin/carddisp.pl?gene=DEFA1
RBM8A	RNA Binding Motif Protein 8A	Protein Coding	Q9Y5S9	50	GC01M145921	2.70285	https://www.genecards.org/cgi-bin/carddisp.pl?gene=RBM8A
IARS1	Isoleucyl-TRNA Synthetase 1	Protein Coding	P41252	52	GC09M107158	2.70185	https://www.genecards.org/cgi-bin/carddisp.pl?gene=IARS1
LOC125177489	Sharpr-MPRA Regulatory Region 15390	Functional Element		9	GC17P103629	2.70176	https://www.genecards.org/cgi-bin/carddisp.pl?gene=LOC125177489
APPL1	Adaptor Protein, Phosphotyrosine Interacting With PH Domain And Leucine Zipper 1	Protein Coding	Q9UKG1	53	GC03P057227	2.69992	https://www.genecards.org/cgi-bin/carddisp.pl?gene=APPL1
APAF1	Apoptotic Peptidase Activating Factor 1	Protein Coding	O14727	56	GC12P098645	2.69981	https://www.genecards.org/cgi-bin/carddisp.pl?gene=APAF1
TYR	Tyrosinase	Protein Coding	P14679	57	GC11P089177	2.68705	https://www.genecards.org/cgi-bin/carddisp.pl?gene=TYR
PTRHD1	Peptidyl-TRNA Hydrolase Domain Containing 1	Protein Coding	Q6GMV3	41	GC02M024790	2.68461	https://www.genecards.org/cgi-bin/carddisp.pl?gene=PTRHD1
GLYCTK	Glycerate Kinase	Protein Coding	Q8IVS8	49	GC03P056103	2.67929	https://www.genecards.org/cgi-bin/carddisp.pl?gene=GLYCTK
AAGAB	Alpha And Gamma Adaptin Binding Protein	Protein Coding	Q6PD74	47	GC15M067200	2.67909	https://www.genecards.org/cgi-bin/carddisp.pl?gene=AAGAB
WNK3	WNK Lysine Deficient Protein Kinase 3	Protein Coding	Q9BYP7	48	GC0XM054449	2.67835	https://www.genecards.org/cgi-bin/carddisp.pl?gene=WNK3
CD209	CD209 Molecule	Protein Coding	Q9NNX6	52	GC19M007739	2.67779	https://www.genecards.org/cgi-bin/carddisp.pl?gene=CD209
ARSH	Arylsulfatase Family Member H	Protein Coding	Q5FYA8	41	GC0XP003006	2.67722	https://www.genecards.org/cgi-bin/carddisp.pl?gene=ARSH
FANCM	FA Complementation Group M	Protein Coding	Q8IYD8	51	GC14P045135	2.67372	https://www.genecards.org/cgi-bin/carddisp.pl?gene=FANCM
BLZF1	Basic Leucine Zipper Nuclear Factor 1	Protein Coding	Q9H2G9	47	GC01P169367	2.67175	https://www.genecards.org/cgi-bin/carddisp.pl?gene=BLZF1
MET	MET Proto-Oncogene, Receptor Tyrosine Kinase	Protein Coding	P08581	63	GC07P116672	2.66998	https://www.genecards.org/cgi-bin/carddisp.pl?gene=MET
DYNLL1	Dynein Light Chain LC8-Type 1	Protein Coding	P63167	50	GC12P120469	2.66983	https://www.genecards.org/cgi-bin/carddisp.pl?gene=DYNLL1
ATOX1	Antioxidant 1 Copper Chaperone	Protein Coding	O00244	50	GC05M151743	2.6681	https://www.genecards.org/cgi-bin/carddisp.pl?gene=ATOX1
RAB11A	RAB11A, Member RAS Oncogene Family	Protein Coding	P62491	54	GC15P148659	2.66533	https://www.genecards.org/cgi-bin/carddisp.pl?gene=RAB11A
MYOM2	Myomesin 2	Protein Coding	P54296	46	GC08P002045	2.66481	https://www.genecards.org/cgi-bin/carddisp.pl?gene=MYOM2
SNAP23	Synaptosome Associated Protein 23	Protein Coding	O00161	50	GC15P042491	2.66324	https://www.genecards.org/cgi-bin/carddisp.pl?gene=SNAP23
CD8B	CD8 Subunit Beta	Protein Coding	P10966	47	GC02M086815	2.66209	https://www.genecards.org/cgi-bin/carddisp.pl?gene=CD8B
DHX32	DEAH-Box Helicase 32 (Putative)	Protein Coding	Q7L7V1	42	GC10M125836	2.66109	https://www.genecards.org/cgi-bin/carddisp.pl?gene=DHX32
DACT1	Dishevelled Binding Antagonist Of Beta Catenin 1	Protein Coding	Q9NYF0	49	GC14P058633	2.65433	https://www.genecards.org/cgi-bin/carddisp.pl?gene=DACT1
SKI	SKI Proto-Oncogene	Protein Coding	P12755	54	GC01P011132	2.65385	https://www.genecards.org/cgi-bin/carddisp.pl?gene=SKI
CEP57	Centrosomal Protein 57	Protein Coding	Q86XR8	50	GC11P095789	2.65321	https://www.genecards.org/cgi-bin/carddisp.pl?gene=CEP57
PRKACG	Protein Kinase CAMP-Activated Catalytic Subunit Gamma	Protein Coding	P22612	54	GC09M070606	2.65283	https://www.genecards.org/cgi-bin/carddisp.pl?gene=PRKACG
FGF23	Fibroblast Growth Factor 23	Protein Coding	Q9GZV9	55	GC12M004368	2.64946	https://www.genecards.org/cgi-bin/carddisp.pl?gene=FGF23
NEUROD1	Neuronal Differentiation 1	Protein Coding	Q13562	52	GC02M181673	2.64861	https://www.genecards.org/cgi-bin/carddisp.pl?gene=NEUROD1
PNPT1	Polyribonucleotide Nucleotidyltransferase 1	Protein Coding	Q8TCS8	52	GC02M055634	2.64823	https://www.genecards.org/cgi-bin/carddisp.pl?gene=PNPT1
TTF2	Transcription Termination Factor 2	Protein Coding	Q9UNY4	49	GC01P117060	2.64529	https://www.genecards.org/cgi-bin/carddisp.pl?gene=TTF2
MYSM1	Myb Like, SWIRM And MPN Domains 1	Protein Coding	Q5VVJ2	47	GC01M058709	2.64304	https://www.genecards.org/cgi-bin/carddisp.pl?gene=MYSM1
PNMA2	PNMA Family Member 2	Protein Coding	Q9UL42	45	GC08M026504	2.64204	https://www.genecards.org/cgi-bin/carddisp.pl?gene=PNMA2
[truncated: 1,999 more rows]
