# Supplementary material for: Bioinformatics-based discovery of biomarkers and immunoinflammatory targets in children with cerebral palsy: An observational study
Source: Medicine (Baltimore). 2024 Apr 19;103(16):e37828. doi: 10.1097/MD.0000000000037828 (PMC11029991; doi:10.1097/MD.0000000000037828)
Supplement: Supplementary file 5 [file medi-103-e37828-s005.xls]

## Sheet: Table S5
144 common elements in "DEGs", "Model" and "GeneCards":
ESR2
PIRT
LYVE1
TUBG1
SLC45A2
OSM
ANK1
COL9A1
MBL2
GABARAPL1
SCN4A
BCL2L1
WDR45
HNRNPH1
FRMPD4
MCOLN1
HBS1L
THBD
TREM1
TUBA8
FOS
IHH
TSHZ3
EPB41
CXCL5
RNF10
GNAQ
SCN3A
CBR1
ACOX1
FBXO7
PCP4
PTGES2
MBP
PCDHGC4
CLDN6
GCH1
SLC6A8
FURIN
FOXO3
IGF2R
CNP
UGT1A6
ITGB3
LITAF
NICN1
ABHD5
IFNA4
CEP290
ITSN1
MBNL2
SORL1
GLUL
PTGS2
TLR6
LDB3
SLC25A4
FLCN
CACNA1S
TMC1
SLC2A3
TGFA
NOTCH1
TGM2
HSPD1
IGFBP1
SHISA2
CLU
SOST
EGF
KCNQ4
SUCLA2
ABCC3
SELP
RPGRIP1
BCL6
SSTR4
PICALM
IRF2BPL
KCNA2
GPR89B
PECAM1
BEST1
MSH2
OR4A15
PROK2
TNNT2
ABCG5
DNAJB2
MGAM
NRGN
DES
MAP1A
PADI4
ALPL
CR1
CXCL8
PHOSPHO1
SIM1
DUX4
SNCA
APLN
IL17A
FAH
SH2D1A
SERPINB2
NPC1L1
TLR1
TNR
BASP1
BDP1
GRIN2A
DRD5
CRYBA4
HSD17B6
TLR7
GP1BB
SYN1
S100A5
MUC1
LRG1
ACER1
FCGR2A
PPP1R3F
MAGEL2
KRT7
SLC19A1
SLC12A3
TPM1
MME
WDFY3
FOXN1
AR
MMP1
UBE2T
ABCC6
PCNX2
TMEM238
CRLF1
MBNL3
F5
PNPT1
ATXN7
ATP6V1G2
