# Supplementary material for: Bioinformatics-based discovery of biomarkers and immunoinflammatory targets in children with cerebral palsy: An observational study
Source: Medicine (Baltimore). 2024 Apr 19;103(16):e37828. doi: 10.1097/MD.0000000000037828 (PMC11029991; doi:10.1097/MD.0000000000037828)
Supplement: Supplementary file 6 [file medi-103-e37828-s006.xls]

## Sheet: Table S6
name	MCC	DMNC	MNC	Degree	EPC	BottleNeck	EcCentricity	Closeness	Radiality	Betweenness	Stress	ClusteringCoefficient
CXCL8	13219	0.35918	29	30	56.441	5	0.13817	63.3262	8.43211	1164.32	5040	0.25287
EGF	12897	0.33024	26	27	56.319	2	0.1612	64.1833	8.53958	1859.31	7876	0.23932
PTGS2	12994	0.41161	23	25	56.221	21	0.13817	63.1095	8.50652	1871.16	7292	0.28667
FOS	11583	0.39224	23	24	56.164	4	0.13817	61.4095	8.44038	1126.32	4972	0.29348
PECAM1	12032	0.40132	21	23	56.238	25	0.1612	60.1	8.38251	1274.44	5490	0.28063
IL17A	12706	0.45444	20	20	55.897	3	0.1612	58.3	8.35771	559.062	2712	0.38947
SNCA	47	0.25938	10	18	53.092	27	0.1612	58.35	8.41558	2123.61	6862	0.09804
BCL2L1	1256	0.47563	16	16	55.185	4	0.13817	56.5762	8.29985	296.351	1890	0.44167
FOXO3	160	0.32657	14	16	54.712	8	0.13817	57.4929	8.35771	1403.86	5730	0.25
SELP	1066	0.45983	13	13	53.74	1	0.13817	52.1429	8.10144	201.624	1204	0.46154
ITGB3	169	0.39905	10	13	52.223	5	0.13817	52.6429	8.12624	688.724	2710	0.25641
TLR1	378	0.46832	12	12	54.158	1	0.13817	53.3095	8.20064	160.458	906	0.48485
CLU	88	0.2927	12	12	53.511	3	0.1612	54.55	8.28331	570.628	2272	0.30303
AR	242	0.53872	10	12	53.145	2	0.13817	52.4595	8.16758	498.332	1938	0.40909
BCL6	80	0.4082	8	12	52.276	3	0.13817	52.0762	8.12624	637.171	2632	0.22727
TGFA	5765	0.55867	10	11	52.274	3	0.13817	51.9762	8.13451	198.221	1060	0.50909
MMP1	10812	0.61085	11	11	53.013	1	0.13817	51.3095	8.09318	39.4667	272	0.65455
FCGR2A	163	0.49882	10	11	52.851	4	0.13817	50.5595	8.05184	284.845	1148	0.45455
NOTCH1	127	0.3791	10	11	51.967	2	0.13817	52.6595	8.18411	370.609	1638	0.34545
THBD	46	0.29929	10	10	51.034	3	0.13817	48.7595	7.94437	88.6746	500	0.33333
TLR7	88	0.35915	10	10	50.838	1	0.13817	47.7929	7.86997	58.7534	334	0.4
ANK1	12	0.2842	4	10	44.079	7	0.13817	50.9262	8.06838	1029.71	3518	0.08889
MBL2	42	0.31026	9	9	52.214	1	0.13817	48.6929	7.96917	90.8159	454	0.36111
MUC1	318	0.54893	9	9	52.063	1	0.13817	50.1429	8.06011	33.5972	290	0.63889
OSM	745	0.65858	7	8	48.799	2	0.13817	48.5595	8.00224	247.144	876	0.64286
CXCL5	5760	0.75809	8	8	51.166	1	0.13817	49.4762	8.04358	2.35125	28	0.92857
MBP	9	0.30898	3	8	41.712	4	0.19344	51.75	8.23371	1280.07	3994	0.10714
ESR2	79	0.51223	7	8	49.787	4	0.13817	49.9095	8.09318	122.884	668	0.5
KRT7	58	0.37904	8	8	49.312	1	0.13817	48.2262	7.96091	65.9732	470	0.46429
TNNT2	12	0.32413	5	7	27.257	6	0.13817	43.7524	7.64677	595.172	2266	0.2381
GRIN2A	8	0.30898	3	7	38.125	5	0.13817	47.3095	7.94437	395.328	1510	0.14286
IGF2R	7	0.30779	2	7	35.019	3	0.1209	43.7179	7.6881	580.956	1770	0.04762
CR1	22	0.32929	7	7	47.461	1	0.13817	47.9262	7.96091	51.3595	318	0.42857
GABARAPL1	28	0.45378	5	7	41.713	3	0.13817	47.0262	7.93611	302.695	1094	0.33333
TREM1	73	0.57059	6	7	45.081	1	0.13817	47.6095	7.96917	486.624	2018	0.57143
SYN1	6	0.30779	2	6	37.351	4	0.1612	47.1667	7.96917	375.646	1206	0.13333
PICALM	9	0.25931	5	6	38.507	3	0.13817	46.4024	7.89477	315.287	1108	0.26667
HSPD1	6	0.30779	2	6	30.027	4	0.1612	45.25	7.87824	753.445	2200	0.13333
SORL1	8	0.2842	4	6	38.473	2	0.13817	45.3429	7.84517	372.582	1264	0.2
KCNA2	8	0.2842	4	6	25.684	3	0.1612	40.7667	7.5393	365.559	1076	0.2
MME	12	0.28529	6	6	43.671	1	0.13817	44.6357	7.7377	28.6248	142	0.4
TLR6	144	0.61814	6	6	46.013	1	0.13817	45.8429	7.83691	3.65543	36	0.86667
FURIN	9	0.25931	5	6	44.117	1	0.13817	47.6762	7.96091	117.2	616	0.26667
MBNL2	11	0.32413	5	6	26.488	5	0.13817	42.8595	7.6633	646.364	2346	0.33333
ALPL	6	0	1	6	23.035	5	0.13817	40.9595	7.55584	1018.26	3270	0
MBNL3	10	0.32413	5	5	24.858	1	0.13817	42.1929	7.64677	186.364	1154	0.5
MSH2	9	0.37893	4	5	36.492	2	0.1209	43.5679	7.7129	236.779	1068	0.4
LDB3	9	0.37893	4	5	22.608	1	0.1209	37.1107	7.20036	31.8217	138	0.4
SERPINB2	18	0.45378	5	5	42.833	1	0.1209	45.3012	7.80384	3.69545	24	0.7
IGFBP1	13	0.47366	4	5	40.728	1	0.13817	47.9095	8.03531	149.269	574	0.5
CBR1	5	0.30779	2	5	25.603	6	0.1209	44.8179	7.80384	733.227	1886	0.1
GLUL	5	0	1	5	23.022	7	0.1612	41.5667	7.6385	1134.49	3878	0
HNRNPH1	5	0.30779	2	5	18.539	2	0.13817	36.069	7.10116	335.48	1468	0.1
SCN4A	8	0.25931	5	5	25.707	2	0.13817	39.819	7.4401	119.793	474	0.4
NRGN	5	0.30779	2	5	26.578	3	0.1612	44.0167	7.83691	551.277	1226	0.1
SLC25A4	4	0.30779	2	4	17.865	2	0.13817	37.0857	7.24996	87.7842	260	0.33333
TPM1	5	0.30898	3	4	16.931	1	0.1209	34.8941	6.97716	25.3508	142	0.33333
F5	5	0.30898	3	4	38.163	1	0.1209	40.2107	7.45663	3.4988	26	0.33333
GNAQ	5	0.30898	3	4	34.086	2	0.13817	44.0929	7.79557	129.391	428	0.33333
DES	4	0.30779	2	4	30.091	8	0.13817	45.1429	7.87824	409.489	1958	0.16667
MAP1A	24	0.56839	4	4	36.364	1	0.13817	44.3595	7.85344	0	0	1
SSTR4	5	0.30898	3	4	33.689	1	0.1209	42.7179	7.64677	24.3774	118	0.33333
APLN	8	0.37893	4	4	37.88	1	0.13817	44.9262	7.82864	15.6373	92	0.66667
UGT1A6	4	0	1	4	11.17	4	0.10747	35.429	7.0681	592.764	1574	0
ITSN1	3	0	1	3	18.641	2	0.13817	37.2024	7.32437	239.333	632	0
IHH	3	0	1	3	20.395	1	0.1209	38.0012	7.39877	17.8175	60	0
PROK2	3	0.30779	2	3	27.079	1	0.1209	40.7179	7.5641	22.427	118	0.33333
WDFY3	3	0.30779	2	3	30.084	1	0.13817	41.1262	7.64677	4.73333	16	0.33333
IFNA4	6	0.46346	3	3	31.329	1	0.13817	41.2929	7.60544	0	0	1
PTGES2	3	0.30779	2	3	19.614	2	0.1209	41.6012	7.6385	232	704	0.33333
SCN3A	4	0.30898	3	3	19.605	1	0.13817	36.8619	7.2417	5.43026	22	0.66667
SOST	3	0	1	3	21.431	1	0.1209	41.8845	7.67157	180.208	688	0
ABCC6	3	0	1	3	8.19	3	0.1209	32.1774	6.72089	599.697	1836	0
ABCC3	3	0	1	3	5.694	2	0.10747	29.5814	6.33235	286.732	738	0
KCNQ4	2	0	1	2	11.232	1	0.13817	31.1381	6.68782	8.04103	26	0
SUCLA2	2	0.30779	2	2	11.968	1	0.13817	33.419	7.00196	0	0	1
RNF10	2	0	1	2	21.731	1	0.13817	39.7095	7.5641	8.48182	44	0
GP1BB	2	0.30779	2	2	24.066	1	0.1209	36.7107	7.22516	0	0	1
DRD5	2	0	1	2	15.111	1	0.13817	35.9262	7.29957	17.1303	42	0
CEP290	2	0	1	2	1.919	2	0.10747	21.4655	4.86087	232	760	0
PCP4	2	0	1	2	13.236	1	0.13817	36.2762	7.33263	27.4952	84	0
CACNA1S	2	0.30779	2	2	12.111	1	0.13817	30.9714	6.67956	0	0	1
RPGRIP1	2	0	1	2	3.035	3	0.1209	25.4583	5.80328	460	1516	0
BEST1	2	0	1	2	7.006	4	0.13817	31.2452	6.72916	684	2268	0
HSD17B6	2	0	1	2	16.218	1	0.1209	37.2679	7.3657	194.306	632	0
LYVE1	2	0	1	2	24.349	1	0.13817	40.169	7.55584	1.67702	20	0
EPB41	2	0	1	2	18.583	1	0.13817	36.9619	7.29957	8.35238	26	0
TMC1	2	0	1	2	13.496	2	0.1209	35.4036	7.13423	66.64	222	0
GCH1	2	0	1	2	17.563	6	0.13817	39.8929	7.60544	135.744	442	0
ACOX1	2	0	1	2	8.115	2	0.1209	31.4036	6.72089	232	598	0
ABCG5	2	0	1	2	3.263	2	0.10747	25.5444	5.77848	232	720	0
TGM2	1	0	1	1	7.559	1	0.1209	31.0286	6.68782	0	0	0
SHISA2	1	0	1	1	6.175	1	0.10747	30.3575	6.67956	0	0	0
UBE2T	1	0	1	1	10.164	1	0.10747	31.1813	6.75396	0	0	0
MGAM	1	0	1	1	3.905	1	0.09672	26.7647	6.10915	0	0	0
SLC12A3	1	0	1	1	5.589	1	0.1209	27.9714	6.36542	0	0	0
TNR	1	0	1	1	13.902	1	0.1209	35.2107	7.1673	0	0	0
MAGEL2	1	0	1	1	8.824	1	0.10747	31.0885	6.72916	0	0	0
SLC6A8	1	0	1	1	8.952	1	0.10747	31.0885	6.72916	0	0	0
PNPT1	1	0	1	1	8.276	1	0.13817	32.0857	6.91929	0	0	0
WDR45	1	0	1	1	12.215	1	0.1209	32.8869	6.97716	0	0	0
SLC45A2	1	0	1	1	1.244	1	0.01639	1	0.04918	0	0	0
FOXN1	1	0	1	1	1.244	1	0.01639	1	0.04918	0	0	0
FBXO7	1	0	1	1	15.461	1	0.13817	37.7929	7.45663	0	0	0
FAH	1	0	1	1	12.985	1	0.1209	33.5679	7.0433	0	0	0
DNAJB2	1	0	1	1	13.871	1	0.13817	37.7929	7.45663	0	0	0
PADI4	1	0	1	1	16.168	1	0.1209	39.2345	7.47317	0	0	0
CRLF1	1	0	1	1	10.234	1	0.1209	32.0774	6.88623	0	0	0
COL9A1	1	0	1	1	13.932	1	0.1209	35.2107	7.1673	0	0	0
CNP	1	0	1	1	10.646	1	0.1612	35.2833	7.27477	0	0	0
TUBG1	1	0	1	1	1.505	1	0.09672	18.0266	3.90192	0	0	0
LITAF	1	0	1	1	13.986	1	0.1209	35.0274	7.1673	0	0	0
SH2D1A	1	0	1	1	13.484	1	0.1209	35.0274	7.1673	0	0	0
BASP1	1	0	1	1	6.163	1	0.1209	26.9881	6.14222	0	0	0
FLCN	1	0	1	1	1.227	1	0.01639	1	0.04918	0	0	0
ATP6V1G2	1	0	1	1	1.227	1	0.01639	1	0.04918	0	0	0
MCOLN1	1	0	1	1	12.15	1	0.1209	34.5702	7.10943	0	0	0
PHOSPHO1	1	0	1	1	6.856	1	0.1209	29.7441	6.59689	0	0	0
ACER1	1	0	1	1	16.638	1	0.13817	39.9357	7.58064	0	0	0
ABHD5	1	0	1	1	2.825	1	0.10747	24.6218	5.76194	0	0	0
NPC1L1	1	0	1	1	1.558	1	0.09672	20.8282	4.81953	0	0	0
SLC19A1	1	0	1	1	2.281	1	0.09672	23.2409	5.37341	0	0	0
