# Supplementary material for: Bioinformatics-based discovery of biomarkers and immunoinflammatory targets in children with cerebral palsy: An observational study
Source: Medicine (Baltimore). 2024 Apr 19;103(16):e37828. doi: 10.1097/MD.0000000000037828 (PMC11029991; doi:10.1097/MD.0000000000037828)
Supplement: Supplementary file 7 [file medi-103-e37828-s007.xls]

## Sheet: Table S7
	Description	Generation	BgRation	pvaule	p.adjust	qvalue	count	geneid	other
TRUE	regulation of multicellular organismal process	53/139	3144/17910	6.59118e-09	1.65804e-05	1.24187e-05	53	OSM/SCN4A/THBD/FOS/IHH/TSHZ3/EPB41/RNF10/FBXO7/PCP4/MBP/GCH1/FURIN/FOXO3/ITGB3/LITAF/ITSN1/SORL1/GLUL/PTGS2/TLR6/FLCN/CACNA1S/NOTCH1/HSPD1/CLU/SOST/EGF/SELP/BCL6/KCNA2/MSH2/PROK2/TNNT2/ABCG5/DES/CR1/CXCL8/PHOSPHO1/SNCA/APLN/IL17A/SERPINB2/TLR1/TNR/BASP1/GRIN2A/TLR7/LRG1/TPM1/MME/FOXN1/AR	BP
TRUE	regulation of biological quality	58/139	3661/17910	8.58643e-09	1.65804e-05	1.24187e-05	58	OSM/SCN4A/BCL2L1/FRMPD4/MCOLN1/THBD/IHH/TSHZ3/EPB41/GNAQ/FBXO7/PTGES2/MBP/GCH1/FURIN/FOXO3/CNP/ITGB3/ABHD5/IFNA4/ITSN1/SORL1/GLUL/PTGS2/TLR6/SLC25A4/FLCN/NOTCH1/TGM2/HSPD1/CLU/SELP/BCL6/PICALM/KCNA2/PROK2/TNNT2/ABCG5/DNAJB2/NRGN/MAP1A/SNCA/APLN/SERPINB2/TNR/GRIN2A/DRD5/HSD17B6/GP1BB/SYN1/ACER1/MAGEL2/TPM1/MME/FOXN1/AR/F5/ATP6V1G2	BP
TRUE	response to chemical	65/139	4520/17910	3.00048e-08	3.86262e-05	2.8931e-05	65	ESR2/OSM/BCL2L1/HNRNPH1/MCOLN1/THBD/FOS/IHH/CXCL5/GNAQ/FBXO7/MBP/GCH1/SLC6A8/FURIN/FOXO3/IGF2R/CNP/UGT1A6/ITGB3/LITAF/IFNA4/GLUL/PTGS2/TLR6/SLC25A4/FLCN/CACNA1S/NOTCH1/HSPD1/IGFBP1/CLU/SOST/SELP/BCL6/SSTR4/KCNA2/OR4A15/PROK2/TNNT2/ABCG5/DNAJB2/ALPL/CXCL8/SNCA/APLN/IL17A/SERPINB2/NPC1L1/TLR1/TNR/GRIN2A/DRD5/MUC1/LRG1/ACER1/SLC19A1/TPM1/MME/AR/MMP1/ABCC6/CRLF1/PNPT1/ATP6V1G2	BP
TRUE	regulation of localization	46/139	2688/17910	7.00982e-08	6.76799e-05	5.06921e-05	46	PIRT/OSM/MBL2/SCN4A/BCL2L1/MCOLN1/EPB41/SCN3A/MBP/FOXO3/ITGB3/ABHD5/CEP290/ITSN1/SORL1/GLUL/PTGS2/TLR6/SLC25A4/FLCN/CACNA1S/TMC1/NOTCH1/CLU/EGF/KCNQ4/SELP/BCL6/SSTR4/PICALM/KCNA2/GPR89B/PECAM1/BEST1/TNNT2/ABCG5/MAP1A/CXCL8/SNCA/APLN/IL17A/TLR1/GRIN2A/SYN1/TPM1/AR	BP
TRUE	transport	66/139	4785/17910	1.1832e-07	9.139e-05	6.8451e-05	66	PIRT/SLC45A2/OSM/ANK1/MBL2/SCN4A/BCL2L1/MCOLN1/EPB41/SCN3A/ACOX1/FBXO7/PTGES2/MBP/SLC6A8/FURIN/IGF2R/CNP/ITGB3/CEP290/ITSN1/SORL1/GLUL/PTGS2/TLR6/SLC25A4/CACNA1S/TMC1/SLC2A3/TGFA/NOTCH1/TGM2/CLU/EGF/KCNQ4/ABCC3/SELP/SSTR4/PICALM/KCNA2/GPR89B/PECAM1/BEST1/TNNT2/ABCG5/MGAM/MAP1A/CR1/CXCL8/SNCA/APLN/IL17A/NPC1L1/TLR1/GRIN2A/SYN1/LRG1/FCGR2A/MAGEL2/SLC19A1/SLC12A3/MME/ABCC6/F5/PNPT1/ATP6V1G2	BP
TRUE	establishment of localization	66/139	4908/17910	3.27944e-07	0.000178265	0.00013352	66	PIRT/SLC45A2/OSM/ANK1/MBL2/SCN4A/BCL2L1/MCOLN1/EPB41/SCN3A/ACOX1/FBXO7/PTGES2/MBP/SLC6A8/FURIN/IGF2R/CNP/ITGB3/CEP290/ITSN1/SORL1/GLUL/PTGS2/TLR6/SLC25A4/CACNA1S/TMC1/SLC2A3/TGFA/NOTCH1/TGM2/CLU/EGF/KCNQ4/ABCC3/SELP/SSTR4/PICALM/KCNA2/GPR89B/PECAM1/BEST1/TNNT2/ABCG5/MGAM/MAP1A/CR1/CXCL8/SNCA/APLN/IL17A/NPC1L1/TLR1/GRIN2A/SYN1/LRG1/FCGR2A/MAGEL2/SLC19A1/SLC12A3/MME/ABCC6/F5/PNPT1/ATP6V1G2	BP
TRUE	positive regulation of multicellular organismal process	34/139	1750/17910	3.61984e-07	0.000178265	0.00013352	34	OSM/THBD/FOS/IHH/RNF10/PCP4/MBP/GCH1/FURIN/FOXO3/ITGB3/ITSN1/PTGS2/TLR6/NOTCH1/HSPD1/CLU/EGF/SELP/BCL6/MSH2/PROK2/CXCL8/APLN/IL17A/TLR1/TNR/BASP1/TLR7/LRG1/TPM1/MME/FOXN1/AR	BP
TRUE	secretion	32/139	1584/17910	3.69271e-07	0.000178265	0.00013352	32	OSM/ANK1/PTGES2/MBP/FURIN/IGF2R/ITGB3/CEP290/ITSN1/GLUL/TLR6/SLC25A4/SLC2A3/NOTCH1/CLU/EGF/ABCC3/SELP/SSTR4/KCNA2/PECAM1/MGAM/CR1/SNCA/APLN/IL17A/TLR1/SYN1/LRG1/FCGR2A/MME/F5	BP
TRUE	system process	38/139	2118/17910	4.62305e-07	0.000189622	0.000142026	38	SLC45A2/SCN4A/FOS/TSHZ3/EPB41/RNF10/MBP/GCH1/SLC6A8/FOXO3/PTGS2/CACNA1S/NOTCH1/KCNQ4/RPGRIP1/PICALM/KCNA2/BEST1/OR4A15/PROK2/TNNT2/ABCG5/NRGN/DES/MAP1A/SNCA/APLN/NPC1L1/TNR/GRIN2A/DRD5/CRYBA4/TPM1/MME/AR/ABCC6/F5/ATXN7	BP
TRUE	regulation of transport	34/139	1773/17910	4.90994e-07	0.000189622	0.000142026	34	PIRT/OSM/MBL2/SCN4A/EPB41/SCN3A/MBP/ITGB3/CEP290/ITSN1/SORL1/GLUL/PTGS2/TLR6/SLC25A4/CACNA1S/TMC1/NOTCH1/CLU/EGF/KCNQ4/SSTR4/PICALM/KCNA2/GPR89B/BEST1/TNNT2/ABCG5/SNCA/APLN/IL17A/TLR1/GRIN2A/SYN1	BP
FALSE	secretion by cell	30/139	1449/17910	5.57773e-07	0.000195829	0.000146676	30	OSM/ANK1/PTGES2/MBP/FURIN/IGF2R/ITGB3/CEP290/ITSN1/GLUL/TLR6/SLC25A4/SLC2A3/NOTCH1/CLU/EGF/SELP/KCNA2/PECAM1/MGAM/CR1/SNCA/APLN/IL17A/TLR1/SYN1/LRG1/FCGR2A/MME/F5	BP
FALSE	cell activation	28/139	1342/17910	1.23888e-06	0.000398714	0.000298636	28	THBD/IHH/GNAQ/FBXO7/PTGES2/IGF2R/ITGB3/CEP290/TLR6/SLC2A3/HSPD1/CLU/SELP/BCL6/PECAM1/MSH2/MGAM/CR1/CXCL8/SNCA/IL17A/TLR1/TLR7/GP1BB/LRG1/FCGR2A/MME/FOXN1	BP
FALSE	response to organic substance	47/139	3138/17910	2.53857e-06	0.000754151	0.000564858	47	ESR2/OSM/BCL2L1/HNRNPH1/THBD/FOS/IHH/GNAQ/GCH1/FURIN/FOXO3/IGF2R/CNP/ITGB3/LITAF/IFNA4/GLUL/PTGS2/TLR6/FLCN/CACNA1S/NOTCH1/HSPD1/IGFBP1/CLU/SOST/SELP/BCL6/SSTR4/DNAJB2/ALPL/CXCL8/SNCA/APLN/IL17A/SERPINB2/TLR1/GRIN2A/DRD5/MUC1/LRG1/MME/AR/MMP1/CRLF1/PNPT1/ATP6V1G2	BP
FALSE	regulation of system process	17/139	594/17910	3.62411e-06	0.000995966	0.000745977	17	SCN4A/TSHZ3/EPB41/RNF10/GCH1/FOXO3/PTGS2/CACNA1S/NOTCH1/PROK2/TNNT2/ABCG5/DES/APLN/TNR/GRIN2A/TPM1	BP
FALSE	system development	61/139	4670/17910	3.86833e-06	0.000995966	0.000745977	61	OSM/COL9A1/BCL2L1/FOS/IHH/RNF10/FBXO7/PCP4/MBP/SLC6A8/FURIN/FOXO3/IGF2R/CNP/ITGB3/CEP290/ITSN1/SORL1/GLUL/PTGS2/FLCN/TMC1/NOTCH1/TGM2/HSPD1/CLU/EGF/KCNQ4/RPGRIP1/BCL6/SSTR4/PICALM/IRF2BPL/KCNA2/PECAM1/MSH2/PROK2/TNNT2/NRGN/ALPL/CR1/CXCL8/PHOSPHO1/SIM1/SNCA/APLN/IL17A/TNR/BASP1/GRIN2A/CRYBA4/SYN1/LRG1/ACER1/KRT7/TPM1/MME/FOXN1/AR/CRLF1/PNPT1	BP
FALSE	positive regulation of cellular metabolic process	45/139	3007/17910	4.74488e-06	0.0011453	0.000857825	45	ESR2/OSM/FOS/IHH/RNF10/FBXO7/PTGES2/MBP/FURIN/FOXO3/ITGB3/LITAF/ABHD5/CEP290/ITSN1/PTGS2/TLR6/FLCN/TGFA/NOTCH1/HSPD1/CLU/SOST/EGF/BCL6/SSTR4/PICALM/IRF2BPL/PECAM1/MSH2/PROK2/DNAJB2/CR1/DUX4/SNCA/APLN/IL17A/TLR1/GRIN2A/TLR7/MUC1/FOXN1/AR/CRLF1/PNPT1	BP
FALSE	response to molecule of bacterial origin	12/139	309/17910	5.30909e-06	0.0012061	0.000903367	12	THBD/FOS/GCH1/CNP/LITAF/PTGS2/TLR6/SELP/ALPL/CXCL8/SNCA/TLR1	BP
FALSE	regulation of neuron death	12/139	313/17910	6.05102e-06	0.00129828	0.00097241	12	BCL2L1/FOS/FBXO7/FOXO3/ITSN1/SORL1/TLR6/CLU/PICALM/MSH2/SNCA/CRLF1	BP
FALSE	regulation of synaptic plasticity	9/139	169/17910	6.87843e-06	0.00133771	0.00100194	9	TSHZ3/PTGS2/NRGN/MAP1A/SNCA/TNR/GRIN2A/DRD5/MME	BP
FALSE	aging	12/139	318/17910	7.10562e-06	0.00133771	0.00100194	12	FOS/FOXO3/CNP/LITAF/PTGS2/IGFBP1/BCL6/PICALM/MSH2/SNCA/MME/PNPT1	BP
FALSE	positive regulation of cell communication	31/139	1730/17910	7.27393e-06	0.00133771	0.00100194	31	OSM/BCL2L1/IHH/TSHZ3/ITGB3/LITAF/ITSN1/GLUL/PTGS2/TLR6/FLCN/TGFA/NOTCH1/TGM2/EGF/SELP/SSTR4/PECAM1/PROK2/NRGN/SNCA/APLN/SH2D1A/TLR1/TNR/GRIN2A/TLR7/LRG1/MME/AR/CRLF1	BP
FALSE	positive regulation of signaling	31/139	1736/17910	7.80228e-06	0.00136966	0.00102587	31	OSM/BCL2L1/IHH/TSHZ3/ITGB3/LITAF/ITSN1/GLUL/PTGS2/TLR6/FLCN/TGFA/NOTCH1/TGM2/EGF/SELP/SSTR4/PECAM1/PROK2/NRGN/SNCA/APLN/SH2D1A/TLR1/TNR/GRIN2A/TLR7/LRG1/MME/AR/CRLF1	BP
FALSE	positive regulation of nitrogen compound metabolic process	43/139	2870/17910	8.29051e-06	0.00139208	0.00104267	43	ESR2/OSM/FOS/IHH/RNF10/PTGES2/MBP/FURIN/FOXO3/ITGB3/LITAF/CEP290/SORL1/PTGS2/TLR6/FLCN/TGFA/NOTCH1/HSPD1/CLU/SOST/EGF/BCL6/SSTR4/PICALM/IRF2BPL/PECAM1/MSH2/PROK2/DNAJB2/CR1/DUX4/SNCA/APLN/IL17A/TLR1/GRIN2A/TLR7/MUC1/FOXN1/AR/CRLF1/PNPT1	BP
FALSE	animal organ development	48/139	3403/17910	1.03558e-05	0.00166642	0.00124815	48	OSM/COL9A1/BCL2L1/FOS/IHH/FBXO7/MBP/SLC6A8/FURIN/FOXO3/IGF2R/CNP/CEP290/ITSN1/PTGS2/FLCN/TMC1/NOTCH1/TGM2/EGF/KCNQ4/RPGRIP1/BCL6/SSTR4/PICALM/PECAM1/MSH2/TNNT2/NRGN/ALPL/CR1/CXCL8/PHOSPHO1/SIM1/APLN/IL17A/TNR/BASP1/GRIN2A/CRYBA4/ACER1/KRT7/TPM1/MME/FOXN1/AR/CRLF1/PNPT1	BP
FALSE	positive regulation of metabolic process	47/139	3313/17910	1.15384e-05	0.00172782	0.00129413	47	ESR2/OSM/FOS/IHH/RNF10/FBXO7/PTGES2/MBP/GCH1/FURIN/FOXO3/ITGB3/LITAF/ABHD5/CEP290/ITSN1/SORL1/PTGS2/TLR6/FLCN/TGFA/NOTCH1/HSPD1/CLU/SOST/EGF/BCL6/SSTR4/PICALM/IRF2BPL/PECAM1/MSH2/PROK2/DNAJB2/CR1/DUX4/SNCA/APLN/IL17A/TLR1/GRIN2A/TLR7/MUC1/FOXN1/AR/CRLF1/PNPT1	BP
FALSE	cell-cell signaling	28/139	1510/17910	1.18625e-05	0.00172782	0.00129413	28	ESR2/OSM/IHH/TSHZ3/CXCL5/GNAQ/MBP/FOXO3/CNP/ITSN1/GLUL/PTGS2/SLC25A4/IGFBP1/SOST/EGF/NRGN/MAP1A/SNCA/APLN/IL17A/SH2D1A/TNR/GRIN2A/DRD5/SYN1/MME/AR	BP
FALSE	myeloid leukocyte activation	17/139	652/17910	1.23191e-05	0.00172782	0.00129413	17	PTGES2/IGF2R/CEP290/TLR6/SLC2A3/HSPD1/CLU/PECAM1/MGAM/CR1/CXCL8/SNCA/TLR1/TLR7/LRG1/FCGR2A/MME	BP
FALSE	response to external stimulus	37/139	2331/17910	1.25269e-05	0.00172782	0.00129413	37	OSM/MBL2/BCL2L1/WDR45/THBD/FOS/IHH/CXCL5/GNAQ/GCH1/FOXO3/CNP/ITGB3/LITAF/IFNA4/GLUL/PTGS2/TLR6/NOTCH1/TGM2/CLU/SOST/SELP/BEST1/PROK2/ABCG5/ALPL/CR1/CXCL8/SNCA/IL17A/SERPINB2/TLR1/TNR/GRIN2A/TLR7/LRG1	BP
FALSE	neuron death	12/139	347/17910	1.70305e-05	0.00225626	0.00168994	12	BCL2L1/FOS/FBXO7/FOXO3/ITSN1/SORL1/TLR6/CLU/PICALM/MSH2/SNCA/CRLF1	BP
FALSE	positive regulation of synaptic transmission	8/139	145/17910	1.75266e-05	0.00225626	0.00168994	8	TSHZ3/GLUL/PTGS2/NRGN/SNCA/TNR/GRIN2A/MME	BP
FALSE	regulation of cell communication	49/139	3589/17910	1.97903e-05	0.00246549	0.00184665	49	ESR2/OSM/BCL2L1/IHH/TSHZ3/CXCL5/GNAQ/FURIN/FOXO3/ITGB3/LITAF/IFNA4/ITSN1/SORL1/GLUL/PTGS2/TLR6/SLC25A4/FLCN/TGFA/NOTCH1/TGM2/IGFBP1/CLU/SOST/EGF/SELP/BCL6/SSTR4/PECAM1/PROK2/NRGN/MAP1A/CXCL8/SNCA/APLN/IL17A/SH2D1A/TLR1/TNR/GRIN2A/DRD5/TLR7/SYN1/MUC1/LRG1/MME/AR/CRLF1	BP
FALSE	long-term synaptic potentiation	6/139	74/17910	2.35541e-05	0.00284268	0.00212916	6	TSHZ3/NRGN/SNCA/TNR/GRIN2A/MME	BP
FALSE	positive regulation of synaptic transmission, glutamatergic	4/139	23/17910	2.74334e-05	0.0031901	0.00238938	4	TSHZ3/GLUL/PTGS2/TNR	BP
FALSE	regulation of signaling	49/139	3635/17910	2.80848e-05	0.0031901	0.00238938	49	ESR2/OSM/BCL2L1/IHH/TSHZ3/CXCL5/GNAQ/FURIN/FOXO3/ITGB3/LITAF/IFNA4/ITSN1/SORL1/GLUL/PTGS2/TLR6/SLC25A4/FLCN/TGFA/NOTCH1/TGM2/IGFBP1/CLU/SOST/EGF/SELP/BCL6/SSTR4/PECAM1/PROK2/NRGN/MAP1A/CXCL8/SNCA/APLN/IL17A/SH2D1A/TLR1/TNR/GRIN2A/DRD5/TLR7/SYN1/MUC1/LRG1/MME/AR/CRLF1	BP
FALSE	associative learning	6/139	77/17910	2.95771e-05	0.00326363	0.00244445	6	FOS/NRGN/MAP1A/TNR/GRIN2A/DRD5	BP
FALSE	positive regulation of macromolecule metabolic process	43/139	3041/17910	3.54831e-05	0.00380655	0.0028511	43	ESR2/OSM/FOS/IHH/RNF10/PTGES2/MBP/FURIN/FOXO3/ITGB3/LITAF/CEP290/SORL1/PTGS2/TLR6/FLCN/TGFA/NOTCH1/HSPD1/CLU/SOST/EGF/BCL6/SSTR4/PICALM/IRF2BPL/PECAM1/MSH2/PROK2/DNAJB2/CR1/DUX4/SNCA/APLN/IL17A/TLR1/GRIN2A/TLR7/MUC1/FOXN1/AR/CRLF1/PNPT1	BP
FALSE	response to biotic stimulus	20/139	938/17910	3.74263e-05	0.00388019	0.00290625	20	MBL2/BCL2L1/THBD/FOS/GCH1/CNP/LITAF/IFNA4/PTGS2/TLR6/HSPD1/CLU/SELP/ALPL/CXCL8/SNCA/IL17A/TLR1/TLR7/LRG1	BP
FALSE	exocytosis	19/139	862/17910	3.81789e-05	0.00388019	0.00290625	19	ANK1/PTGES2/IGF2R/ITGB3/CEP290/ITSN1/SLC2A3/CLU/EGF/SELP/PECAM1/MGAM/CR1/SNCA/SYN1/LRG1/FCGR2A/MME/F5	BP
FALSE	immune system process	43/139	3063/17910	4.2312e-05	0.00418997	0.00313828	43	OSM/MBL2/MCOLN1/THBD/TREM1/FOS/IHH/FBXO7/PTGES2/MBP/GCH1/FOXO3/IGF2R/ITGB3/IFNA4/CEP290/TLR6/FLCN/SLC2A3/NOTCH1/HSPD1/CLU/SELP/BCL6/PICALM/PECAM1/MSH2/MGAM/PADI4/CR1/CXCL8/SNCA/APLN/IL17A/SH2D1A/TLR1/TLR7/MUC1/LRG1/FCGR2A/MME/FOXN1/MMP1	BP
FALSE	positive regulation of protein metabolic process	27/139	1548/17910	5.12994e-05	0.00495296	0.00370976	27	OSM/MBP/FURIN/ITGB3/SORL1/PTGS2/TLR6/FLCN/TGFA/NOTCH1/HSPD1/CLU/EGF/BCL6/SSTR4/PICALM/PECAM1/PROK2/DNAJB2/CR1/SNCA/TLR1/GRIN2A/TLR7/MUC1/AR/CRLF1	BP
FALSE	regulation of response to stimulus	54/139	4275/17910	5.68114e-05	0.00522793	0.00391571	54	ESR2/OSM/MBL2/BCL2L1/THBD/TREM1/FOS/IHH/CXCL5/GNAQ/FBXO7/GCH1/FURIN/FOXO3/ITGB3/LITAF/IFNA4/ITSN1/SORL1/PTGS2/TLR6/FLCN/TGFA/NOTCH1/TGM2/HSPD1/IGFBP1/CLU/SOST/EGF/SELP/BCL6/SSTR4/KCNA2/PECAM1/MSH2/PROK2/CR1/CXCL8/SNCA/APLN/IL17A/SH2D1A/SERPINB2/TLR1/TNR/GRIN2A/TLR7/MUC1/LRG1/FCGR2A/AR/CRLF1/PNPT1	BP
FALSE	multi-organism process	37/139	2496/17910	5.68548e-05	0.00522793	0.00391571	37	MBL2/BCL2L1/THBD/FOS/IHH/ACOX1/CLDN6/GCH1/FURIN/FOXO3/IGF2R/CNP/ITGB3/LITAF/IFNA4/ITSN1/PTGS2/TLR6/SLC25A4/HSPD1/CLU/SELP/BCL6/MSH2/PROK2/ALPL/CR1/CXCL8/SNCA/IL17A/TLR1/DRD5/TLR7/LRG1/KRT7/AR/MMP1	BP
FALSE	positive regulation of response to stimulus	35/139	2322/17910	6.86393e-05	0.00602185	0.00451035	35	OSM/MBL2/BCL2L1/THBD/IHH/FOXO3/ITGB3/LITAF/ITSN1/PTGS2/TLR6/FLCN/TGFA/NOTCH1/TGM2/HSPD1/CLU/EGF/SELP/SSTR4/PECAM1/MSH2/PROK2/CR1/CXCL8/SNCA/IL17A/SH2D1A/TLR1/TLR7/MUC1/LRG1/FCGR2A/AR/CRLF1	BP
FALSE	response to other organism	19/139	903/17910	7.11676e-05	0.00602185	0.00451035	19	MBL2/BCL2L1/THBD/FOS/GCH1/CNP/LITAF/IFNA4/PTGS2/TLR6/CLU/SELP/ALPL/CXCL8/SNCA/IL17A/TLR1/TLR7/LRG1	BP
FALSE	cyclooxygenase pathway	3/139	11/17910	7.21209e-05	0.00602185	0.00451035	3	CBR1/PTGES2/PTGS2	BP
FALSE	import into cell	17/139	751/17910	7.30324e-05	0.00602185	0.00451035	17	MBL2/BCL2L1/IGF2R/ITGB3/ITSN1/SORL1/GLUL/TGM2/CLU/EGF/PICALM/PECAM1/CXCL8/SNCA/APLN/FCGR2A/SLC19A1	BP
FALSE	response to external biotic stimulus	19/139	905/17910	7.3285e-05	0.00602185	0.00451035	19	MBL2/BCL2L1/THBD/FOS/GCH1/CNP/LITAF/IFNA4/PTGS2/TLR6/CLU/SELP/ALPL/CXCL8/SNCA/IL17A/TLR1/TLR7/LRG1	BP
FALSE	positive regulation of neuron death	6/139	93/17910	8.59147e-05	0.00691255	0.00517749	6	FOS/FOXO3/TLR6/CLU/PICALM/SNCA	BP
FALSE	regulated exocytosis	17/139	768/17910	9.59228e-05	0.00756028	0.00566264	17	PTGES2/IGF2R/ITGB3/CEP290/SLC2A3/CLU/EGF/SELP/PECAM1/MGAM/CR1/SNCA/SYN1/LRG1/FCGR2A/MME/F5	BP
FALSE	macrophage activation	6/139	96/17910	0.000102523	0.0078467	0.00587717	6	TLR6/HSPD1/CLU/SNCA/TLR1/TLR7	BP
FALSE	response to lipopolysaccharide	10/139	295/17910	0.00010362	0.0078467	0.00587717	10	THBD/FOS/GCH1/CNP/LITAF/PTGS2/SELP/ALPL/CXCL8/SNCA	BP
FALSE	response to stress	49/139	3822/17910	0.000106787	0.00793102	0.00594032	49	PIRT/LYVE1/OSM/MBL2/BCL2L1/WDR45/THBD/TREM1/FOS/GNAQ/FBXO7/GCH1/FOXO3/ITGB3/IFNA4/GLUL/PTGS2/TLR6/NOTCH1/TGM2/HSPD1/IGFBP1/CLU/SELP/BCL6/PECAM1/MSH2/PROK2/DNAJB2/PADI4/CR1/CXCL8/SNCA/IL17A/SH2D1A/SERPINB2/NPC1L1/TLR1/TNR/GRIN2A/DRD5/TLR7/GP1BB/MUC1/TPM1/FOXN1/UBE2T/F5/PNPT1	BP
FALSE	leukocyte activation	22/139	1186/17910	0.00011768	0.00857512	0.00642275	22	IHH/FBXO7/PTGES2/IGF2R/CEP290/TLR6/SLC2A3/HSPD1/CLU/BCL6/PECAM1/MSH2/MGAM/CR1/CXCL8/SNCA/TLR1/TLR7/LRG1/FCGR2A/MME/FOXN1	BP
FALSE	learning	7/139	142/17910	0.000121254	0.0086073	0.00644685	7	FOS/PTGS2/NRGN/MAP1A/TNR/GRIN2A/DRD5	BP
FALSE	cellular response to chemical stimulus	42/139	3100/17910	0.000123892	0.0086073	0.00644685	42	ESR2/OSM/BCL2L1/HNRNPH1/MCOLN1/FOS/GNAQ/FBXO7/GCH1/FURIN/FOXO3/UGT1A6/ITGB3/LITAF/IFNA4/PTGS2/TLR6/FLCN/CACNA1S/NOTCH1/IGFBP1/CLU/SOST/BCL6/SSTR4/ALPL/CXCL8/SNCA/APLN/IL17A/SERPINB2/DRD5/MUC1/LRG1/ACER1/TPM1/MME/AR/MMP1/CRLF1/PNPT1/ATP6V1G2	BP
FALSE	nervous system process	24/139	1364/17910	0.000125614	0.0086073	0.00644685	24	SLC45A2/FOS/TSHZ3/RNF10/MBP/GCH1/PTGS2/KCNQ4/RPGRIP1/PICALM/KCNA2/BEST1/OR4A15/PROK2/NRGN/MAP1A/SNCA/TNR/GRIN2A/DRD5/CRYBA4/MME/ABCC6/ATXN7	BP
FALSE	positive regulation of cell death	16/139	710/17910	0.000127037	0.0086073	0.00644685	16	BCL2L1/FOS/FOXO3/IGF2R/ITSN1/PTGS2/TLR6/FLCN/NOTCH1/TGM2/HSPD1/CLU/BCL6/PICALM/SNCA/GRIN2A	BP
FALSE	regulation of ion transport	15/139	639/17910	0.00013398	0.00882578	0.00661049	15	PIRT/SCN4A/EPB41/SCN3A/PTGS2/CACNA1S/TMC1/EGF/KCNQ4/SSTR4/KCNA2/GPR89B/BEST1/SNCA/GRIN2A	BP
FALSE	learning or memory	9/139	247/17910	0.000134832	0.00882578	0.00661049	9	FOS/PTGS2/PICALM/NRGN/MAP1A/TNR/GRIN2A/DRD5/MME	BP
FALSE	receptor internalization	6/139	102/17910	0.000143364	0.00922787	0.00691166	6	ITGB3/EGF/PICALM/CXCL8/SNCA/APLN	BP
FALSE	behavior	14/139	578/17910	0.000163971	0.0102976	0.00771286	14	PIRT/FOS/CNP/PTGS2/PICALM/KCNA2/NRGN/MAP1A/SNCA/APLN/TNR/GRIN2A/DRD5/MME	BP
FALSE	MyD88-dependent toll-like receptor signaling pathway	4/139	36/17910	0.000168759	0.0102976	0.00771286	4	TLR6/HSPD1/TLR1/TLR7	BP
FALSE	negative regulation of synaptic transmission, dopaminergic	2/139	3/17910	0.000178496	0.0102976	0.00771286	2	PTGS2/SNCA	BP
FALSE	maintenance of permeability of blood-brain barrier	2/139	3/17910	0.000178496	0.0102976	0.00771286	2	MBP/PTGS2	BP
FALSE	detection of bacterial lipopeptide	2/139	3/17910	0.000178496	0.0102976	0.00771286	2	TLR6/TLR1	BP
FALSE	neurofibrillary tangle assembly	2/139	3/17910	0.000178496	0.0102976	0.00771286	2	SORL1/CLU	BP
FALSE	anatomical structure morphogenesis	36/139	2535/17910	0.000178648	0.0102976	0.00771286	36	LYVE1/COL9A1/BCL2L1/IHH/EPB41/MBP/FOXO3/CNP/ITGB3/CEP290/GLUL/PTGS2/LDB3/NOTCH1/TGM2/CLU/EGF/KCNQ4/RPGRIP1/BCL6/PICALM/KCNA2/PECAM1/PROK2/TNNT2/ALPL/CXCL8/PHOSPHO1/APLN/TNR/BASP1/LRG1/TPM1/FOXN1/AR/PNPT1	BP
FALSE	immune response	32/139	2148/17910	0.00019081	0.0106454	0.00797341	32	OSM/MBL2/MCOLN1/TREM1/FOS/PTGES2/MBP/GCH1/IGF2R/IFNA4/CEP290/TLR6/SLC2A3/NOTCH1/HSPD1/CLU/BCL6/PECAM1/MSH2/MGAM/PADI4/CR1/SNCA/APLN/IL17A/SH2D1A/TLR1/TLR7/MUC1/LRG1/FCGR2A/MME	BP
FALSE	positive regulation of inflammatory response	7/139	153/17910	0.00019259	0.0106454	0.00797341	7	OSM/PTGS2/TLR6/TGM2/SNCA/IL17A/TLR7	BP
FALSE	negative regulation of amyloid precursor protein catabolic process	3/139	15/17910	0.0001944	0.0106454	0.00797341	3	SORL1/CLU/PICALM	BP
FALSE	response to bacterium	14/139	588/17910	0.000195708	0.0106454	0.00797341	14	MBL2/THBD/FOS/GCH1/CNP/LITAF/PTGS2/TLR6/SELP/ALPL/CXCL8/SNCA/TLR1/LRG1	BP
FALSE	response to wounding	15/139	665/17910	0.000206643	0.0110841	0.00830197	15	LYVE1/THBD/GNAQ/ITGB3/IFNA4/IGFBP1/SELP/PECAM1/SERPINB2/TNR/GRIN2A/DRD5/GP1BB/TPM1/F5	BP
FALSE	cellular response to organic substance	36/139	2564/17910	0.000224303	0.0118666	0.00888803	36	ESR2/OSM/BCL2L1/HNRNPH1/FOS/GNAQ/FURIN/FOXO3/ITGB3/LITAF/IFNA4/PTGS2/TLR6/FLCN/CACNA1S/NOTCH1/IGFBP1/CLU/SOST/BCL6/SSTR4/ALPL/CXCL8/SNCA/APLN/IL17A/SERPINB2/DRD5/MUC1/LRG1/MME/AR/MMP1/CRLF1/PNPT1/ATP6V1G2	BP
FALSE	regulation of inclusion body assembly	3/139	16/17910	0.000237905	0.0124161	0.00929961	3	SORL1/CLU/DNAJB2	BP
FALSE	endocytosis	15/139	675/17910	0.000242572	0.0124641	0.00933562	15	MBL2/BCL2L1/IGF2R/ITGB3/ITSN1/SORL1/TGM2/CLU/EGF/PICALM/PECAM1/CXCL8/SNCA/APLN/FCGR2A	BP
FALSE	positive regulation of catabolic process	11/139	392/17910	0.000245281	0.0124641	0.00933562	11	FBXO7/FURIN/FOXO3/ABHD5/SORL1/FLCN/CLU/EGF/DNAJB2/SNCA/PNPT1	BP
FALSE	modulation of chemical synaptic transmission	11/139	393/17910	0.000250693	0.0125249	0.00938114	11	TSHZ3/GLUL/PTGS2/NRGN/MAP1A/SNCA/TNR/GRIN2A/DRD5/SYN1/MME	BP
FALSE	amyloid-beta metabolic process	4/139	40/17910	0.000255611	0.0125249	0.00938114	4	SORL1/CLU/PICALM/MME	BP
FALSE	regulation of trans-synaptic signaling	11/139	394/17910	0.000256206	0.0125249	0.00938114	11	TSHZ3/GLUL/PTGS2/NRGN/MAP1A/SNCA/TNR/GRIN2A/DRD5/SYN1/MME	BP
FALSE	positive regulation of proteolysis	10/139	333/17910	0.0002763	0.0132603	0.00993193	10	MBP/FURIN/HSPD1/CLU/EGF/PICALM/DNAJB2/CR1/SNCA/GRIN2A	BP
FALSE	prostanoid metabolic process	4/139	41/17910	0.000281549	0.0132603	0.00993193	4	CBR1/ACOX1/PTGES2/PTGS2	BP
FALSE	prostaglandin metabolic process	4/139	41/17910	0.000281549	0.0132603	0.00993193	4	CBR1/ACOX1/PTGES2/PTGS2	BP
FALSE	neuroinflammatory response	5/139	76/17910	0.00031107	0.0144741	0.0108411	5	PTGS2/TLR6/CLU/SNCA/TLR7	BP
FALSE	positive regulation of molecular function	26/139	1636/17910	0.00032252	0.0148282	0.0111063	26	ESR2/PIRT/EPB41/GNAQ/MBP/GCH1/ITGB3/ABHD5/ITSN1/SORL1/TLR6/TGFA/HSPD1/CLU/EGF/PICALM/MSH2/PROK2/TNNT2/DNAJB2/CR1/SNCA/GRIN2A/DRD5/TPM1/AR	BP
FALSE	negative regulation of cell communication	23/139	1364/17910	0.000327643	0.0148865	0.01115	23	OSM/BCL2L1/FOXO3/LITAF/SORL1/PTGS2/TLR6/FLCN/TGFA/NOTCH1/IGFBP1/CLU/SOST/EGF/BCL6/SSTR4/CXCL8/SNCA/APLN/TNR/DRD5/MUC1/AR	BP
FALSE	positive regulation of cellular catabolic process	10/139	341/17910	0.000333552	0.0149788	0.0112191	10	FBXO7/FURIN/FOXO3/ABHD5/FLCN/CLU/EGF/DNAJB2/SNCA/PNPT1	BP
FALSE	positive regulation of cellular protein metabolic process	24/139	1458/17910	0.000340873	0.014991	0.0112283	24	OSM/MBP/FURIN/ITGB3/PTGS2/TLR6/FLCN/TGFA/NOTCH1/HSPD1/CLU/EGF/BCL6/SSTR4/PICALM/PECAM1/PROK2/DNAJB2/CR1/SNCA/GRIN2A/MUC1/AR/CRLF1	BP
FALSE	negative regulation of signaling	23/139	1368/17910	0.000341587	0.014991	0.0112283	23	OSM/BCL2L1/FOXO3/LITAF/SORL1/PTGS2/TLR6/FLCN/TGFA/NOTCH1/IGFBP1/CLU/SOST/EGF/BCL6/SSTR4/CXCL8/SNCA/APLN/TNR/DRD5/MUC1/AR	BP
FALSE	response to oxygen-containing compound	25/139	1551/17910	0.000346324	0.0150281	0.0112561	25	BCL2L1/THBD/FOS/IHH/GNAQ/GCH1/FOXO3/IGF2R/CNP/LITAF/GLUL/PTGS2/TLR6/IGFBP1/CLU/SELP/ALPL/CXCL8/SNCA/GRIN2A/DRD5/TPM1/AR/PNPT1/ATP6V1G2	BP
FALSE	regulation of blood pressure	7/139	169/17910	0.000353407	0.0150733	0.0112899	7	GCH1/PTGS2/APLN/DRD5/TPM1/MME/AR	BP
FALSE	detection of bacterial lipoprotein	2/139	4/17910	0.000355172	0.0150733	0.0112899	2	TLR6/TLR1	BP
FALSE	response to endogenous stimulus	25/139	1560/17910	0.000377787	0.0157482	0.0117954	25	ESR2/BCL2L1/HNRNPH1/FOS/IHH/GNAQ/FURIN/FOXO3/PTGS2/TLR6/FLCN/CACNA1S/NOTCH1/IGFBP1/SOST/SSTR4/ALPL/CXCL8/SNCA/APLN/DRD5/LRG1/AR/PNPT1/ATP6V1G2	BP
FALSE	reactive oxygen species biosynthetic process	6/139	122/17910	0.00037923	0.0157482	0.0117954	6	GCH1/FOXO3/PTGS2/TLR6/CLU/SNCA	BP
FALSE	inflammatory response	16/139	784/17910	0.0003872	0.0159082	0.0119152	16	OSM/MBL2/TREM1/FOS/PTGS2/TLR6/TGM2/CLU/SELP/BCL6/PROK2/CR1/CXCL8/SNCA/IL17A/TLR7	BP
FALSE	positive regulation of catalytic activity	22/139	1293/17910	0.000396625	0.0159322	0.0119332	22	GNAQ/MBP/GCH1/ITGB3/ABHD5/ITSN1/SORL1/TLR6/TGFA/HSPD1/CLU/EGF/PICALM/MSH2/PROK2/TNNT2/DNAJB2/CR1/SNCA/GRIN2A/DRD5/TPM1	BP
FALSE	cognition	9/139	286/17910	0.000399341	0.0159322	0.0119332	9	FOS/PTGS2/PICALM/NRGN/MAP1A/TNR/GRIN2A/DRD5/MME	BP
FALSE	regulation of cell death	26/139	1659/17910	0.00040016	0.0159322	0.0119332	26	BCL2L1/FOS/IHH/FBXO7/FOXO3/IGF2R/ITSN1/SORL1/PTGS2/TLR6/SLC25A4/FLCN/NOTCH1/TGM2/HSPD1/CLU/BCL6/PICALM/MSH2/PROK2/SNCA/SERPINB2/GRIN2A/MUC1/AR/CRLF1	BP
FALSE	regulation of metalloendopeptidase activity	3/139	19/17910	0.000404699	0.0159484	0.0119454	3	MBP/SORL1/PICALM	BP
FALSE	regulation of immune system process	25/139	1570/17910	0.000415689	0.0161529	0.0120985	25	OSM/MBL2/TREM1/FOS/IHH/FBXO7/FOXO3/TLR6/FLCN/NOTCH1/HSPD1/CLU/SELP/BCL6/MSH2/CR1/CXCL8/SNCA/IL17A/SH2D1A/TLR1/TLR7/MUC1/FCGR2A/FOXN1	BP
FALSE	positive regulation of interleukin-6 production	5/139	81/17910	0.000418252	0.0161529	0.0120985	5	MBP/TLR6/HSPD1/IL17A/TLR1	BP
FALSE	regulation of molecular function	40/139	3065/17910	0.000426046	0.016291	0.0122019	40	ESR2/PIRT/OSM/FOS/EPB41/CXCL5/GNAQ/FBXO7/MBP/GCH1/FURIN/ITGB3/ABHD5/IFNA4/ITSN1/SORL1/PTGS2/TLR6/TGFA/NOTCH1/HSPD1/CLU/EGF/BCL6/PICALM/MSH2/PROK2/TNNT2/DNAJB2/CR1/CXCL8/SNCA/APLN/IL17A/GRIN2A/DRD5/PPP1R3F/TPM1/AR/CRLF1	BP
FALSE	cellular response to endogenous stimulus	22/139	1305/17910	0.000449923	0.0170353	0.0127594	22	ESR2/BCL2L1/HNRNPH1/FOS/GNAQ/FURIN/FOXO3/PTGS2/TLR6/FLCN/CACNA1S/NOTCH1/IGFBP1/SOST/SSTR4/CXCL8/SNCA/APLN/DRD5/LRG1/AR/ATP6V1G2	BP
FALSE	receptor metabolic process	7/139	177/17910	0.000466811	0.0175031	0.0131098	7	FURIN/ITGB3/EGF/PICALM/CXCL8/SNCA/APLN	BP
FALSE	metal ion transport	16/139	800/17910	0.000482859	0.0179308	0.0134301	16	SCN4A/MCOLN1/EPB41/SCN3A/SLC6A8/PTGS2/CACNA1S/TMC1/EGF/KCNQ4/KCNA2/BEST1/SNCA/GRIN2A/SLC12A3/ATP6V1G2	BP
FALSE	platelet degranulation	6/139	128/17910	0.000489924	0.0179819	0.0134684	6	ITGB3/CLU/EGF/SELP/PECAM1/F5	BP
FALSE	cell proliferation	29/139	1969/17910	0.000493548	0.0179819	0.0134684	29	OSM/BCL2L1/IHH/CXCL5/RNF10/FOXO3/ITGB3/GLUL/PTGS2/FLCN/TGFA/NOTCH1/TGM2/HSPD1/CLU/EGF/RPGRIP1/BCL6/SSTR4/PROK2/DNAJB2/CXCL8/DUX4/APLN/LRG1/TPM1/FOXN1/AR/CRLF1	BP
FALSE	receptor-mediated endocytosis	9/139	301/17910	0.000577503	0.0204908	0.0153476	9	IGF2R/ITGB3/SORL1/CLU/EGF/PICALM/CXCL8/SNCA/APLN	BP
FALSE	leukocyte mediated immunity	16/139	814/17910	0.00058262	0.0204908	0.0153476	16	MBL2/PTGES2/IGF2R/CEP290/SLC2A3/HSPD1/CLU/BCL6/PECAM1/MSH2/MGAM/CR1/SH2D1A/LRG1/FCGR2A/MME	BP
FALSE	regulation of systemic arterial blood pressure by norepinephrine-epinephrine	2/139	5/17910	0.000588937	0.0204908	0.0153476	2	DRD5/TPM1	BP
FALSE	positive regulation of blood pressure by epinephrine-norepinephrine	2/139	5/17910	0.000588937	0.0204908	0.0153476	2	DRD5/TPM1	BP
FALSE	negative regulation of cellular respiration	2/139	5/17910	0.000588937	0.0204908	0.0153476	2	FLCN/SNCA	BP
FALSE	microglial cell activation	4/139	50/17910	0.000606638	0.0205512	0.0153928	4	TLR6/CLU/SNCA/TLR7	BP
FALSE	leukocyte activation involved in inflammatory response	4/139	50/17910	0.000606638	0.0205512	0.0153928	4	TLR6/CLU/SNCA/TLR7	BP
FALSE	regulation of synaptic transmission, glutamatergic	4/139	50/17910	0.000606638	0.0205512	0.0153928	4	TSHZ3/GLUL/PTGS2/TNR	BP
FALSE	vesicle-mediated transport	28/139	1899/17910	0.000618168	0.0207597	0.015549	28	ANK1/MBL2/BCL2L1/PTGES2/IGF2R/ITGB3/CEP290/ITSN1/SORL1/SLC2A3/TGFA/TGM2/CLU/EGF/SELP/PICALM/PECAM1/MGAM/CR1/CXCL8/SNCA/APLN/SYN1/LRG1/FCGR2A/MAGEL2/MME/F5	BP
FALSE	positive regulation of long-term synaptic potentiation	3/139	22/17910	0.00063231	0.0210515	0.0157676	3	NRGN/GRIN2A/MME	BP
FALSE	negative regulation of growth	8/139	244/17910	0.00064343	0.0212357	0.0159055	8	ESR2/MBL2/FLCN/NOTCH1/BCL6/DNAJB2/TNR/PNPT1	BP
FALSE	positive regulation of cellular biosynthetic process	27/139	1809/17910	0.000652956	0.0212357	0.0159055	27	ESR2/OSM/FOS/IHH/RNF10/PTGES2/FOXO3/LITAF/CEP290/PTGS2/TLR6/FLCN/NOTCH1/CLU/SOST/EGF/PICALM/IRF2BPL/DUX4/SNCA/APLN/IL17A/TLR1/TLR7/MUC1/FOXN1/AR	BP
FALSE	negative regulation of G protein-coupled receptor signaling pathway	4/139	51/17910	0.000654336	0.0212357	0.0159055	4	SSTR4/CXCL8/SNCA/APLN	BP
FALSE	negative regulation of response to stimulus	25/139	1620/17910	0.00066016	0.0212461	0.0159133	25	BCL2L1/THBD/FBXO7/FOXO3/LITAF/SORL1/PTGS2/TLR6/FLCN/TGFA/NOTCH1/IGFBP1/CLU/SOST/EGF/BCL6/SSTR4/CR1/CXCL8/SNCA/APLN/SERPINB2/TNR/MUC1/AR	BP
FALSE	regulation of growth	14/139	668/17910	0.000701925	0.0220407	0.0165084	14	ESR2/OSM/MBL2/BCL2L1/IHH/FLCN/NOTCH1/IGFBP1/BCL6/DNAJB2/TNR/BASP1/AR/PNPT1	BP
FALSE	chemical synaptic transmission	13/139	591/17910	0.000701969	0.0220407	0.0165084	13	TSHZ3/MBP/CNP/GLUL/PTGS2/NRGN/MAP1A/SNCA/TNR/GRIN2A/DRD5/SYN1/MME	BP
FALSE	anterograde trans-synaptic signaling	13/139	591/17910	0.000701969	0.0220407	0.0165084	13	TSHZ3/MBP/CNP/GLUL/PTGS2/NRGN/MAP1A/SNCA/TNR/GRIN2A/DRD5/SYN1/MME	BP
FALSE	inclusion body assembly	3/139	23/17910	0.000723041	0.0223391	0.0167319	3	SORL1/CLU/DNAJB2	BP
FALSE	regulation of amyloid-beta formation	3/139	23/17910	0.000723041	0.0223391	0.0167319	3	SORL1/CLU/PICALM	BP
FALSE	trans-synaptic signaling	13/139	596/17910	0.000758701	0.0232058	0.0173811	13	TSHZ3/MBP/CNP/GLUL/PTGS2/NRGN/MAP1A/SNCA/TNR/GRIN2A/DRD5/SYN1/MME	BP
FALSE	negative regulation of cell death	18/139	1003/17910	0.000763113	0.0232058	0.0173811	18	BCL2L1/IHH/FBXO7/ITSN1/SORL1/PTGS2/SLC25A4/NOTCH1/HSPD1/CLU/BCL6/MSH2/PROK2/SNCA/SERPINB2/MUC1/AR/CRLF1	BP
FALSE	tube development	19/139	1093/17910	0.000792971	0.0238277	0.0178469	19	IHH/ITGB3/CEP290/GLUL/PTGS2/NOTCH1/TGM2/EGF/PECAM1/PROK2/CXCL8/SIM1/APLN/BASP1/LRG1/MME/FOXN1/AR/CRLF1	BP
FALSE	positive regulation of response to external stimulus	9/139	315/17910	0.000798143	0.0238277	0.0178469	9	OSM/THBD/PTGS2/TLR6/TGM2/CXCL8/SNCA/IL17A/TLR7	BP
FALSE	regulation of secretion	15/139	757/17910	0.00080207	0.0238277	0.0178469	15	OSM/MBP/ITSN1/GLUL/TLR6/SLC25A4/NOTCH1/EGF/SSTR4/KCNA2/SNCA/APLN/IL17A/TLR1/SYN1	BP
FALSE	positive regulation of endocytosis	6/139	141/17910	0.000815446	0.0239693	0.017953	6	MBL2/ITSN1/CLU/EGF/SNCA/APLN	BP
FALSE	synaptic signaling	13/139	601/17910	0.000819253	0.0239693	0.017953	13	TSHZ3/MBP/CNP/GLUL/PTGS2/NRGN/MAP1A/SNCA/TNR/GRIN2A/DRD5/SYN1/MME	BP
FALSE	transmembrane transport	23/139	1462/17910	0.00086019	0.0247762	0.0185574	23	PIRT/SCN4A/MCOLN1/SCN3A/SLC6A8/SLC25A4/CACNA1S/TMC1/SLC2A3/CLU/KCNQ4/ABCC3/KCNA2/GPR89B/BEST1/ABCG5/SNCA/GRIN2A/SLC19A1/SLC12A3/ABCC6/PNPT1/ATP6V1G2	BP
FALSE	positive regulation of biosynthetic process	27/139	1842/17910	0.000860561	0.0247762	0.0185574	27	ESR2/OSM/FOS/IHH/RNF10/PTGES2/FOXO3/LITAF/CEP290/PTGS2/TLR6/FLCN/NOTCH1/CLU/SOST/EGF/PICALM/IRF2BPL/DUX4/SNCA/APLN/IL17A/TLR1/TLR7/MUC1/FOXN1/AR	BP
FALSE	response to bacterial lipopeptide	2/139	6/17910	0.000878909	0.0247762	0.0185574	2	TLR6/TLR1	BP
FALSE	cellular response to bacterial lipoprotein	2/139	6/17910	0.000878909	0.0247762	0.0185574	2	TLR6/TLR1	BP
FALSE	cellular response to bacterial lipopeptide	2/139	6/17910	0.000878909	0.0247762	0.0185574	2	TLR6/TLR1	BP
FALSE	synaptic transmission, dopaminergic	3/139	25/17910	0.000928422	0.0257469	0.0192844	3	PTGS2/SNCA/DRD5	BP
FALSE	glutamine family amino acid catabolic process	3/139	25/17910	0.000928422	0.0257469	0.0192844	3	GLUL/PADI4/FAH	BP
FALSE	positive regulation of epithelial cell proliferation	7/139	199/17910	0.000933342	0.0257469	0.0192844	7	IHH/ITGB3/GLUL/TGFA/APLN/LRG1/AR	BP
FALSE	regulation of cell proliferation	25/139	1664/17910	0.000971714	0.0266153	0.0199348	25	OSM/BCL2L1/IHH/CXCL5/RNF10/FOXO3/ITGB3/GLUL/PTGS2/FLCN/TGFA/NOTCH1/TGM2/CLU/EGF/BCL6/SSTR4/DNAJB2/CXCL8/DUX4/APLN/LRG1/TPM1/AR/CRLF1	BP
FALSE	positive regulation of reactive oxygen species biosynthetic process	4/139	57/17910	0.000997808	0.0271376	0.020326	4	FOXO3/PTGS2/TLR6/CLU	BP
FALSE	regulation of endocytosis	8/139	262/17910	0.00102057	0.0275626	0.0206443	8	MBL2/ITGB3/ITSN1/CLU/EGF/PICALM/SNCA/APLN	BP
FALSE	regulation of metallopeptidase activity	3/139	26/17910	0.00104359	0.0279884	0.0209633	3	MBP/SORL1/PICALM	BP
FALSE	regulation of hemopoiesis	11/139	468/17910	0.00107107	0.0285275	0.021367	11	OSM/FOS/IHH/FBXO7/FOXO3/FLCN/NOTCH1/BCL6/CR1/IL17A/FOXN1	BP
FALSE	regulation of receptor-mediated endocytosis	5/139	100/17910	0.00109285	0.0289082	0.0216522	5	ITGB3/CLU/EGF/PICALM/APLN	BP
FALSE	glial cell activation	4/139	59/17910	0.001136	0.0294207	0.0220361	4	TLR6/CLU/SNCA/TLR7	BP
FALSE	sensory perception of pain	5/139	101/17910	0.0011427	0.0294207	0.0220361	5	PTGS2/KCNA2/PROK2/GRIN2A/MME	BP
FALSE	regulation of reactive oxygen species biosynthetic process	5/139	101/17910	0.0011427	0.0294207	0.0220361	5	FOXO3/PTGS2/TLR6/CLU/SNCA	BP
FALSE	positive regulation of reactive oxygen species metabolic process	5/139	101/17910	0.0011427	0.0294207	0.0220361	5	FOXO3/PTGS2/TLR6/CLU/SNCA	BP
FALSE	cell death	30/139	2178/17910	0.00116885	0.0296897	0.0222376	30	BCL2L1/FOS/IHH/FBXO7/FURIN/FOXO3/IGF2R/ITSN1/SORL1/PTGS2/TLR6/SLC25A4/FLCN/NOTCH1/TGM2/HSPD1/CLU/BCL6/PICALM/MSH2/PROK2/DUX4/SNCA/IL17A/SERPINB2/GRIN2A/MUC1/KRT7/AR/CRLF1	BP
FALSE	negative regulation of neuron death	7/139	207/17910	0.0011735	0.0296897	0.0222376	7	BCL2L1/FBXO7/ITSN1/SORL1/MSH2/SNCA/CRLF1	BP
FALSE	positive regulation of phosphorylation	17/139	955/17910	0.00117621	0.0296897	0.0222376	17	OSM/ITGB3/ITSN1/PTGS2/TLR6/FLCN/TGFA/NOTCH1/CLU/EGF/SSTR4/PECAM1/PROK2/SNCA/APLN/AR/CRLF1	BP
FALSE	negative regulation of lipid localization	4/139	60/17910	0.00120989	0.0299234	0.0224126	4	ITGB3/ABHD5/EGF/ABCG5	BP
FALSE	wound healing	12/139	550/17910	0.00120989	0.0299234	0.0224126	12	THBD/GNAQ/ITGB3/IFNA4/IGFBP1/SELP/PECAM1/SERPINB2/DRD5/GP1BB/TPM1/F5	BP
FALSE	response to bacterial lipoprotein	2/139	7/17910	0.00122421	0.0299234	0.0224126	2	TLR6/TLR1	BP
FALSE	regulation of intestinal absorption	2/139	7/17910	0.00122421	0.0299234	0.0224126	2	EPB41/ABCG5	BP
FALSE	regulation of pro-B cell differentiation	2/139	7/17910	0.00122421	0.0299234	0.0224126	2	FLCN/NOTCH1	BP
FALSE	prostaglandin biosynthetic process	3/139	28/17910	0.0013001	0.0313813	0.0235045	3	CBR1/PTGES2/PTGS2	BP
FALSE	prostanoid biosynthetic process	3/139	28/17910	0.0013001	0.0313813	0.0235045	3	CBR1/PTGES2/PTGS2	BP
FALSE	negative regulation of cellular process	52/139	4580/17910	0.00132552	0.031796	0.0238152	52	ESR2/OSM/BCL2L1/MCOLN1/THBD/IHH/TSHZ3/RNF10/GNAQ/FBXO7/MBP/FURIN/FOXO3/ITGB3/LITAF/ITSN1/SORL1/PTGS2/TLR6/SLC25A4/FLCN/TGFA/NOTCH1/HSPD1/IGFBP1/CLU/SOST/EGF/BCL6/SSTR4/PICALM/IRF2BPL/MSH2/PROK2/DNAJB2/MAP1A/CR1/CXCL8/DUX4/SNCA/APLN/SERPINB2/TNR/BASP1/DRD5/MUC1/MAGEL2/TPM1/AR/CRLF1/MBNL3/PNPT1	BP
FALSE	enzyme linked receptor protein signaling pathway	17/139	968/17910	0.00136105	0.0323601	0.0242377	17	HNRNPH1/FOS/FURIN/IGF2R/ITGB3/ITSN1/FLCN/TGFA/NOTCH1/IGFBP1/SOST/EGF/SNCA/APLN/LRG1/AR/ATP6V1G2	BP
FALSE	synaptic transmission, glutamatergic	4/139	62/17910	0.00136764	0.0323601	0.0242377	4	TSHZ3/GLUL/PTGS2/TNR	BP
FALSE	response to lipid	16/139	883/17910	0.00137418	0.0323601	0.0242377	16	ESR2/THBD/FOS/IHH/GCH1/FOXO3/IGF2R/CNP/LITAF/PTGS2/CLU/SELP/ALPL/CXCL8/SNCA/AR	BP
FALSE	amyloid-beta formation	3/139	29/17910	0.00144193	0.0335465	0.0251263	3	SORL1/CLU/PICALM	BP
FALSE	regulation of cellular respiration	3/139	29/17910	0.00144193	0.0335465	0.0251263	3	FLCN/SNCA/PNPT1	BP
FALSE	organic substance transport	32/139	2416/17910	0.00149105	0.0344047	0.0257691	32	SLC45A2/OSM/MCOLN1/ACOX1/FBXO7/MBP/SLC6A8/ITGB3/CEP290/ITSN1/SORL1/GLUL/PTGS2/TLR6/SLC25A4/SLC2A3/CLU/EGF/ABCC3/SSTR4/KCNA2/GPR89B/ABCG5/MAP1A/SNCA/APLN/IL17A/NPC1L1/TLR1/SLC19A1/PNPT1/ATP6V1G2	BP
FALSE	protein complex oligomerization	12/139	564/17910	0.00149663	0.0344047	0.0257691	12	MCOLN1/GCH1/SORL1/GLUL/TGM2/CLU/KCNA2/TNNT2/SNCA/AR/MMP1/PNPT1	BP
FALSE	regulation of signal transduction	40/139	3265/17910	0.00151734	0.0346743	0.025971	40	ESR2/OSM/BCL2L1/IHH/CXCL5/GNAQ/FURIN/FOXO3/ITGB3/LITAF/IFNA4/ITSN1/SORL1/PTGS2/TLR6/FLCN/TGFA/NOTCH1/TGM2/IGFBP1/CLU/SOST/EGF/SELP/BCL6/SSTR4/PECAM1/PROK2/CXCL8/SNCA/APLN/IL17A/SH2D1A/TLR1/GRIN2A/TLR7/MUC1/LRG1/AR/CRLF1	BP
FALSE	regulation of protein localization	17/139	979/17910	0.00153619	0.0348987	0.0261391	17	OSM/BCL2L1/EPB41/MBP/CEP290/SORL1/GLUL/PTGS2/TLR6/SLC25A4/FLCN/EGF/PICALM/MAP1A/IL17A/TLR1/AR	BP
FALSE	macromolecule localization	35/139	2735/17910	0.00155779	0.0351825	0.0263516	35	OSM/ANK1/BCL2L1/MCOLN1/EPB41/ACOX1/FBXO7/MBP/ITGB3/ABHD5/CEP290/ITSN1/SORL1/GLUL/PTGS2/TLR6/SLC25A4/FLCN/CLU/EGF/ABCC3/BCL6/SSTR4/PICALM/GPR89B/MSH2/ABCG5/MAP1A/IL17A/NPC1L1/TLR1/GRIN2A/AR/PNPT1/ATP6V1G2	BP
FALSE	regulation of amyloid precursor protein catabolic process	3/139	30/17910	0.0015931	0.0356353	0.0266908	3	SORL1/CLU/PICALM	BP
FALSE	positive regulation of endopeptidase activity	6/139	161/17910	0.00161523	0.0356353	0.0266908	6	MBP/HSPD1/PICALM/CR1/SNCA/GRIN2A	BP
FALSE	regulation of protein localization to early endosome	2/139	8/17910	0.00162398	0.0356353	0.0266908	2	SORL1/EGF	BP
FALSE	positive regulation of protein localization to early endosome	2/139	8/17910	0.00162398	0.0356353	0.0266908	2	SORL1/EGF	BP
FALSE	regulation of lymphoid progenitor cell differentiation	2/139	8/17910	0.00162398	0.0356353	0.0266908	2	FLCN/NOTCH1	BP
FALSE	positive regulation of apoptotic process	13/139	652/17910	0.0017058	0.0372192	0.0278771	13	BCL2L1/FOXO3/IGF2R/ITSN1/PTGS2/FLCN/NOTCH1/TGM2/HSPD1/CLU/BCL6/SNCA/GRIN2A	BP
FALSE	epithelial cell morphogenesis	3/139	31/17910	0.00175383	0.0376294	0.0281844	3	IHH/PECAM1/AR	BP
FALSE	sleep	3/139	31/17910	0.00175383	0.0376294	0.0281844	3	FOS/KCNA2/GRIN2A	BP
FALSE	negative regulation of intrinsic apoptotic signaling pathway in response to DNA damage	3/139	31/17910	0.00175383	0.0376294	0.0281844	3	BCL2L1/CLU/MUC1	BP
FALSE	neutrophil activation	11/139	499/17910	0.00178343	0.038053	0.0285016	11	PTGES2/IGF2R/CEP290/SLC2A3/PECAM1/MGAM/CR1/CXCL8/LRG1/FCGR2A/MME	BP
FALSE	negative regulation of signal transduction	20/139	1266/17910	0.00183544	0.0389477	0.0291718	20	BCL2L1/FOXO3/LITAF/SORL1/PTGS2/TLR6/FLCN/TGFA/NOTCH1/IGFBP1/CLU/SOST/EGF/BCL6/SSTR4/CXCL8/SNCA/APLN/MUC1/AR	BP
FALSE	positive regulation of immune system process	18/139	1087/17910	0.00188651	0.0398125	0.0298195	18	MBL2/FOS/IHH/FOXO3/TLR6/HSPD1/CLU/SELP/BCL6/MSH2/CR1/CXCL8/IL17A/SH2D1A/TLR1/TLR7/MUC1/FCGR2A	BP
FALSE	positive regulation of programmed cell death	13/139	660/17910	0.00189912	0.039861	0.0298558	13	BCL2L1/FOXO3/IGF2R/ITSN1/PTGS2/FLCN/NOTCH1/TGM2/HSPD1/CLU/BCL6/SNCA/GRIN2A	BP
FALSE	negative regulation of synaptic transmission	4/139	68/17910	0.00192634	0.0399975	0.029958	4	PTGS2/SNCA/TNR/DRD5	BP
FALSE	positive regulation of blood circulation	4/139	68/17910	0.00192634	0.0399975	0.029958	4	GCH1/PTGS2/APLN/TPM1	BP
FALSE	granulocyte activation	11/139	506/17910	0.00198872	0.0408208	0.0305747	11	PTGES2/IGF2R/CEP290/SLC2A3/PECAM1/MGAM/CR1/CXCL8/LRG1/FCGR2A/MME	BP
FALSE	positive regulation of transcription, DNA-templated	21/139	1368/17910	0.00199244	0.0408208	0.0305747	21	ESR2/OSM/FOS/IHH/RNF10/PTGES2/FOXO3/LITAF/CEP290/FLCN/NOTCH1/SOST/EGF/PICALM/IRF2BPL/DUX4/APLN/IL17A/MUC1/FOXN1/AR	BP
FALSE	negative regulation of programmed cell death	16/139	916/17910	0.0019977	0.0408208	0.0305747	16	BCL2L1/IHH/ITSN1/PTGS2/SLC25A4/NOTCH1/HSPD1/CLU/BCL6/MSH2/PROK2/SNCA/SERPINB2/MUC1/AR/CRLF1	BP
FALSE	organic hydroxy compound transport	7/139	228/17910	0.00203803	0.0412426	0.0308906	7	CLU/EGF/ABCC3/KCNA2/ABCG5/SNCA/NPC1L1	BP
FALSE	carboxylic acid metabolic process	17/139	1006/17910	0.00204882	0.0412426	0.0308906	17	LYVE1/CBR1/ACOX1/PTGES2/GCH1/SLC6A8/UGT1A6/ABHD5/GLUL/PTGS2/SLC2A3/EGF/SUCLA2/PADI4/SNCA/FAH/SLC19A1	BP
FALSE	regulation of low-density lipoprotein particle receptor biosynthetic process	2/139	9/17910	0.00207737	0.0412426	0.0308906	2	FURIN/ITGB3	BP
FALSE	protein localization to early endosome	2/139	9/17910	0.00207737	0.0412426	0.0308906	2	SORL1/EGF	BP
FALSE	regulation of aspartic-type endopeptidase activity involved in amyloid precursor protein catabolic process	2/139	9/17910	0.00207737	0.0412426	0.0308906	2	SORL1/PICALM	BP
FALSE	regulation of cellular protein localization	11/139	509/17910	0.00208242	0.0412426	0.0308906	11	BCL2L1/EPB41/CEP290/SORL1/GLUL/PTGS2/FLCN/EGF/PICALM/MAP1A/AR	BP
FALSE	amyloid-beta clearance	3/139	33/17910	0.00210484	0.0414504	0.0310463	3	CLU/PICALM/MME	BP
FALSE	response to radiation	10/139	435/17910	0.00212105	0.0414504	0.0310463	10	BCL2L1/THBD/FOS/GNAQ/PTGS2/BEST1/MSH2/ABCG5/GRIN2A/MME	BP
FALSE	negative regulation of cell proliferation	14/139	751/17910	0.00212511	0.0414504	0.0310463	14	OSM/IHH/RNF10/PTGS2/FLCN/NOTCH1/BCL6/SSTR4/DNAJB2/CXCL8/DUX4/APLN/TPM1/AR	BP
FALSE	response to abiotic stimulus	19/139	1191/17910	0.00215059	0.0417366	0.0312607	19	PIRT/BCL2L1/MCOLN1/THBD/FOS/IHH/GNAQ/FOXO3/PTGS2/NOTCH1/HSPD1/SOST/BEST1/MSH2/ABCG5/GRIN2A/TLR7/ACER1/MME	BP
FALSE	positive regulation of defense response	11/139	512/17910	0.00217968	0.0420724	0.0315122	11	OSM/PTGS2/TLR6/TGM2/HSPD1/SNCA/IL17A/SH2D1A/TLR1/TLR7/MUC1	BP
FALSE	immunoglobulin mediated immune response	6/139	171/17910	0.00218968	0.0420724	0.0315122	6	MBL2/HSPD1/CLU/BCL6/MSH2/CR1	BP
FALSE	cellular response to oxidative stress	8/139	296/17910	0.00220331	0.0421246	0.0315513	8	FOS/FBXO7/GCH1/FOXO3/TLR6/SNCA/TPM1/PNPT1	BP
FALSE	lipid localization	9/139	366/17910	0.00224853	0.0427775	0.0320402	9	ITGB3/ABHD5/SORL1/CLU/EGF/ABCC3/SSTR4/ABCG5/NPC1L1	BP
FALSE	B cell mediated immunity	6/139	173/17910	0.00232101	0.0439399	0.0329109	6	MBL2/HSPD1/CLU/BCL6/MSH2/CR1	BP
FALSE	positive regulation of intracellular signal transduction	17/139	1019/17910	0.00234297	0.0440817	0.0330171	17	OSM/BCL2L1/LITAF/ITSN1/TLR6/FLCN/TGFA/NOTCH1/TGM2/EGF/SELP/SSTR4/PECAM1/PROK2/TLR7/AR/CRLF1	BP
FALSE	positive regulation of cell proliferation	16/139	931/17910	0.00235133	0.0440817	0.0330171	16	OSM/BCL2L1/IHH/CXCL5/ITGB3/GLUL/PTGS2/TGFA/NOTCH1/TGM2/EGF/BCL6/APLN/LRG1/AR/CRLF1	BP
FALSE	response to oxidative stress	10/139	442/17910	0.00238116	0.0444253	0.0332745	10	MBL2/FOS/FBXO7/GCH1/FOXO3/PTGS2/TLR6/SNCA/TPM1/PNPT1	BP
FALSE	regulation of multicellular organismal development	28/139	2077/17910	0.00241514	0.0444718	0.0333093	28	OSM/FOS/IHH/RNF10/FBXO7/PCP4/MBP/FOXO3/ITSN1/SORL1/GLUL/PTGS2/FLCN/NOTCH1/EGF/BCL6/MSH2/CR1/CXCL8/PHOSPHO1/SNCA/IL17A/TNR/BASP1/LRG1/MME/FOXN1/AR	BP
FALSE	regulation of endopeptidase activity	9/139	370/17910	0.00241877	0.0444718	0.0333093	9	MBP/FURIN/SORL1/PTGS2/HSPD1/PICALM/CR1/SNCA/GRIN2A	BP
FALSE	regulation of JAK-STAT cascade	5/139	120/17910	0.0024457	0.0444718	0.0333093	5	OSM/NOTCH1/EGF/PECAM1/CRLF1	BP
FALSE	defense response	24/139	1681/17910	0.00246158	0.0444718	0.0333093	24	OSM/MBL2/TREM1/FOS/GCH1/IFNA4/PTGS2/TLR6/TGM2/HSPD1/CLU/SELP/BCL6/PROK2/PADI4/CR1/CXCL8/SNCA/IL17A/SH2D1A/TLR1/TLR7/MUC1/FOXN1	BP
FALSE	regulation of developmental process	33/139	2598/17910	0.002483	0.0444718	0.0333093	33	OSM/FOS/IHH/EPB41/RNF10/FBXO7/PCP4/MBP/FOXO3/ITGB3/ITSN1/SORL1/GLUL/PTGS2/FLCN/NOTCH1/EGF/BCL6/MSH2/CR1/CXCL8/PHOSPHO1/SNCA/IL17A/TNR/BASP1/LRG1/TPM1/MME/FOXN1/AR/MBNL3/PNPT1	BP
FALSE	positive regulation of phosphorus metabolic process	17/139	1025/17910	0.00249024	0.0444718	0.0333093	17	OSM/ITGB3/ITSN1/PTGS2/TLR6/FLCN/TGFA/NOTCH1/CLU/EGF/SSTR4/PECAM1/PROK2/SNCA/APLN/AR/CRLF1	BP
FALSE	positive regulation of phosphate metabolic process	17/139	1025/17910	0.00249024	0.0444718	0.0333093	17	OSM/ITGB3/ITSN1/PTGS2/TLR6/FLCN/TGFA/NOTCH1/CLU/EGF/SSTR4/PECAM1/PROK2/SNCA/APLN/AR/CRLF1	BP
FALSE	positive regulation of cytokine production	10/139	446/17910	0.00254095	0.0444718	0.0333093	10	OSM/MBP/FURIN/PTGS2/TLR6/HSPD1/CLU/IL17A/TLR1/TLR7	BP
FALSE	blood circulation	11/139	523/17910	0.00256848	0.0444718	0.0333093	11	GCH1/PTGS2/CACNA1S/TNNT2/DES/APLN/DRD5/TPM1/MME/AR/F5	BP
FALSE	negative regulation of B cell mediated immunity	2/139	10/17910	0.00258352	0.0444718	0.0333093	2	BCL6/CR1	BP
FALSE	negative regulation of immunoglobulin mediated immune response	2/139	10/17910	0.00258352	0.0444718	0.0333093	2	BCL6/CR1	BP
FALSE	arginine catabolic process	2/139	10/17910	0.00258352	0.0444718	0.0333093	2	PADI4/FAH	BP
FALSE	positive regulation of heat generation	2/139	10/17910	0.00258352	0.0444718	0.0333093	2	PTGS2/APLN	BP
FALSE	regulation of toll-like receptor 2 signaling pathway	2/139	10/17910	0.00258352	0.0444718	0.0333093	2	TLR6/TLR1	BP
FALSE	low-density lipoprotein particle receptor biosynthetic process	2/139	10/17910	0.00258352	0.0444718	0.0333093	2	FURIN/ITGB3	BP
FALSE	positive regulation of epidermal growth factor-activated receptor activity	2/139	10/17910	0.00258352	0.0444718	0.0333093	2	TGFA/EGF	BP
FALSE	negative regulation of metalloendopeptidase activity	2/139	10/17910	0.00258352	0.0444718	0.0333093	2	SORL1/PICALM	BP
FALSE	leukocyte activation involved in immune response	13/139	684/17910	0.00259093	0.0444718	0.0333093	13	PTGES2/IGF2R/CEP290/SLC2A3/HSPD1/BCL6/PECAM1/MSH2/MGAM/CR1/LRG1/FCGR2A/MME	BP
FALSE	muscle system process	10/139	448/17910	0.00262402	0.0447591	0.0335245	10	SCN4A/SLC6A8/FOXO3/PTGS2/CACNA1S/NOTCH1/PROK2/TNNT2/DES/TPM1	BP
FALSE	regulation of response to stress	23/139	1592/17910	0.00263084	0.0447591	0.0335245	23	OSM/BCL2L1/THBD/FBXO7/GCH1/FOXO3/PTGS2/TLR6/TGM2/HSPD1/CLU/SELP/BCL6/CR1/SNCA/IL17A/SH2D1A/SERPINB2/TLR1/TNR/TLR7/MUC1/PNPT1	BP
FALSE	positive regulation of transport	16/139	942/17910	0.00264272	0.044764	0.0335281	16	PIRT/OSM/MBL2/MBP/CEP290/ITSN1/SORL1/GLUL/PTGS2/CLU/EGF/SSTR4/SNCA/APLN/IL17A/TLR1	BP
FALSE	dopamine metabolic process	3/139	36/17910	0.0027082	0.0452774	0.0339127	3	GCH1/SNCA/GRIN2A	BP
FALSE	negative regulation of blood pressure	3/139	36/17910	0.0027082	0.0452774	0.0339127	3	GCH1/APLN/DRD5	BP
FALSE	intestinal absorption	3/139	36/17910	0.0027082	0.0452774	0.0339127	3	EPB41/ABCG5/NPC1L1	BP
FALSE	cell activation involved in immune response	13/139	688/17910	0.0027242	0.0453486	0.033966	13	PTGES2/IGF2R/CEP290/SLC2A3/HSPD1/BCL6/PECAM1/MSH2/MGAM/CR1/LRG1/FCGR2A/MME	BP
FALSE	positive regulation of macromolecule biosynthetic process	24/139	1698/17910	0.00280666	0.0462995	0.0346782	24	ESR2/OSM/FOS/IHH/RNF10/PTGES2/FOXO3/LITAF/CEP290/TLR6/FLCN/NOTCH1/SOST/EGF/PICALM/IRF2BPL/DUX4/APLN/IL17A/TLR1/TLR7/MUC1/FOXN1/AR	BP
FALSE	cell surface receptor signaling pathway	35/139	2831/17910	0.00281889	0.0462995	0.0346782	35	OSM/BCL2L1/HNRNPH1/FOS/IHH/GNAQ/FURIN/FOXO3/IGF2R/ITGB3/IFNA4/ITSN1/PTGS2/FLCN/TGFA/NOTCH1/IGFBP1/SOST/EGF/BCL6/CR1/CXCL8/SNCA/APLN/IL17A/SERPINB2/GRIN2A/GP1BB/MUC1/LRG1/FCGR2A/AR/MMP1/CRLF1/ATP6V1G2	BP
FALSE	positive regulation of peptidase activity	6/139	180/17910	0.0028278	0.0462995	0.0346782	6	MBP/HSPD1/PICALM/CR1/SNCA/GRIN2A	BP
FALSE	cation transport	17/139	1038/17910	0.00283613	0.0462995	0.0346782	17	PIRT/SCN4A/MCOLN1/EPB41/SCN3A/SLC6A8/PTGS2/CACNA1S/TMC1/EGF/KCNQ4/KCNA2/BEST1/SNCA/GRIN2A/SLC12A3/ATP6V1G2	BP
FALSE	regulation of ion transmembrane transport	10/139	453/17910	0.00284127	0.0462995	0.0346782	10	PIRT/SCN4A/SCN3A/CACNA1S/TMC1/KCNQ4/KCNA2/GPR89B/SNCA/GRIN2A	BP
FALSE	nitric oxide biosynthetic process	4/139	76/17910	0.00289344	0.0467845	0.0350415	4	GCH1/PTGS2/TLR6/CLU	BP
FALSE	regulation of cellular localization	15/139	863/17910	0.00289526	0.0467845	0.0350415	15	BCL2L1/EPB41/ITGB3/CEP290/SORL1/GLUL/PTGS2/FLCN/EGF/PICALM/TNNT2/MAP1A/SNCA/SYN1/AR	BP
FALSE	circulatory system process	11/139	532/17910	0.00292684	0.0470977	0.0352761	11	GCH1/PTGS2/CACNA1S/TNNT2/DES/APLN/DRD5/TPM1/MME/AR/F5	BP
FALSE	regulation of cell activation	11/139	535/17910	0.00305489	0.048607	0.0364065	11	THBD/IHH/FBXO7/TLR6/HSPD1/SELP/BCL6/MSH2/CR1/SNCA/FOXN1	BP
FALSE	nervous system development	29/139	2216/17910	0.00310316	0.048607	0.0364065	29	FOS/IHH/RNF10/FBXO7/PCP4/MBP/FOXO3/CNP/CEP290/ITSN1/SORL1/TMC1/NOTCH1/CLU/EGF/RPGRIP1/BCL6/SSTR4/PICALM/IRF2BPL/KCNA2/NRGN/SIM1/SNCA/TNR/BASP1/GRIN2A/SYN1/MME	BP
FALSE	catabolic process	30/139	2320/17910	0.00311487	0.048607	0.0364065	30	LYVE1/GABARAPL1/WDR45/MCOLN1/HBS1L/ACOX1/FBXO7/FURIN/FOXO3/CNP/ABHD5/SORL1/GLUL/FLCN/CLU/EGF/DNAJB2/MGAM/MAP1A/PADI4/SNCA/FAH/GRIN2A/HSD17B6/ACER1/MME/WDFY3/MMP1/PNPT1/ATP6V1G2	BP
FALSE	response to drug	16/139	958/17910	0.00311988	0.048607	0.0364065	16	BCL2L1/FOS/GNAQ/SLC6A8/FOXO3/PTGS2/SLC25A4/CACNA1S/KCNA2/ABCG5/SNCA/NPC1L1/GRIN2A/DRD5/SLC19A1/ABCC6	BP
FALSE	pro-B cell differentiation	2/139	11/17910	0.00314161	0.048607	0.0364065	2	FLCN/NOTCH1	BP
FALSE	detection of molecule of bacterial origin	2/139	11/17910	0.00314161	0.048607	0.0364065	2	TLR6/TLR1	BP
FALSE	negative regulation of inclusion body assembly	2/139	11/17910	0.00314161	0.048607	0.0364065	2	SORL1/DNAJB2	BP
FALSE	regulation of aspartic-type peptidase activity	2/139	11/17910	0.00314161	0.048607	0.0364065	2	SORL1/PICALM	BP
FALSE	positive regulation of protein localization to endosome	2/139	11/17910	0.00314161	0.048607	0.0364065	2	SORL1/EGF	BP
FALSE	positive regulation of peptidyl-tyrosine phosphorylation	6/139	184/17910	0.0031523	0.048607	0.0364065	6	OSM/ITGB3/TGFA/EGF/PECAM1/CRLF1	BP
FALSE	regulation of catalytic activity	28/139	2116/17910	0.00315908	0.048607	0.0364065	28	GNAQ/FBXO7/MBP/GCH1/FURIN/ITGB3/ABHD5/ITSN1/SORL1/PTGS2/TLR6/TGFA/NOTCH1/HSPD1/CLU/EGF/BCL6/PICALM/MSH2/PROK2/TNNT2/DNAJB2/CR1/SNCA/GRIN2A/DRD5/PPP1R3F/TPM1	BP
FALSE	regulation of response to external stimulus	15/139	873/17910	0.00322626	0.0494437	0.0370333	15	OSM/THBD/PTGS2/TLR6/NOTCH1/TGM2/CLU/SELP/CR1/CXCL8/SNCA/IL17A/SERPINB2/TNR/TLR7	BP
FALSE	regulation of secretion by cell	13/139	703/17910	0.0032751	0.0499938	0.0374453	13	OSM/MBP/ITSN1/GLUL/TLR6/SLC25A4/NOTCH1/KCNA2/SNCA/APLN/IL17A/TLR1/SYN1	BP
FALSE	regulation of STAT cascade	5/139	129/17910	0.00334204	0.0508147	0.0380602	5	OSM/NOTCH1/EGF/PECAM1/CRLF1	BP
FALSE	muscle filament sliding	3/139	39/17910	0.00340822	0.0508206	0.0380645	3	TNNT2/DES/TPM1	BP
FALSE	actin-myosin filament sliding	3/139	39/17910	0.00340822	0.0508206	0.0380645	3	TNNT2/DES/TPM1	BP
FALSE	positive regulation of heart contraction	3/139	39/17910	0.00340822	0.0508206	0.0380645	3	GCH1/APLN/TPM1	BP
FALSE	regulation of intrinsic apoptotic signaling pathway in response to DNA damage	3/139	39/17910	0.00340822	0.0508206	0.0380645	3	BCL2L1/CLU/MUC1	BP
FALSE	regulation of protein localization to cell surface	3/139	39/17910	0.00340822	0.0508206	0.0380645	3	EGF/PICALM/MAP1A	BP
FALSE	drug metabolic process	14/139	792/17910	0.00343557	0.0510315	0.0382225	14	CBR1/ACOX1/GCH1/SLC6A8/PTGS2/TLR6/FLCN/CLU/SUCLA2/MSH2/SNCA/FAH/GRIN2A/SLC19A1	BP
FALSE	regulation of muscle system process	7/139	251/17910	0.00347966	0.0514883	0.0385646	7	SCN4A/FOXO3/PTGS2/NOTCH1/PROK2/TNNT2/TPM1	BP
FALSE	positive regulation of RNA metabolic process	22/139	1532/17910	0.00352898	0.0519969	0.0389456	22	ESR2/OSM/FOS/IHH/RNF10/PTGES2/FOXO3/LITAF/CEP290/FLCN/NOTCH1/SOST/EGF/PICALM/IRF2BPL/DUX4/APLN/IL17A/MUC1/FOXN1/AR/PNPT1	BP
FALSE	regulation of cellular component organization	30/139	2340/17910	0.00354096	0.0519969	0.0389456	30	ESR2/ANK1/MBL2/BCL2L1/FRMPD4/EPB41/FBXO7/ITGB3/ITSN1/SORL1/TLR6/FLCN/TGFA/NOTCH1/IGFBP1/CLU/SOST/EGF/SELP/BCL6/PICALM/DNAJB2/SNCA/APLN/TNR/MUC1/MAGEL2/TPM1/AR/MMP1	BP
FALSE	ion transport	22/139	1533/17910	0.0035568	0.0520317	0.0389717	22	PIRT/SCN4A/MCOLN1/EPB41/SCN3A/SLC6A8/PTGS2/SLC25A4/CACNA1S/TMC1/EGF/KCNQ4/ABCC3/SSTR4/KCNA2/GPR89B/BEST1/SNCA/GRIN2A/SLC19A1/SLC12A3/ATP6V1G2	BP
FALSE	regulation of neurotransmitter levels	8/139	321/17910	0.00361604	0.0521065	0.0390277	8	GCH1/GLUL/PTGS2/TLR6/CLU/SNCA/GRIN2A/SYN1	BP
FALSE	nitric oxide metabolic process	4/139	81/17910	0.00364217	0.0521065	0.0390277	4	GCH1/PTGS2/TLR6/CLU	BP
FALSE	arachidonic acid metabolic process	3/139	40/17910	0.00366383	0.0521065	0.0390277	3	CBR1/PTGES2/PTGS2	BP
FALSE	amyloid precursor protein catabolic process	3/139	40/17910	0.00366383	0.0521065	0.0390277	3	SORL1/CLU/PICALM	BP
FALSE	autophagy	10/139	471/17910	0.0037455	0.0521065	0.0390277	10	GABARAPL1/WDR45/MCOLN1/FBXO7/FOXO3/FLCN/CLU/SNCA/WDFY3/ATP6V1G2	BP
FALSE	process utilizing autophagic mechanism	10/139	471/17910	0.0037455	0.0521065	0.0390277	10	GABARAPL1/WDR45/MCOLN1/FBXO7/FOXO3/FLCN/CLU/SNCA/WDFY3/ATP6V1G2	BP
FALSE	detection of bacterium	2/139	12/17910	0.00375081	0.0521065	0.0390277	2	TLR6/TLR1	BP
FALSE	regulation of heat generation	2/139	12/17910	0.00375081	0.0521065	0.0390277	2	PTGS2/APLN	BP
FALSE	dopamine biosynthetic process	2/139	12/17910	0.00375081	0.0521065	0.0390277	2	GCH1/SNCA	BP
FALSE	positive regulation of interleukin-6 biosynthetic process	2/139	12/17910	0.00375081	0.0521065	0.0390277	2	TLR6/TLR1	BP
FALSE	positive regulation of amyloid-beta formation	2/139	12/17910	0.00375081	0.0521065	0.0390277	2	CLU/PICALM	BP
FALSE	negative regulation of amyloid-beta formation	2/139	12/17910	0.00375081	0.0521065	0.0390277	2	SORL1/CLU	BP
FALSE	regulation of tau-protein kinase activity	2/139	12/17910	0.00375081	0.0521065	0.0390277	2	SORL1/CLU	BP
FALSE	regulation of protein localization to endosome	2/139	12/17910	0.00375081	0.0521065	0.0390277	2	SORL1/EGF	BP
FALSE	urogenital system development	8/139	324/17910	0.00382421	0.0529358	0.0396489	8	CEP290/FLCN/PECAM1/SIM1/BASP1/MME/AR/CRLF1	BP
FALSE	regulation of peptidase activity	9/139	398/17910	0.00391742	0.0540324	0.0404701	9	MBP/FURIN/SORL1/PTGS2/HSPD1/PICALM/CR1/SNCA/GRIN2A	BP
FALSE	regulation of systemic arterial blood pressure	4/139	83/17910	0.00397527	0.0546352	0.0409217	4	DRD5/TPM1/MME/AR	BP
FALSE	negative regulation of apoptotic process	15/139	894/17910	0.0040237	0.0551047	0.0412733	15	BCL2L1/IHH/ITSN1/PTGS2/NOTCH1/HSPD1/CLU/BCL6/MSH2/PROK2/SNCA/SERPINB2/MUC1/AR/CRLF1	BP
FALSE	positive regulation of nucleic acid-templated transcription	21/139	1453/17910	0.00406794	0.0555137	0.0415796	21	ESR2/OSM/FOS/IHH/RNF10/PTGES2/FOXO3/LITAF/CEP290/FLCN/NOTCH1/SOST/EGF/PICALM/IRF2BPL/DUX4/APLN/IL17A/MUC1/FOXN1/AR	BP
FALSE	regulation of reactive oxygen species metabolic process	6/139	194/17910	0.00408484	0.0555481	0.0416054	6	GCH1/FOXO3/PTGS2/TLR6/CLU/SNCA	BP
FALSE	positive regulation of RNA biosynthetic process	21/139	1454/17910	0.00410037	0.0555636	0.041617	21	ESR2/OSM/FOS/IHH/RNF10/PTGES2/FOXO3/LITAF/CEP290/FLCN/NOTCH1/SOST/EGF/PICALM/IRF2BPL/DUX4/APLN/IL17A/MUC1/FOXN1/AR	BP
FALSE	reactive nitrogen species metabolic process	4/139	84/17910	0.0041493	0.05603	0.0419664	4	GCH1/PTGS2/TLR6/CLU	BP
FALSE	regulation of lymphocyte mediated immunity	5/139	136/17910	0.00418671	0.0560581	0.0419874	5	HSPD1/BCL6/MSH2/CR1/SH2D1A	BP
FALSE	positive regulation of nitric oxide biosynthetic process	3/139	42/17910	0.00420943	0.0560581	0.0419874	3	PTGS2/TLR6/CLU	BP
FALSE	phenol-containing compound biosynthetic process	3/139	42/17910	0.00420943	0.0560581	0.0419874	3	SLC45A2/GCH1/SNCA	BP
FALSE	regulation of long-term synaptic potentiation	3/139	42/17910	0.00420943	0.0560581	0.0419874	3	NRGN/GRIN2A/MME	BP
FALSE	regulation of vesicle-mediated transport	10/139	480/17910	0.00427628	0.0567525	0.0425075	10	MBL2/ITGB3/ITSN1/SORL1/CLU/EGF/PICALM/SNCA/APLN/SYN1	BP
FALSE	positive regulation of JAK-STAT cascade	4/139	85/17910	0.00432841	0.0572476	0.0428784	4	OSM/NOTCH1/PECAM1/CRLF1	BP
FALSE	blood coagulation	8/139	331/17910	0.00434605	0.0572847	0.0429062	8	THBD/GNAQ/ITGB3/IFNA4/SELP/SERPINB2/GP1BB/F5	BP
FALSE	intestinal cholesterol absorption	2/139	13/17910	0.0044103	0.0575381	0.043096	2	ABCG5/NPC1L1	BP
FALSE	isotype switching to IgG isotypes	2/139	13/17910	0.0044103	0.0575381	0.043096	2	HSPD1/MSH2	BP
FALSE	detection of other organism	2/139	13/17910	0.0044103	0.0575381	0.043096	2	TLR6/TLR1	BP
FALSE	lipid transport	8/139	332/17910	0.00442487	0.0575381	0.043096	8	ITGB3/SORL1/CLU/EGF/ABCC3/SSTR4/ABCG5/NPC1L1	BP
FALSE	regulation of systemic arterial blood pressure mediated by a chemical signal	3/139	43/17910	0.00449972	0.0577633	0.0432646	3	DRD5/TPM1/MME	BP
FALSE	substantia nigra development	3/139	43/17910	0.00449972	0.0577633	0.0432646	3	MBP/CNP/BASP1	BP
FALSE	positive regulation of nitric oxide metabolic process	3/139	43/17910	0.00449972	0.0577633	0.0432646	3	PTGS2/TLR6/CLU	BP
FALSE	tube morphogenesis	15/139	905/17910	0.00450201	0.0577633	0.0432646	15	IHH/ITGB3/CEP290/GLUL/PTGS2/NOTCH1/TGM2/EGF/PECAM1/PROK2/CXCL8/APLN/LRG1/FOXN1/AR	BP
FALSE	regulation of phosphorylation	21/139	1467/17910	0.00454212	0.0580043	0.0434451	21	OSM/GNAQ/FBXO7/ITGB3/ITSN1/SORL1/PTGS2/TLR6/FLCN/TGFA/NOTCH1/CLU/EGF/SSTR4/PECAM1/PROK2/SNCA/APLN/TLR7/AR/CRLF1	BP
FALSE	extracellular matrix organization	8/139	334/17910	0.00458581	0.0580043	0.0434451	8	COL9A1/IHH/FURIN/ITGB3/NOTCH1/PECAM1/TNR/MMP1	BP
FALSE	regulation of interleukin-6 production	5/139	139/17910	0.00459163	0.0580043	0.0434451	5	MBP/TLR6/HSPD1/IL17A/TLR1	BP
FALSE	positive regulation of protein phosphorylation	15/139	907/17910	0.00459378	0.0580043	0.0434451	15	OSM/ITGB3/PTGS2/TLR6/FLCN/TGFA/NOTCH1/CLU/EGF/SSTR4/PECAM1/PROK2/SNCA/AR/CRLF1	BP
FALSE	neutrophil degranulation	10/139	485/17910	0.00459589	0.0580043	0.0434451	10	PTGES2/IGF2R/CEP290/SLC2A3/PECAM1/MGAM/CR1/LRG1/FCGR2A/MME	BP
FALSE	positive regulation of secretion	9/139	409/17910	0.00467446	0.0587999	0.044041	9	OSM/MBP/ITSN1/GLUL/SSTR4/SNCA/APLN/IL17A/TLR1	BP
FALSE	oxoacid metabolic process	17/139	1091/17910	0.00468938	0.0587999	0.044041	17	LYVE1/CBR1/ACOX1/PTGES2/GCH1/SLC6A8/UGT1A6/ABHD5/GLUL/PTGS2/SLC2A3/EGF/SUCLA2/PADI4/SNCA/FAH/SLC19A1	BP
FALSE	JAK-STAT cascade	5/139	140/17910	0.00473259	0.0591498	0.0443031	5	OSM/NOTCH1/EGF/PECAM1/CRLF1	BP
FALSE	hemostasis	8/139	336/17910	0.00475122	0.059191	0.0443339	8	THBD/GNAQ/ITGB3/IFNA4/SELP/SERPINB2/GP1BB/F5	BP
FALSE	neutrophil activation involved in immune response	10/139	488/17910	0.00479653	0.0592483	0.0443769	10	PTGES2/IGF2R/CEP290/SLC2A3/PECAM1/MGAM/CR1/LRG1/FCGR2A/MME	BP
FALSE	eye photoreceptor cell differentiation	3/139	44/17910	0.00480184	0.0592483	0.0443769	3	IHH/CEP290/RPGRIP1	BP
FALSE	regulation of protein oligomerization	3/139	44/17910	0.00480184	0.0592483	0.0443769	3	SORL1/CLU/MMP1	BP
FALSE	coagulation	8/139	337/17910	0.00483563	0.0594751	0.0445468	8	THBD/GNAQ/ITGB3/IFNA4/SELP/SERPINB2/GP1BB/F5	BP
FALSE	regulation of leukocyte differentiation	7/139	267/17910	0.0048693	0.0596585	0.0446841	7	FOS/IHH/FBXO7/BCL6/CR1/IL17A/FOXN1	BP
FALSE	regulation of cellular response to oxidative stress	4/139	88/17910	0.00489688	0.0596585	0.0446841	4	FBXO7/GCH1/FOXO3/TLR6	BP
FALSE	positive regulation of STAT cascade	4/139	88/17910	0.00489688	0.0596585	0.0446841	4	OSM/NOTCH1/PECAM1/CRLF1	BP
FALSE	reactive oxygen species metabolic process	7/139	269/17910	0.00506872	0.0615578	0.0461067	7	GCH1/FOXO3/PTGS2/TLR6/CLU/SNCA/DRD5	BP
FALSE	arginine metabolic process	2/139	14/17910	0.00511928	0.0617555	0.0462548	2	PADI4/FAH	BP
FALSE	negative regulation of metallopeptidase activity	2/139	14/17910	0.00511928	0.0617555	0.0462548	2	SORL1/PICALM	BP
FALSE	calcium ion transport	9/139	415/17910	0.00513297	0.0617555	0.0462548	9	MCOLN1/EPB41/PTGS2/CACNA1S/TMC1/EGF/BEST1/SNCA/GRIN2A	BP
FALSE	immune effector process	18/139	1197/17910	0.00523878	0.0628328	0.0470617	18	MBL2/PTGES2/IGF2R/IFNA4/CEP290/SLC2A3/HSPD1/CLU/BCL6/PECAM1/MSH2/MGAM/CR1/SH2D1A/TLR7/LRG1/FCGR2A/MME	BP
FALSE	angiogenesis	11/139	576/17910	0.00530383	0.0634161	0.0474986	11	IHH/ITGB3/GLUL/PTGS2/NOTCH1/EGF/PECAM1/PROK2/CXCL8/APLN/LRG1	BP
FALSE	muscle contraction	8/139	343/17910	0.00536653	0.0639677	0.0479117	8	SCN4A/SLC6A8/PTGS2/CACNA1S/PROK2/TNNT2/DES/TPM1	BP
FALSE	negative regulation of lipid transport	3/139	46/17910	0.00544215	0.0646695	0.0484374	3	ITGB3/EGF/ABCG5	BP
FALSE	response to purine-containing compound	5/139	145/17910	0.00548388	0.0647668	0.0485102	5	THBD/FOS/PTGS2/CACNA1S/PNPT1	BP
FALSE	neurotransmitter metabolic process	5/139	145/17910	0.00548388	0.0647668	0.0485102	5	GCH1/PTGS2/TLR6/CLU/GRIN2A	BP
FALSE	organic acid metabolic process	17/139	1109/17910	0.00551019	0.0647925	0.0485295	17	LYVE1/CBR1/ACOX1/PTGES2/GCH1/SLC6A8/UGT1A6/ABHD5/GLUL/PTGS2/SLC2A3/EGF/SUCLA2/PADI4/SNCA/FAH/SLC19A1	BP
FALSE	positive regulation of signal transduction	22/139	1591/17910	0.00551961	0.0647925	0.0485295	22	OSM/BCL2L1/IHH/ITGB3/LITAF/ITSN1/TLR6/FLCN/TGFA/NOTCH1/TGM2/EGF/SELP/SSTR4/PECAM1/PROK2/SH2D1A/TLR1/TLR7/LRG1/AR/CRLF1	BP
FALSE	neutrophil mediated immunity	10/139	499/17910	0.00559197	0.0652453	0.0488686	10	PTGES2/IGF2R/CEP290/SLC2A3/PECAM1/MGAM/CR1/LRG1/FCGR2A/MME	BP
FALSE	regulation of body fluid levels	10/139	499/17910	0.00559197	0.0652453	0.0488686	10	THBD/GNAQ/ITGB3/IFNA4/SELP/APLN/SERPINB2/GP1BB/ACER1/F5	BP
FALSE	negative regulation of neuron apoptotic process	5/139	146/17910	0.00564368	0.0656503	0.0491719	5	BCL2L1/ITSN1/MSH2/SNCA/CRLF1	BP
FALSE	positive regulation of peptide secretion	7/139	275/17910	0.00570399	0.0660388	0.049463	7	OSM/MBP/ITSN1/GLUL/APLN/IL17A/TLR1	BP
FALSE	gland development	9/139	422/17910	0.00571128	0.0660388	0.049463	9	IHH/IGF2R/TGM2/EGF/APLN/ACER1/FOXN1/AR/PNPT1	BP
FALSE	somatic recombination of immunoglobulin genes involved in immune response	3/139	47/17910	0.00578059	0.0662453	0.0496176	3	HSPD1/BCL6/MSH2	BP
FALSE	somatic diversification of immunoglobulins involved in immune response	3/139	47/17910	0.00578059	0.0662453	0.0496176	3	HSPD1/BCL6/MSH2	BP
FALSE	isotype switching	3/139	47/17910	0.00578059	0.0662453	0.0496176	3	HSPD1/BCL6/MSH2	BP
FALSE	kidney development	7/139	276/17910	0.00581541	0.0663649	0.0497072	7	CEP290/FLCN/PECAM1/SIM1/BASP1/MME/CRLF1	BP
FALSE	generation of precursor metabolites and energy	10/139	502/17910	0.00582592	0.0663649	0.0497072	10	ACOX1/PTGES2/SLC25A4/FLCN/SUCLA2/MSH2/SNCA/HSD17B6/PPP1R3F/PNPT1	BP
FALSE	visual perception	6/139	209/17910	0.00584706	0.0663649	0.0497072	6	SLC45A2/RPGRIP1/BEST1/CRYBA4/ABCC6/ATXN7	BP
FALSE	toll-like receptor 2 signaling pathway	2/139	15/17910	0.00587696	0.0663649	0.0497072	2	TLR6/TLR1	BP
FALSE	intestinal lipid absorption	2/139	15/17910	0.00587696	0.0663649	0.0497072	2	ABCG5/NPC1L1	BP
FALSE	positive regulation of protein modification process	17/139	1117/17910	0.00591102	0.066555	0.0498496	17	OSM/ITGB3/PTGS2/TLR6/FLCN/TGFA/NOTCH1/CLU/EGF/BCL6/SSTR4/PECAM1/PROK2/SNCA/MUC1/AR/CRLF1	BP
FALSE	negative regulation of endopeptidase activity	6/139	210/17910	0.00598153	0.0669585	0.0501518	6	FURIN/SORL1/PTGS2/PICALM/CR1/SNCA	BP
FALSE	regulation of neuron apoptotic process	6/139	210/17910	0.00598153	0.0669585	0.0501518	6	BCL2L1/FOXO3/ITSN1/MSH2/SNCA/CRLF1	BP
FALSE	blood vessel morphogenesis	12/139	670/17910	0.00600864	0.0670675	0.0502335	12	IHH/ITGB3/GLUL/PTGS2/NOTCH1/EGF/PECAM1/PROK2/CXCL8/APLN/LRG1/FOXN1	BP
FALSE	cellular developmental process	45/139	4088/17910	0.00609922	0.0674202	0.0504976	45	OSM/BCL2L1/FOS/IHH/EPB41/RNF10/CBR1/FBXO7/PCP4/FURIN/FOXO3/CNP/ITGB3/ABHD5/CEP290/ITSN1/SORL1/PTGS2/LDB3/FLCN/TMC1/NOTCH1/CLU/RPGRIP1/BCL6/PICALM/PECAM1/MSH2/ALPL/CR1/SIM1/IL17A/TNR/BASP1/GRIN2A/SYN1/LRG1/ACER1/KRT7/TPM1/MME/FOXN1/AR/MBNL3/PNPT1	BP
FALSE	ion transmembrane transport	16/139	1028/17910	0.00612629	0.0674202	0.0504976	16	PIRT/SCN4A/MCOLN1/SCN3A/SLC6A8/CACNA1S/TMC1/KCNQ4/KCNA2/GPR89B/BEST1/SNCA/GRIN2A/SLC19A1/SLC12A3/ATP6V1G2	BP
FALSE	ventricular cardiac muscle tissue morphogenesis	3/139	48/17910	0.00613138	0.0674202	0.0504976	3	NOTCH1/TNNT2/TPM1	BP
FALSE	interleukin-6 production	5/139	149/17910	0.00614279	0.0674202	0.0504976	5	MBP/TLR6/HSPD1/IL17A/TLR1	BP
FALSE	regulation of signaling receptor activity	11/139	588/17910	0.00616479	0.0674202	0.0504976	11	ESR2/OSM/CXCL5/IFNA4/TGFA/EGF/CXCL8/APLN/IL17A/GRIN2A/CRLF1	BP
FALSE	long-chain fatty acid metabolic process	4/139	94/17910	0.00617989	0.0674202	0.0504976	4	CBR1/ACOX1/PTGES2/PTGS2	BP
FALSE	regulation of lipase activity	4/139	94/17910	0.00617989	0.0674202	0.0504976	4	GNAQ/FURIN/ABHD5/SNCA	BP
FALSE	negative regulation of intrinsic apoptotic signaling pathway	4/139	94/17910	0.00617989	0.0674202	0.0504976	4	BCL2L1/PTGS2/CLU/MUC1	BP
FALSE	anatomical structure formation involved in morphogenesis	17/139	1124/17910	0.00628103	0.0682392	0.0511111	17	IHH/ITGB3/CEP290/GLUL/PTGS2/LDB3/NOTCH1/TGM2/EGF/BCL6/PECAM1/PROK2/CXCL8/APLN/LRG1/TPM1/AR	BP
FALSE	cellular response to growth factor stimulus	12/139	674/17910	0.00629031	0.0682392	0.0511111	12	HNRNPH1/FOS/FURIN/FOXO3/ITGB3/FLCN/NOTCH1/SOST/CXCL8/SNCA/APLN/LRG1	BP
FALSE	STAT cascade	5/139	150/17910	0.00631584	0.0683243	0.0511748	5	OSM/NOTCH1/EGF/PECAM1/CRLF1	BP
FALSE	protein maturation	8/139	353/17910	0.0063492	0.0684933	0.0513014	8	IHH/FURIN/SORL1/HSPD1/CLU/CR1/GRIN2A/MME	BP
FALSE	regulation of proteolysis	13/139	762/17910	0.00639092	0.0686416	0.0514124	13	MBP/FURIN/SORL1/PTGS2/HSPD1/CLU/EGF/PICALM/DNAJB2/MAP1A/CR1/SNCA/GRIN2A	BP
FALSE	sensory perception of light stimulus	6/139	213/17910	0.00639849	0.0686416	0.0514124	6	SLC45A2/RPGRIP1/BEST1/CRYBA4/ABCC6/ATXN7	BP
FALSE	regulation of protein catabolic process	8/139	354/17910	0.00645451	0.0689074	0.0516115	8	FURIN/SORL1/CLU/EGF/DNAJB2/MAP1A/SNCA/GRIN2A	BP
FALSE	regulation of lipid localization	5/139	151/17910	0.00649229	0.0689074	0.0516115	5	ITGB3/ABHD5/EGF/SSTR4/ABCG5	BP
FALSE	somatic recombination of immunoglobulin gene segments	3/139	49/17910	0.00649464	0.0689074	0.0516115	3	HSPD1/BCL6/MSH2	BP
FALSE	positive regulation of receptor-mediated endocytosis	3/139	49/17910	0.00649464	0.0689074	0.0516115	3	CLU/EGF/APLN	BP
FALSE	cytokine-mediated signaling pathway	13/139	764/17910	0.0065279	0.0690052	0.0516848	13	OSM/BCL2L1/FOS/FOXO3/IFNA4/PTGS2/BCL6/CXCL8/IL17A/SERPINB2/MUC1/MMP1/CRLF1	BP
FALSE	positive regulation of nucleobase-containing compound metabolic process	23/139	1715/17910	0.00654489	0.0690052	0.0516848	23	ESR2/OSM/FOS/IHH/RNF10/PTGES2/FOXO3/LITAF/CEP290/FLCN/NOTCH1/SOST/EGF/PICALM/IRF2BPL/MSH2/DUX4/APLN/IL17A/MUC1/FOXN1/AR/PNPT1	BP
FALSE	phenol-containing compound metabolic process	4/139	96/17910	0.00665271	0.0690052	0.0516848	4	SLC45A2/GCH1/SNCA/GRIN2A	BP
FALSE	platelet activation	5/139	152/17910	0.00667218	0.0690052	0.0516848	5	THBD/GNAQ/ITGB3/SELP/GP1BB	BP
FALSE	heat generation	2/139	16/17910	0.00668254	0.0690052	0.0516848	2	PTGS2/APLN	BP
FALSE	regulation of synaptic transmission, dopaminergic	2/139	16/17910	0.00668254	0.0690052	0.0516848	2	PTGS2/SNCA	BP
FALSE	chaperone-mediated protein complex assembly	2/139	16/17910	0.00668254	0.0690052	0.0516848	2	HSPD1/CLU	BP
FALSE	negative regulation of glial cell proliferation	2/139	16/17910	0.00668254	0.0690052	0.0516848	2	RNF10/NOTCH1	BP
FALSE	chaperone-mediated autophagy	2/139	16/17910	0.00668254	0.0690052	0.0516848	2	CLU/SNCA	BP
FALSE	positive regulation of amyloid precursor protein catabolic process	2/139	16/17910	0.00668254	0.0690052	0.0516848	2	CLU/PICALM	BP
FALSE	regulation of protein phosphorylation	19/139	1324/17910	0.00677136	0.069736	0.0522321	19	OSM/GNAQ/FBXO7/ITGB3/SORL1/PTGS2/TLR6/FLCN/TGFA/NOTCH1/CLU/EGF/SSTR4/PECAM1/PROK2/SNCA/TLR7/AR/CRLF1	BP
FALSE	growth	15/139	948/17910	0.00683836	0.0702387	0.0526087	15	ESR2/OSM/MBL2/BCL2L1/IHH/FOXO3/FLCN/NOTCH1/IGFBP1/BCL6/DNAJB2/TNR/BASP1/AR/PNPT1	BP
FALSE	glial cell proliferation	3/139	50/17910	0.00687047	0.0703813	0.0527155	3	RNF10/NOTCH1/CLU	BP
FALSE	regulation of response to oxidative stress	4/139	97/17910	0.00689786	0.070475	0.0527856	4	FBXO7/GCH1/FOXO3/TLR6	BP
FALSE	regulation of cellular protein metabolic process	30/139	2452/17910	0.00696462	0.0709693	0.0531559	30	OSM/GNAQ/FBXO7/MBP/FURIN/FOXO3/ITGB3/SORL1/PTGS2/TLR6/FLCN/TGFA/NOTCH1/HSPD1/CLU/EGF/BCL6/SSTR4/PICALM/PECAM1/PROK2/DNAJB2/MAP1A/CR1/SNCA/GRIN2A/TLR7/MUC1/AR/CRLF1	BP
FALSE	positive regulation of hydrolase activity	12/139	684/17910	0.00704053	0.071554	0.0535939	12	GNAQ/MBP/ABHD5/HSPD1/PICALM/MSH2/TNNT2/DNAJB2/CR1/SNCA/GRIN2A/TPM1	BP
FALSE	cholesterol transport	4/139	98/17910	0.00714892	0.0718825	0.0538399	4	CLU/EGF/ABCG5/NPC1L1	BP
FALSE	unsaturated fatty acid metabolic process	4/139	98/17910	0.00714892	0.0718825	0.0538399	4	CBR1/ACOX1/PTGES2/PTGS2	BP
FALSE	neurotransmitter biosynthetic process	4/139	98/17910	0.00714892	0.0718825	0.0538399	4	GCH1/PTGS2/TLR6/CLU	BP
FALSE	regulation of B cell mediated immunity	3/139	51/17910	0.00725898	0.0718825	0.0538399	3	BCL6/MSH2/CR1	BP
FALSE	regulation of immunoglobulin mediated immune response	3/139	51/17910	0.00725898	0.0718825	0.0538399	3	BCL6/MSH2/CR1	BP
FALSE	catecholamine metabolic process	3/139	51/17910	0.00725898	0.0718825	0.0538399	3	GCH1/SNCA/GRIN2A	BP
FALSE	catechol-containing compound metabolic process	3/139	51/17910	0.00725898	0.0718825	0.0538399	3	GCH1/SNCA/GRIN2A	BP
FALSE	positive regulation of ATPase activity	3/139	51/17910	0.00725898	0.0718825	0.0538399	3	TNNT2/DNAJB2/TPM1	BP
FALSE	regulation of histone acetylation	3/139	51/17910	0.00725898	0.0718825	0.0538399	3	FLCN/SNCA/MUC1	BP
FALSE	negative regulation of lymphocyte differentiation	3/139	51/17910	0.00725898	0.0718825	0.0538399	3	IHH/FBXO7/BCL6	BP
FALSE	locomotion	24/139	1835/17910	0.00740854	0.0731759	0.0548086	24	THBD/TREM1/CXCL5/FBXO7/FOXO3/ITGB3/SORL1/GLUL/PTGS2/FLCN/NOTCH1/EGF/SELP/SSTR4/PECAM1/PROK2/CXCL8/SNCA/IL17A/TNR/GRIN2A/TPM1/FOXN1/MMP1	BP
FALSE	acute inflammatory response	6/139	220/17910	0.00745319	0.0734291	0.0549983	6	OSM/MBL2/TREM1/PTGS2/CLU/CR1	BP
FALSE	response to UV-B	2/139	17/17910	0.00753524	0.0734876	0.0550421	2	MSH2/MME	BP
FALSE	diol biosynthetic process	2/139	17/17910	0.00753524	0.0734876	0.0550421	2	GCH1/ACER1	BP
FALSE	lipid digestion	2/139	17/17910	0.00753524	0.0734876	0.0550421	2	ABCG5/NPC1L1	BP
FALSE	positive regulation of oxidative stress-induced cell death	2/139	17/17910	0.00753524	0.0734876	0.0550421	2	FOXO3/TLR6	BP
FALSE	endochondral bone morphogenesis	3/139	52/17910	0.00766026	0.0745187	0.0558144	3	IHH/ALPL/PHOSPHO1	BP
FALSE	renal system development	7/139	291/17910	0.00768971	0.0746172	0.0558882	7	CEP290/FLCN/PECAM1/SIM1/BASP1/MME/CRLF1	BP
FALSE	regulation of programmed cell death	21/139	1539/17910	0.00777019	0.0752092	0.0563316	21	BCL2L1/IHH/FOXO3/IGF2R/ITSN1/PTGS2/SLC25A4/FLCN/NOTCH1/TGM2/HSPD1/CLU/BCL6/MSH2/PROK2/SNCA/SERPINB2/GRIN2A/MUC1/AR/CRLF1	BP
FALSE	regulation of blood circulation	7/139	292/17910	0.00782884	0.0755875	0.0566149	7	GCH1/PTGS2/CACNA1S/TNNT2/DES/APLN/TPM1	BP
FALSE	protein-containing complex assembly	23/139	1742/17910	0.00786015	0.0757005	0.0566996	23	MCOLN1/EPB41/GCH1/SORL1/GLUL/TLR6/TGFA/TGM2/HSPD1/CLU/SOST/EGF/SELP/PICALM/KCNA2/TNNT2/PADI4/SNCA/MAGEL2/AR/MMP1/F5/PNPT1	BP
FALSE	negative regulation of peptidase activity	6/139	223/17910	0.00794163	0.076295	0.0571448	6	FURIN/SORL1/PTGS2/PICALM/CR1/SNCA	BP
FALSE	lymphocyte mediated immunity	7/139	293/17910	0.00796983	0.0763759	0.0572054	7	MBL2/HSPD1/CLU/BCL6/MSH2/CR1/SH2D1A	BP
FALSE	cellular catabolic process	26/139	2054/17910	0.00801818	0.0766491	0.05741	26	LYVE1/GABARAPL1/WDR45/MCOLN1/HBS1L/ACOX1/FBXO7/FURIN/FOXO3/CNP/ABHD5/GLUL/FLCN/CLU/EGF/DNAJB2/MGAM/MAP1A/PADI4/SNCA/FAH/ACER1/MME/WDFY3/PNPT1/ATP6V1G2	BP
FALSE	icosanoid biosynthetic process	3/139	53/17910	0.00807442	0.0769961	0.05767	3	CBR1/PTGES2/PTGS2	BP
FALSE	cell differentiation	43/139	3923/17910	0.00818361	0.0775858	0.0581116	43	OSM/BCL2L1/FOS/IHH/RNF10/CBR1/FBXO7/PCP4/FURIN/FOXO3/CNP/ITGB3/ABHD5/CEP290/ITSN1/SORL1/PTGS2/LDB3/FLCN/TMC1/NOTCH1/CLU/RPGRIP1/BCL6/PICALM/PECAM1/MSH2/ALPL/CR1/SIM1/IL17A/TNR/BASP1/GRIN2A/SYN1/LRG1/ACER1/KRT7/TPM1/MME/FOXN1/AR/MBNL3	BP
FALSE	regulation of cytokine production	12/139	698/17910	0.00820789	0.0775858	0.0581116	12	OSM/MBP/FURIN/LITAF/PTGS2/TLR6/HSPD1/CLU/BCL6/IL17A/TLR1/TLR7	BP
FALSE	icosanoid metabolic process	4/139	102/17910	0.00821337	0.0775858	0.0581116	4	CBR1/ACOX1/PTGES2/PTGS2	BP
FALSE	embryo development	15/139	968/17910	0.00821662	0.0775858	0.0581116	15	BCL2L1/IHH/MBP/SLC6A8/ITGB3/CEP290/FLCN/NOTCH1/KCNQ4/MSH2/CXCL8/APLN/BASP1/TPM1/AR	BP
FALSE	response to organic cyclic compound	14/139	878/17910	0.00835158	0.0781738	0.058552	14	ESR2/BCL2L1/THBD/FOS/IHH/FOXO3/PTGS2/CACNA1S/CLU/ALPL/SNCA/DRD5/AR/PNPT1	BP
FALSE	negative regulation of lipid storage	2/139	18/17910	0.0084343	0.0781738	0.058552	2	ITGB3/ABHD5	BP
FALSE	negative regulation of protein oligomerization	2/139	18/17910	0.0084343	0.0781738	0.058552	2	SORL1/CLU	BP
FALSE	protein refolding	2/139	18/17910	0.0084343	0.0781738	0.058552	2	HSPD1/DNAJB2	BP
FALSE	mammary gland alveolus development	2/139	18/17910	0.0084343	0.0781738	0.058552	2	EGF/AR	BP
FALSE	mammary gland lobule development	2/139	18/17910	0.0084343	0.0781738	0.058552	2	EGF/AR	BP
FALSE	detection of external biotic stimulus	2/139	18/17910	0.0084343	0.0781738	0.058552	2	TLR6/TLR1	BP
FALSE	unsaturated fatty acid biosynthetic process	3/139	54/17910	0.00850155	0.0781738	0.058552	3	CBR1/PTGES2/PTGS2	BP
FALSE	negative regulation of mitochondrion organization	3/139	54/17910	0.00850155	0.0781738	0.058552	3	BCL2L1/FLCN/CLU	BP
FALSE	transmission of nerve impulse	3/139	54/17910	0.00850155	0.0781738	0.058552	3	KCNA2/TNR/DRD5	BP
FALSE	polyol biosynthetic process	3/139	54/17910	0.00850155	0.0781738	0.058552	3	GCH1/SNCA/ACER1	BP
FALSE	leukocyte degranulation	10/139	532/17910	0.0086108	0.0789902	0.0591636	10	PTGES2/IGF2R/CEP290/SLC2A3/PECAM1/MGAM/CR1/LRG1/FCGR2A/MME	BP
FALSE	cellular response to oxygen-containing compound	16/139	1068/17910	0.00870327	0.0796494	0.0596572	16	BCL2L1/FOS/GNAQ/GCH1/FOXO3/LITAF/PTGS2/TLR6/IGFBP1/CLU/CXCL8/SNCA/DRD5/TPM1/AR/ATP6V1G2	BP
FALSE	tissue development	25/139	1964/17910	0.00874209	0.0797223	0.0597118	25	FOS/IHH/CBR1/FURIN/ITGB3/CEP290/PTGS2/FLCN/TMC1/NOTCH1/TGM2/IGFBP1/EGF/PECAM1/TNNT2/ALPL/PHOSPHO1/SIM1/BASP1/ACER1/KRT7/TPM1/FOXN1/AR/CRLF1	BP
FALSE	response to growth factor	12/139	704/17910	0.00875252	0.0797223	0.0597118	12	HNRNPH1/FOS/FURIN/FOXO3/ITGB3/FLCN/NOTCH1/SOST/CXCL8/SNCA/APLN/LRG1	BP
FALSE	regulation of intrinsic apoptotic signaling pathway	5/139	163/17910	0.00888716	0.0801228	0.0600118	5	BCL2L1/PTGS2/FLCN/CLU/MUC1	BP
FALSE	regulation of peptide transport	12/139	706/17910	0.00894023	0.0801228	0.0600118	12	OSM/MBP/CEP290/ITSN1/SORL1/GLUL/PTGS2/TLR6/SLC25A4/APLN/IL17A/TLR1	BP
FALSE	regulation of receptor internalization	3/139	55/17910	0.00894172	0.0801228	0.0600118	3	ITGB3/EGF/APLN	BP
FALSE	immunoglobulin production involved in immunoglobulin mediated immune response	3/139	55/17910	0.00894172	0.0801228	0.0600118	3	HSPD1/BCL6/MSH2	BP
FALSE	ventricular cardiac muscle tissue development	3/139	55/17910	0.00894172	0.0801228	0.0600118	3	NOTCH1/TNNT2/TPM1	BP
FALSE	somatic diversification of immunoglobulins	3/139	55/17910	0.00894172	0.0801228	0.0600118	3	HSPD1/BCL6/MSH2	BP
FALSE	amyloid precursor protein metabolic process	3/139	55/17910	0.00894172	0.0801228	0.0600118	3	SORL1/CLU/PICALM	BP
FALSE	response to cytokine	17/139	1167/17910	0.0089902	0.0803707	0.0601976	17	OSM/BCL2L1/FOS/GCH1/FOXO3/IFNA4/PTGS2/BCL6/CXCL8/SNCA/IL17A/SERPINB2/MUC1/MME/MMP1/CRLF1/PNPT1	BP
FALSE	divalent metal ion transport	9/139	454/17910	0.00902321	0.0804795	0.060279	9	MCOLN1/EPB41/PTGS2/CACNA1S/TMC1/EGF/BEST1/SNCA/GRIN2A	BP
FALSE	regulation of muscle contraction	5/139	164/17910	0.00911085	0.0808576	0.0605622	5	SCN4A/PTGS2/PROK2/TNNT2/TPM1	BP
FALSE	regulation of lymphocyte differentiation	5/139	164/17910	0.00911085	0.0808576	0.0605622	5	IHH/FBXO7/BCL6/CR1/FOXN1	BP
FALSE	cell development	25/139	1971/17910	0.00912841	0.0808576	0.0605622	25	BCL2L1/IHH/RNF10/FBXO7/PCP4/FOXO3/CNP/ITGB3/CEP290/ITSN1/SORL1/LDB3/TMC1/NOTCH1/CLU/RPGRIP1/BCL6/PICALM/PECAM1/MSH2/TNR/SYN1/TPM1/MME/AR	BP
FALSE	regulation of transmembrane transport	10/139	538/17910	0.00927374	0.0815801	0.0611034	10	PIRT/SCN4A/SCN3A/CACNA1S/TMC1/KCNQ4/KCNA2/GPR89B/SNCA/GRIN2A	BP
FALSE	response to alkaloid	4/139	106/17910	0.00937687	0.0815801	0.0611034	4	BCL2L1/CACNA1S/SNCA/DRD5	BP
FALSE	catechol-containing compound biosynthetic process	2/139	19/17910	0.00937896	0.0815801	0.0611034	2	GCH1/SNCA	BP
FALSE	catecholamine biosynthetic process	2/139	19/17910	0.00937896	0.0815801	0.0611034	2	GCH1/SNCA	BP
FALSE	response to corticosterone	2/139	19/17910	0.00937896	0.0815801	0.0611034	2	FOS/FOXO3	BP
FALSE	negative regulation of release of cytochrome c from mitochondria	2/139	19/17910	0.00937896	0.0815801	0.0611034	2	BCL2L1/CLU	BP
FALSE	positive regulation of cytokine production involved in inflammatory response	2/139	19/17910	0.00937896	0.0815801	0.0611034	2	TLR6/IL17A	BP
FALSE	positive regulation of cellular response to oxidative stress	2/139	19/17910	0.00937896	0.0815801	0.0611034	2	FOXO3/TLR6	BP
FALSE	divalent inorganic cation transport	9/139	458/17910	0.00952251	0.0826425	0.0618991	9	MCOLN1/EPB41/PTGS2/CACNA1S/TMC1/EGF/BEST1/SNCA/GRIN2A	BP
FALSE	innate immune response	14/139	893/17910	0.00960867	0.0832034	0.0623192	14	MBL2/TREM1/GCH1/IFNA4/TLR6/HSPD1/CLU/PADI4/CR1/SNCA/SH2D1A/TLR1/TLR7/MUC1	BP
FALSE	sterol transport	4/139	107/17910	0.00968363	0.0836648	0.0626648	4	CLU/EGF/ABCG5/NPC1L1	BP
FALSE	myeloid cell activation involved in immune response	10/139	542/17910	0.00973702	0.0839383	0.0628697	10	PTGES2/IGF2R/CEP290/SLC2A3/PECAM1/MGAM/CR1/LRG1/FCGR2A/MME	BP
FALSE	negative regulation of cell growth	5/139	167/17910	0.00980521	0.0841505	0.0630286	5	ESR2/FLCN/BCL6/DNAJB2/TNR	BP
FALSE	cellular response to metal ion	5/139	167/17910	0.00980521	0.0841505	0.0630286	5	MCOLN1/FOS/PTGS2/SNCA/ACER1	BP
FALSE	positive regulation of secretion by cell	8/139	381/17910	0.00983235	0.0841963	0.0630629	8	OSM/MBP/ITSN1/GLUL/SNCA/APLN/IL17A/TLR1	BP
FALSE	regulation of peptidyl-lysine acetylation	3/139	57/17910	0.00986154	0.0842594	0.0631102	3	FLCN/SNCA/MUC1	BP
FALSE	animal organ morphogenesis	15/139	989/17910	0.0098946	0.0843553	0.063182	15	COL9A1/IHH/FOXO3/CEP290/NOTCH1/TGM2/KCNQ4/RPGRIP1/TNNT2/ALPL/PHOSPHO1/BASP1/TPM1/FOXN1/AR	BP
FALSE	response to light stimulus	7/139	307/17910	0.0101465	0.0863121	0.0646476	7	FOS/GNAQ/PTGS2/BEST1/MSH2/GRIN2A/MME	BP
FALSE	lymphoid progenitor cell differentiation	2/139	20/17910	0.0103685	0.086486	0.0647779	2	FLCN/NOTCH1	BP
FALSE	protein targeting to lysosome	2/139	20/17910	0.0103685	0.086486	0.0647779	2	SORL1/CLU	BP
FALSE	regulation of receptor biosynthetic process	2/139	20/17910	0.0103685	0.086486	0.0647779	2	FURIN/ITGB3	BP
FALSE	dopamine secretion	2/139	20/17910	0.0103685	0.086486	0.0647779	2	KCNA2/SNCA	BP
FALSE	regulation of dopamine secretion	2/139	20/17910	0.0103685	0.086486	0.0647779	2	KCNA2/SNCA	BP
FALSE	positive regulation of interferon-alpha production	2/139	20/17910	0.0103685	0.086486	0.0647779	2	HSPD1/TLR7	BP
FALSE	diol metabolic process	2/139	20/17910	0.0103685	0.086486	0.0647779	2	GCH1/ACER1	BP
FALSE	mitochondrion morphogenesis	2/139	20/17910	0.0103685	0.086486	0.0647779	2	BCL2L1/PNPT1	BP
FALSE	positive regulation of transforming growth factor beta production	2/139	20/17910	0.0103685	0.086486	0.0647779	2	FURIN/PTGS2	BP
FALSE	myeloid leukocyte mediated immunity	10/139	549/17910	0.0105902	0.0881452	0.0660206	10	PTGES2/IGF2R/CEP290/SLC2A3/PECAM1/MGAM/CR1/LRG1/FCGR2A/MME	BP
FALSE	positive regulation of cellular component organization	17/139	1189/17910	0.0107022	0.0887782	0.0664947	17	ANK1/MBL2/FRMPD4/FBXO7/ITSN1/TLR6/TGFA/CLU/EGF/BCL6/SNCA/APLN/MUC1/MAGEL2/TPM1/AR/MMP1	BP
FALSE	extracellular structure organization	8/139	387/17910	0.0107347	0.0887782	0.0664947	8	COL9A1/IHH/FURIN/ITGB3/NOTCH1/PECAM1/TNR/MMP1	BP
FALSE	neuron apoptotic process	6/139	238/17910	0.0107352	0.0887782	0.0664947	6	BCL2L1/FOXO3/ITSN1/MSH2/SNCA/CRLF1	BP
FALSE	protein localization to cell surface	3/139	59/17910	0.0108345	0.0892169	0.0668233	3	EGF/PICALM/MAP1A	BP
FALSE	photoreceptor cell differentiation	3/139	59/17910	0.0108345	0.0892169	0.0668233	3	IHH/CEP290/RPGRIP1	BP
FALSE	negative regulation of cellular protein localization	4/139	112/17910	0.0113152	0.0921231	0.069	4	BCL2L1/FLCN/PICALM/MAP1A	BP
FALSE	somatic diversification of immune receptors via germline recombination within a single locus	3/139	60/17910	0.011341	0.0921231	0.069	3	HSPD1/BCL6/MSH2	BP
FALSE	somatic cell DNA recombination	3/139	60/17910	0.011341	0.0921231	0.069	3	HSPD1/BCL6/MSH2	BP
FALSE	ovulation	2/139	21/17910	0.0114021	0.0921231	0.069	2	FOXO3/PTGS2	BP
FALSE	negative regulation of Rho protein signal transduction	2/139	21/17910	0.0114021	0.0921231	0.069	2	FLCN/BCL6	BP
FALSE	PERK-mediated unfolded protein response	2/139	21/17910	0.0114021	0.0921231	0.069	2	IGFBP1/CXCL8	BP
FALSE	glomerular epithelium development	2/139	21/17910	0.0114021	0.0921231	0.069	2	PECAM1/BASP1	BP
FALSE	modified amino acid transport	2/139	21/17910	0.0114021	0.0921231	0.069	2	SLC6A8/SLC19A1	BP
FALSE	positive regulation of response to oxidative stress	2/139	21/17910	0.0114021	0.0921231	0.069	2	FOXO3/TLR6	BP
FALSE	membrane organization	12/139	730/17910	0.0114477	0.0922982	0.0691312	12	BCL2L1/MBP/IGF2R/CNP/ITSN1/TGFA/CLU/EGF/PICALM/SNCA/AR/F5	BP
FALSE	regulation of protein localization to cell periphery	4/139	113/17910	0.0116614	0.0938102	0.0702636	4	BCL2L1/EPB41/PICALM/AR	BP
FALSE	small molecule metabolic process	25/139	2012/17910	0.0116838	0.0938102	0.0702636	25	LYVE1/CBR1/ACOX1/PTGES2/GCH1/SLC6A8/CNP/UGT1A6/ABHD5/SORL1/GLUL/PTGS2/FLCN/SLC2A3/EGF/SUCLA2/MSH2/PADI4/SNCA/FAH/NPC1L1/ACER1/PPP1R3F/SLC19A1/MME	BP
FALSE	cellular component assembly	32/139	2765/17910	0.0117204	0.0939092	0.0703378	32	TUBG1/WDR45/MCOLN1/IHH/EPB41/GCH1/CEP290/SORL1/GLUL/TLR6/LDB3/FLCN/TGFA/NOTCH1/TGM2/HSPD1/CLU/SOST/EGF/SELP/PICALM/KCNA2/TNNT2/DNAJB2/PADI4/SNCA/MAGEL2/TPM1/AR/MMP1/F5/PNPT1	BP
FALSE	regulation of catabolic process	14/139	916/17910	0.0118221	0.0942255	0.0705747	14	FBXO7/FURIN/FOXO3/ABHD5/SORL1/FLCN/CLU/EGF/DNAJB2/MAP1A/SNCA/GRIN2A/PNPT1/ATP6V1G2	BP
FALSE	drug transport	5/139	175/17910	0.0118331	0.0942255	0.0705747	5	SLC6A8/SLC25A4/KCNA2/SNCA/SLC19A1	BP
FALSE	response to topologically incorrect protein	5/139	175/17910	0.0118331	0.0942255	0.0705747	5	HSPD1/IGFBP1/CLU/DNAJB2/CXCL8	BP
FALSE	regulation of calcium ion transport	6/139	244/17910	0.0120269	0.0955719	0.0715832	6	EPB41/PTGS2/TMC1/EGF/BEST1/SNCA	BP
FALSE	response to hormone	14/139	919/17910	0.0121381	0.0962572	0.0720965	14	ESR2/FOS/IHH/GNAQ/FOXO3/PTGS2/NOTCH1/IGFBP1/SOST/SSTR4/ALPL/AR/PNPT1/ATP6V1G2	BP
FALSE	regulation of peptidyl-tyrosine phosphorylation	6/139	245/17910	0.0122524	0.0969646	0.0726263	6	OSM/ITGB3/TGFA/EGF/PECAM1/CRLF1	BP
FALSE	head development	12/139	738/17910	0.0123944	0.0972907	0.0728706	12	IHH/MBP/FOXO3/CNP/CEP290/ITSN1/EGF/SSTR4/NRGN/TNR/BASP1/GRIN2A	BP
FALSE	neural nucleus development	3/139	62/17910	0.0123946	0.0972907	0.0728706	3	MBP/CNP/BASP1	BP
FALSE	protein targeting to vacuole	2/139	22/17910	0.0124791	0.0972907	0.0728706	2	SORL1/CLU	BP
FALSE	detection of biotic stimulus	2/139	22/17910	0.0124791	0.0972907	0.0728706	2	TLR6/TLR1	BP
FALSE	low-density lipoprotein receptor particle metabolic process	2/139	22/17910	0.0124791	0.0972907	0.0728706	2	FURIN/ITGB3	BP
FALSE	protein localization to endosome	2/139	22/17910	0.0124791	0.0972907	0.0728706	2	SORL1/EGF	BP
FALSE	negative regulation of protein localization to plasma membrane	2/139	22/17910	0.0124791	0.0972907	0.0728706	2	BCL2L1/PICALM	BP
FALSE	regulation of inflammatory response	9/139	479/17910	0.0124951	0.0972907	0.0728706	9	OSM/PTGS2/TLR6/TGM2/CLU/CR1/SNCA/IL17A/TLR7	BP
FALSE	regulation of apoptotic process	20/139	1512/17910	0.0128982	0.0999623	0.0748716	20	BCL2L1/IHH/FOXO3/IGF2R/ITSN1/PTGS2/FLCN/NOTCH1/TGM2/HSPD1/CLU/BCL6/MSH2/PROK2/SNCA/SERPINB2/GRIN2A/MUC1/AR/CRLF1	BP
FALSE	positive regulation of cytokine biosynthetic process	3/139	63/17910	0.0129418	0.0999623	0.0748716	3	TLR6/TLR1/TLR7	BP
FALSE	cardiac muscle tissue morphogenesis	3/139	63/17910	0.0129418	0.0999623	0.0748716	3	NOTCH1/TNNT2/TPM1	BP
FALSE	cellular response to calcium ion	3/139	63/17910	0.0129418	0.0999623	0.0748716	3	MCOLN1/FOS/ACER1	BP
FALSE	regulation of protein modification process	22/139	1718/17910	0.0130477	0.10058	0.075334	22	OSM/GNAQ/FBXO7/ITGB3/SORL1/PTGS2/TLR6/FLCN/TGFA/NOTCH1/CLU/EGF/BCL6/SSTR4/PECAM1/PROK2/DNAJB2/SNCA/TLR7/MUC1/AR/CRLF1	BP
FALSE	regulation of peptide secretion	9/139	483/17910	0.0131322	0.101029	0.0756705	9	OSM/MBP/ITSN1/GLUL/TLR6/SLC25A4/APLN/IL17A/TLR1	BP
FALSE	regulation of heart contraction	6/139	249/17910	0.0131841	0.101227	0.0758187	6	GCH1/CACNA1S/TNNT2/DES/APLN/TPM1	BP
FALSE	negative regulation of proteolysis	7/139	324/17910	0.0133385	0.102209	0.0765542	7	FURIN/SORL1/PTGS2/PICALM/MAP1A/CR1/SNCA	BP
FALSE	positive regulation of protein transport	8/139	403/17910	0.0134412	0.102775	0.0769784	8	OSM/MBP/CEP290/SORL1/GLUL/PTGS2/IL17A/TLR1	BP
FALSE	positive regulation of gene expression	23/139	1827/17910	0.013491	0.102775	0.0769784	23	ESR2/OSM/FOS/IHH/RNF10/PTGES2/FOXO3/LITAF/CEP290/TLR6/FLCN/NOTCH1/CLU/SOST/EGF/PICALM/IRF2BPL/DUX4/APLN/IL17A/MUC1/FOXN1/AR	BP
FALSE	maternal process involved in female pregnancy	3/139	64/17910	0.0135026	0.102775	0.0769784	3	IHH/PTGS2/AR	BP
FALSE	regulation of respiratory gaseous exchange	2/139	23/17910	0.0135987	0.102775	0.0769784	2	TSHZ3/APLN	BP
FALSE	regulation of lipoprotein lipase activity	2/139	23/17910	0.0135987	0.102775	0.0769784	2	FURIN/ABHD5	BP
FALSE	establishment of protein localization to vacuole	2/139	23/17910	0.0135987	0.102775	0.0769784	2	SORL1/CLU	BP
FALSE	neuronal stem cell population maintenance	2/139	23/17910	0.0135987	0.102775	0.0769784	2	FOXO3/NOTCH1	BP
FALSE	regulation of cell adhesion	11/139	659/17910	0.0137373	0.10362	0.0776113	11	IHH/MBP/FLCN/NOTCH1/TGM2/HSPD1/BCL6/CXCL8/TNR/MUC1/TPM1	BP
FALSE	positive regulation of hemopoiesis	5/139	182/17910	0.0138271	0.104094	0.0779663	5	FOS/IHH/FOXO3/BCL6/IL17A	BP
FALSE	homeostatic process	22/139	1730/17910	0.0140586	0.105156	0.0787613	22	MCOLN1/IHH/PTGES2/FOXO3/ITGB3/PTGS2/FLCN/NOTCH1/TGM2/BCL6/PICALM/PROK2/ABCG5/DNAJB2/MAP1A/SNCA/APLN/GRIN2A/DRD5/ACER1/FOXN1/ATP6V1G2	BP
FALSE	blood vessel development	12/139	751/17910	0.0140605	0.105156	0.0787613	12	IHH/ITGB3/GLUL/PTGS2/NOTCH1/EGF/PECAM1/PROK2/CXCL8/APLN/LRG1/FOXN1	BP
FALSE	positive regulation of transcription by RNA polymerase II	15/139	1031/17910	0.0140617	0.105156	0.0787613	15	OSM/FOS/IHH/RNF10/FOXO3/LITAF/FLCN/NOTCH1/IRF2BPL/DUX4/APLN/IL17A/MUC1/FOXN1/AR	BP
FALSE	regulation of nitric oxide biosynthetic process	3/139	65/17910	0.014077	0.105156	0.0787613	3	PTGS2/TLR6/CLU	BP
FALSE	immune system development	14/139	938/17910	0.0142954	0.106581	0.0798291	14	OSM/FOS/IHH/FBXO7/FOXO3/FLCN/NOTCH1/HSPD1/BCL6/PICALM/MSH2/CR1/IL17A/FOXN1	BP
FALSE	programmed cell death	25/139	2049/17910	0.0144647	0.107352	0.0804066	25	BCL2L1/IHH/FURIN/FOXO3/IGF2R/ITSN1/PTGS2/SLC25A4/FLCN/NOTCH1/TGM2/HSPD1/CLU/BCL6/MSH2/PROK2/DUX4/SNCA/IL17A/SERPINB2/GRIN2A/MUC1/KRT7/AR/CRLF1	BP
FALSE	regulation of protein complex assembly	8/139	409/17910	0.014575	0.107352	0.0804066	8	SORL1/TLR6/CLU/SOST/SELP/SNCA/MAGEL2/MMP1	BP
FALSE	hemopoiesis	13/139	847/17910	0.0146169	0.107352	0.0804066	13	OSM/FOS/IHH/FBXO7/FOXO3/FLCN/NOTCH1/BCL6/PICALM/MSH2/CR1/IL17A/FOXN1	BP
FALSE	regulation of leukocyte activation	9/139	492/17910	0.0146538	0.107352	0.0804066	9	IHH/FBXO7/TLR6/HSPD1/BCL6/MSH2/CR1/SNCA/FOXN1	BP
FALSE	regulation of macrophage activation	3/139	66/17910	0.0146652	0.107352	0.0804066	3	TLR6/HSPD1/SNCA	BP
FALSE	regulation of protein metabolic process	31/139	2700/17910	0.0146718	0.107352	0.0804066	31	OSM/GNAQ/FBXO7/MBP/FURIN/FOXO3/ITGB3/SORL1/PTGS2/TLR6/FLCN/TGFA/NOTCH1/HSPD1/CLU/EGF/BCL6/SSTR4/PICALM/PECAM1/PROK2/DNAJB2/MAP1A/CR1/SNCA/TLR1/GRIN2A/TLR7/MUC1/AR/CRLF1	BP
FALSE	regulation of leukocyte mediated immunity	5/139	185/17910	0.014747	0.107352	0.0804066	5	HSPD1/BCL6/MSH2/CR1/SH2D1A	BP
FALSE	positive regulation of receptor internalization	2/139	24/17910	0.0147602	0.107352	0.0804066	2	EGF/APLN	BP
FALSE	receptor biosynthetic process	2/139	24/17910	0.0147602	0.107352	0.0804066	2	FURIN/ITGB3	BP
FALSE	regulation of T cell differentiation in thymus	2/139	24/17910	0.0147602	0.107352	0.0804066	2	IHH/FOXN1	BP
FALSE	positive regulation of transcription from RNA polymerase II promoter in response to stress	2/139	24/17910	0.0147602	0.107352	0.0804066	2	NOTCH1/MUC1	BP
FALSE	negative regulation of alpha-beta T cell differentiation	2/139	24/17910	0.0147602	0.107352	0.0804066	2	IHH/BCL6	BP
FALSE	negative regulation of protein localization to cell periphery	2/139	24/17910	0.0147602	0.107352	0.0804066	2	BCL2L1/PICALM	BP
FALSE	regulation of lipid transport	4/139	122/17910	0.0150862	0.109517	0.0820279	4	ITGB3/EGF/SSTR4/ABCG5	BP
FALSE	transmembrane receptor protein tyrosine kinase signaling pathway	11/139	669/17910	0.0152101	0.110209	0.0825461	11	HNRNPH1/IGF2R/ITGB3/ITSN1/TGFA/IGFBP1/EGF/SNCA/APLN/AR/ATP6V1G2	BP
FALSE	somatic diversification of immune receptors	3/139	67/17910	0.0152671	0.110209	0.0825461	3	HSPD1/BCL6/MSH2	BP
FALSE	positive regulation of tyrosine phosphorylation of STAT protein	3/139	67/17910	0.0152671	0.110209	0.0825461	3	OSM/PECAM1/CRLF1	BP
FALSE	cell adhesion	18/139	1338/17910	0.0155158	0.111793	0.0837328	18	LYVE1/IHH/MBP/PCDHGC4/CLDN6/ITGB3/FLCN/NOTCH1/TGM2/HSPD1/SELP/BCL6/PECAM1/CXCL8/TNR/GP1BB/MUC1/TPM1	BP
FALSE	sensory perception	14/139	948/17910	0.0155445	0.111793	0.0837328	14	SLC45A2/MBP/PTGS2/KCNQ4/RPGRIP1/KCNA2/BEST1/OR4A15/PROK2/GRIN2A/CRYBA4/MME/ABCC6/ATXN7	BP
FALSE	negative regulation of cellular component organization	11/139	673/17910	0.0158315	0.111886	0.0838022	11	BCL2L1/SORL1/FLCN/NOTCH1/CLU/SOST/PICALM/DNAJB2/SNCA/TNR/AR	BP
FALSE	glutamine family amino acid metabolic process	3/139	68/17910	0.0158829	0.111886	0.0838022	3	GLUL/PADI4/FAH	BP
FALSE	negative regulation of protein catabolic process	4/139	124/17910	0.0159246	0.111886	0.0838022	4	FURIN/MAP1A/SNCA/GRIN2A	BP
FALSE	response to toxic substance	9/139	499/17910	0.0159247	0.111886	0.0838022	9	BCL2L1/FOS/MBP/GCH1/FOXO3/CNP/PTGS2/GRIN2A/DRD5	BP
FALSE	regulation of epidermal growth factor-activated receptor activity	2/139	25/17910	0.015963	0.111886	0.0838022	2	TGFA/EGF	BP
FALSE	positive regulation of heart rate	2/139	25/17910	0.015963	0.111886	0.0838022	2	GCH1/TPM1	BP
FALSE	positive regulation of blood coagulation	2/139	25/17910	0.015963	0.111886	0.0838022	2	THBD/SELP	BP
FALSE	positive regulation of protein oligomerization	2/139	25/17910	0.015963	0.111886	0.0838022	2	CLU/MMP1	BP
FALSE	fibrinolysis	2/139	25/17910	0.015963	0.111886	0.0838022	2	THBD/SERPINB2	BP
FALSE	regulation of interleukin-6 biosynthetic process	2/139	25/17910	0.015963	0.111886	0.0838022	2	TLR6/TLR1	BP
FALSE	negative regulation of myoblast differentiation	2/139	25/17910	0.015963	0.111886	0.0838022	2	NOTCH1/MBNL3	BP
FALSE	positive regulation of osteoclast differentiation	2/139	25/17910	0.015963	0.111886	0.0838022	2	FOS/IL17A	BP
FALSE	positive regulation of hemostasis	2/139	25/17910	0.015963	0.111886	0.0838022	2	THBD/SELP	BP
FALSE	regulation of interleukin-8 secretion	2/139	25/17910	0.015963	0.111886	0.0838022	2	TLR6/TLR1	BP
FALSE	cytokine production	12/139	765/17910	0.0160411	0.11223	0.0840599	12	OSM/MBP/FURIN/LITAF/PTGS2/TLR6/HSPD1/CLU/BCL6/IL17A/TLR1/TLR7	BP
FALSE	biological adhesion	18/139	1345/17910	0.0162827	0.113714	0.0851713	18	LYVE1/IHH/MBP/PCDHGC4/CLDN6/ITGB3/FLCN/NOTCH1/TGM2/HSPD1/SELP/BCL6/PECAM1/CXCL8/TNR/GP1BB/MUC1/TPM1	BP
FALSE	regulation of tube diameter	4/139	125/17910	0.0163545	0.113804	0.0852389	4	GCH1/PTGS2/APLN/DRD5	BP
FALSE	regulation of blood vessel diameter	4/139	125/17910	0.0163545	0.113804	0.0852389	4	GCH1/PTGS2/APLN/DRD5	BP
FALSE	negative regulation of transport	9/139	502/17910	0.0164935	0.114565	0.0858088	9	OSM/ITGB3/PTGS2/TLR6/NOTCH1/EGF/PICALM/ABCG5/SNCA	BP
FALSE	response to calcium ion	4/139	126/17910	0.0167917	0.116426	0.0872032	4	MCOLN1/FOS/TNNT2/ACER1	BP
FALSE	cellular component morphogenesis	14/139	959/17910	0.0170141	0.117757	0.0881999	14	BCL2L1/IHH/EPB41/CNP/ITGB3/LDB3/CLU/BCL6/PICALM/PECAM1/TNR/TPM1/AR/PNPT1	BP
FALSE	positive regulation of protein catabolic process	5/139	192/17910	0.0170511	0.117802	0.0882333	5	FURIN/SORL1/CLU/EGF/DNAJB2	BP
FALSE	reproductive process	18/139	1353/17910	0.0171952	0.117816	0.0882439	18	TUBG1/BCL2L1/THBD/FOS/IHH/ACOX1/FOXO3/IGF2R/PTGS2/BCL6/IRF2BPL/MSH2/PROK2/ALPL/BASP1/DRD5/MME/AR	BP
FALSE	regulation of interferon-alpha production	2/139	26/17910	0.0172063	0.117816	0.0882439	2	HSPD1/TLR7	BP
FALSE	positive regulation of coagulation	2/139	26/17910	0.0172063	0.117816	0.0882439	2	THBD/SELP	BP
FALSE	regulation of oxidative stress-induced neuron death	2/139	26/17910	0.0172063	0.117816	0.0882439	2	FBXO7/TLR6	BP
FALSE	negative regulation of ATP metabolic process	2/139	26/17910	0.0172063	0.117816	0.0882439	2	FLCN/SNCA	BP
FALSE	negative regulation of protein complex assembly	4/139	127/17910	0.0172361	0.117816	0.0882439	4	SORL1/CLU/SOST/SNCA	BP
FALSE	reproduction	18/139	1354/17910	0.017312	0.11809	0.0884495	18	TUBG1/BCL2L1/THBD/FOS/IHH/ACOX1/FOXO3/IGF2R/PTGS2/BCL6/IRF2BPL/MSH2/PROK2/ALPL/BASP1/DRD5/MME/AR	BP
FALSE	intracellular signal transduction	30/139	2624/17910	0.0173452	0.11809	0.0884495	30	PIRT/OSM/BCL2L1/MCOLN1/TREM1/MBP/FOXO3/LITAF/ITSN1/SORL1/PTGS2/TLR6/FLCN/TGFA/NOTCH1/TGM2/CLU/EGF/SELP/BCL6/SSTR4/PECAM1/PROK2/CXCL8/GRIN2A/DRD5/TLR7/MUC1/AR/CRLF1	BP
FALSE	female pregnancy	5/139	193/17910	0.0173986	0.11809	0.0884495	5	THBD/FOS/IHH/PTGS2/AR	BP
FALSE	ammonium ion metabolic process	5/139	193/17910	0.0173986	0.11809	0.0884495	5	GCH1/PHOSPHO1/SNCA/GRIN2A/ACER1	BP
FALSE	regeneration	5/139	194/17910	0.0177508	0.11985	0.0897678	5	IHH/IGF2R/IGFBP1/TNR/PNPT1	BP
FALSE	cellular response to inorganic substance	5/139	194/17910	0.0177508	0.11985	0.0897678	5	MCOLN1/FOS/PTGS2/SNCA/ACER1	BP
FALSE	B cell activation involved in immune response	3/139	71/17910	0.0178131	0.11985	0.0897678	3	HSPD1/BCL6/MSH2	BP
FALSE	vasoconstriction	3/139	71/17910	0.0178131	0.11985	0.0897678	3	PTGS2/APLN/DRD5	BP
FALSE	regulation of protein acetylation	3/139	71/17910	0.0178131	0.11985	0.0897678	3	FLCN/SNCA/MUC1	BP
FALSE	epithelial cell proliferation	8/139	425/17910	0.0179383	0.12037	0.0901566	8	IHH/ITGB3/GLUL/TGFA/APLN/LRG1/FOXN1/AR	BP
FALSE	regulation of hydrolase activity	16/139	1160/17910	0.0179526	0.12037	0.0901566	16	GNAQ/MBP/FURIN/ABHD5/SORL1/PTGS2/HSPD1/BCL6/PICALM/MSH2/TNNT2/DNAJB2/CR1/SNCA/GRIN2A/TPM1	BP
FALSE	protein homooligomerization	7/139	345/17910	0.0182085	0.121646	0.0911124	7	MCOLN1/GCH1/GLUL/TGM2/CLU/KCNA2/PNPT1	BP
FALSE	protein localization	28/139	2417/17910	0.0184189	0.121646	0.0911124	28	OSM/ANK1/BCL2L1/MCOLN1/EPB41/ACOX1/FBXO7/MBP/CEP290/ITSN1/SORL1/GLUL/PTGS2/TLR6/SLC25A4/FLCN/CLU/EGF/BCL6/PICALM/GPR89B/MSH2/MAP1A/IL17A/TLR1/GRIN2A/AR/ATP6V1G2	BP
FALSE	regulation of phosphate metabolic process	21/139	1671/17910	0.0184576	0.121646	0.0911124	21	OSM/GNAQ/FBXO7/ITGB3/ITSN1/SORL1/PTGS2/TLR6/FLCN/TGFA/NOTCH1/CLU/EGF/SSTR4/PECAM1/PROK2/SNCA/APLN/TLR7/AR/CRLF1	BP
FALSE	regulation of interleukin-8 production	3/139	72/17910	0.0184843	0.121646	0.0911124	3	TLR6/TLR1/TLR7	BP
FALSE	regulation of ATPase activity	3/139	72/17910	0.0184843	0.121646	0.0911124	3	TNNT2/DNAJB2/TPM1	BP
FALSE	endochondral ossification	2/139	27/17910	0.0184894	0.121646	0.0911124	2	ALPL/PHOSPHO1	BP
FALSE	folic acid-containing compound metabolic process	2/139	27/17910	0.0184894	0.121646	0.0911124	2	GCH1/SLC19A1	BP
FALSE	response to immobilization stress	2/139	27/17910	0.0184894	0.121646	0.0911124	2	FOS/FOXO3	BP
FALSE	replacement ossification	2/139	27/17910	0.0184894	0.121646	0.0911124	2	ALPL/PHOSPHO1	BP
FALSE	neuron death in response to oxidative stress	2/139	27/17910	0.0184894	0.121646	0.0911124	2	FBXO7/TLR6	BP
FALSE	interleukin-6 biosynthetic process	2/139	27/17910	0.0184894	0.121646	0.0911124	2	TLR6/TLR1	BP
FALSE	response to organophosphorus	4/139	130/17910	0.0186134	0.122253	0.0915674	4	THBD/FOS/PTGS2/PNPT1	BP
FALSE	regulation of phosphorus metabolic process	21/139	1673/17910	0.0186809	0.122489	0.0917437	21	OSM/GNAQ/FBXO7/ITGB3/ITSN1/SORL1/PTGS2/TLR6/FLCN/TGFA/NOTCH1/CLU/EGF/SSTR4/PECAM1/PROK2/SNCA/APLN/TLR7/AR/CRLF1	BP
FALSE	response to xenobiotic stimulus	6/139	270/17910	0.0189013	0.123723	0.0926685	6	FOXO3/UGT1A6/CACNA1S/SNCA/GRIN2A/DRD5	BP
FALSE	vasculature development	12/139	784/17910	0.01906	0.124551	0.0932884	12	IHH/ITGB3/GLUL/PTGS2/NOTCH1/EGF/PECAM1/PROK2/CXCL8/APLN/LRG1/FOXN1	BP
FALSE	cardiac ventricle morphogenesis	3/139	73/17910	0.0191693	0.124853	0.093515	3	NOTCH1/TNNT2/TPM1	BP
FALSE	negative regulation of cell adhesion	6/139	271/17910	0.0192098	0.124853	0.093515	6	IHH/MBP/NOTCH1/BCL6/TNR/MUC1	BP
FALSE	brain development	11/139	694/17910	0.0194128	0.124853	0.093515	11	MBP/FOXO3/CNP/CEP290/ITSN1/EGF/SSTR4/NRGN/TNR/BASP1/GRIN2A	BP
FALSE	cell migration	19/139	1474/17910	0.0195451	0.124853	0.093515	19	THBD/TREM1/FOXO3/ITGB3/SORL1/GLUL/PTGS2/FLCN/NOTCH1/EGF/SELP/SSTR4/PECAM1/CXCL8/IL17A/TNR/TPM1/FOXN1/MMP1	BP
FALSE	digestion	4/139	132/17910	0.0195684	0.124853	0.093515	4	EPB41/ABCG5/MGAM/NPC1L1	BP
FALSE	positive regulation of cytokine secretion	4/139	132/17910	0.0195684	0.124853	0.093515	4	OSM/MBP/IL17A/TLR1	BP
FALSE	mitochondrial genome maintenance	2/139	28/17910	0.0198116	0.124853	0.093515	2	SLC25A4/FLCN	BP
FALSE	response to X-ray	2/139	28/17910	0.0198116	0.124853	0.093515	2	THBD/MSH2	BP
FALSE	positive regulation of transforming growth factor beta receptor signaling pathway	2/139	28/17910	0.0198116	0.124853	0.093515	2	FLCN/LRG1	BP
FALSE	interferon-alpha production	2/139	28/17910	0.0198116	0.124853	0.093515	2	HSPD1/TLR7	BP
FALSE	response to pain	2/139	28/17910	0.0198116	0.124853	0.093515	2	PIRT/GCH1	BP
FALSE	extracellular matrix assembly	2/139	28/17910	0.0198116	0.124853	0.093515	2	IHH/NOTCH1	BP
FALSE	negative regulation of purine nucleotide metabolic process	2/139	28/17910	0.0198116	0.124853	0.093515	2	FLCN/SNCA	BP
FALSE	positive regulation of cellular response to transforming growth factor beta stimulus	2/139	28/17910	0.0198116	0.124853	0.093515	2	FLCN/LRG1	BP
FALSE	regulation of blood coagulation	3/139	74/17910	0.0198684	0.124853	0.093515	3	THBD/SELP/SERPINB2	BP
FALSE	response to mechanical stimulus	5/139	200/17910	0.0199635	0.124853	0.093515	5	FOS/IHH/PTGS2/SOST/TLR7	BP
FALSE	regulation of blood vessel size	4/139	133/17910	0.0200571	0.124853	0.093515	4	GCH1/PTGS2/APLN/DRD5	BP
FALSE	negative regulation of multicellular organismal process	17/139	1276/17910	0.0201684	0.124853	0.093515	17	THBD/IHH/RNF10/FBXO7/FURIN/FOXO3/SORL1/PTGS2/TLR6/FLCN/NOTCH1/SOST/BCL6/ABCG5/APLN/SERPINB2/TNR	BP
FALSE	regulation of defense response	13/139	885/17910	0.0202407	0.124853	0.093515	13	OSM/PTGS2/TLR6/TGM2/HSPD1/CLU/CR1/SNCA/IL17A/SH2D1A/TLR1/TLR7/MUC1	BP
FALSE	positive regulation of developmental process	18/139	1378/17910	0.020307	0.124853	0.093515	18	FOS/IHH/RNF10/PCP4/FOXO3/ITSN1/PTGS2/NOTCH1/EGF/BCL6/MSH2/CXCL8/IL17A/BASP1/LRG1/MME/FOXN1/AR	BP
FALSE	regulation of cytokine secretion	5/139	201/17910	0.0203491	0.124853	0.093515	5	OSM/MBP/TLR6/IL17A/TLR1	BP
FALSE	cardiovascular system development	12/139	792/17910	0.0204516	0.124853	0.093515	12	IHH/ITGB3/GLUL/PTGS2/NOTCH1/EGF/PECAM1/PROK2/CXCL8/APLN/LRG1/FOXN1	BP
FALSE	heart contraction	6/139	275/17910	0.0204784	0.124853	0.093515	6	GCH1/CACNA1S/TNNT2/DES/APLN/TPM1	BP
FALSE	entry into host cell	4/139	134/17910	0.0205533	0.124853	0.093515	4	CLDN6/ITGB3/CR1/CXCL8	BP
FALSE	regulation of tube size	4/139	134/17910	0.0205533	0.124853	0.093515	4	GCH1/PTGS2/APLN/DRD5	BP
FALSE	entry into host	4/139	134/17910	0.0205533	0.124853	0.093515	4	CLDN6/ITGB3/CR1/CXCL8	BP
FALSE	entry into cell of other organism involved in symbiotic interaction	4/139	134/17910	0.0205533	0.124853	0.093515	4	CLDN6/ITGB3/CR1/CXCL8	BP
FALSE	entry into other organism involved in symbiotic interaction	4/139	134/17910	0.0205533	0.124853	0.093515	4	CLDN6/ITGB3/CR1/CXCL8	BP
FALSE	animal organ regeneration	3/139	75/17910	0.0205813	0.124853	0.093515	3	IHH/IGF2R/PNPT1	BP
FALSE	regulation of hemostasis	3/139	75/17910	0.0205813	0.124853	0.093515	3	THBD/SELP/SERPINB2	BP
FALSE	regulation of oxidative stress-induced cell death	3/139	75/17910	0.0205813	0.124853	0.093515	3	FBXO7/FOXO3/TLR6	BP
FALSE	regulation of cellular response to growth factor stimulus	6/139	276/17910	0.0208043	0.124853	0.093515	6	ITGB3/FLCN/NOTCH1/SOST/APLN/LRG1	BP
FALSE	protein localization to cell periphery	6/139	276/17910	0.0208043	0.124853	0.093515	6	ANK1/BCL2L1/EPB41/PICALM/GRIN2A/AR	BP
FALSE	regulation of adaptive immune response based on somatic recombination of immune receptors built from immunoglobulin superfamily domains	4/139	135/17910	0.021057	0.124853	0.093515	4	HSPD1/BCL6/MSH2/CR1	BP
FALSE	hematopoietic or lymphoid organ development	13/139	890/17910	0.0210877	0.124853	0.093515	13	OSM/FOS/IHH/FBXO7/FOXO3/FLCN/NOTCH1/BCL6/PICALM/MSH2/CR1/IL17A/FOXN1	BP
FALSE	cellular response to cytokine stimulus	15/139	1084/17910	0.0211454	0.124853	0.093515	15	OSM/BCL2L1/FOS/FOXO3/IFNA4/PTGS2/BCL6/CXCL8/IL17A/SERPINB2/MUC1/MME/MMP1/CRLF1/PNPT1	BP
FALSE	negative regulation of sterol transport	2/139	29/17910	0.0211723	0.124853	0.093515	2	EGF/ABCG5	BP
FALSE	negative regulation of cholesterol transport	2/139	29/17910	0.0211723	0.124853	0.093515	2	EGF/ABCG5	BP
FALSE	negative regulation of nucleotide metabolic process	2/139	29/17910	0.0211723	0.124853	0.093515	2	FLCN/SNCA	BP
FALSE	interleukin-8 secretion	2/139	29/17910	0.0211723	0.124853	0.093515	2	TLR6/TLR1	BP
FALSE	positive regulation of interleukin-6 secretion	2/139	29/17910	0.0211723	0.124853	0.093515	2	MBP/IL17A	BP
FALSE	negative regulation of cell cycle	10/139	613/17910	0.021263	0.124853	0.093515	10	BCL2L1/FBXO7/PTGS2/NOTCH1/BCL6/MSH2/CXCL8/DUX4/MUC1/PNPT1	BP
FALSE	muscle tissue morphogenesis	3/139	76/17910	0.0213082	0.124853	0.093515	3	NOTCH1/TNNT2/TPM1	BP
FALSE	apoptotic process	23/139	1907/17910	0.0214061	0.124853	0.093515	23	BCL2L1/IHH/FOXO3/IGF2R/ITSN1/PTGS2/SLC25A4/FLCN/NOTCH1/TGM2/HSPD1/CLU/BCL6/MSH2/PROK2/DUX4/SNCA/IL17A/SERPINB2/GRIN2A/MUC1/AR/CRLF1	BP
FALSE	positive regulation of establishment of protein localization	8/139	440/17910	0.0215685	0.124853	0.093515	8	OSM/MBP/CEP290/SORL1/GLUL/PTGS2/IL17A/TLR1	BP
FALSE	neurogenesis	19/139	1492/17910	0.0218816	0.124853	0.093515	19	IHH/RNF10/FBXO7/PCP4/FOXO3/CNP/CEP290/ITSN1/SORL1/TMC1/NOTCH1/CLU/RPGRIP1/BCL6/PICALM/TNR/GRIN2A/SYN1/MME	BP
FALSE	regulation of ubiquitin-dependent protein catabolic process	4/139	137/17910	0.022087	0.124853	0.093515	4	CLU/EGF/DNAJB2/MAP1A	BP
FALSE	regulation of platelet activation	2/139	30/17910	0.0225709	0.124853	0.093515	2	THBD/SELP	BP
FALSE	neuron cellular homeostasis	2/139	30/17910	0.0225709	0.124853	0.093515	2	DNAJB2/MAP1A	BP
FALSE	positive regulation of pri-miRNA transcription by RNA polymerase II	2/139	30/17910	0.0225709	0.124853	0.093515	2	FOS/APLN	BP
FALSE	negative regulation of protein localization to membrane	2/139	30/17910	0.0225709	0.124853	0.093515	2	BCL2L1/PICALM	BP
FALSE	regulation of histone modification	4/139	138/17910	0.0226134	0.124853	0.093515	4	FLCN/BCL6/SNCA/MUC1	BP
FALSE	cellular response to fibroblast growth factor stimulus	4/139	138/17910	0.0226134	0.124853	0.093515	4	HNRNPH1/CXCL8/SNCA/APLN	BP
FALSE	cellular response to nitrogen compound	10/139	620/17910	0.0227858	0.124853	0.093515	10	BCL2L1/GNAQ/FOXO3/PTGS2/TLR6/CACNA1S/IGFBP1/SNCA/DRD5/ATP6V1G2	BP
FALSE	cellular response to organic cyclic compound	9/139	532/17910	0.0230309	0.124853	0.093515	9	ESR2/FOXO3/PTGS2/CACNA1S/CLU/ALPL/SNCA/DRD5/AR	BP
FALSE	maltose metabolic process	1/139	3/17910	0.0231041	0.124853	0.093515	1	MGAM	BP
FALSE	mitochondrial mRNA catabolic process	1/139	3/17910	0.0231041	0.124853	0.093515	1	PNPT1	BP
FALSE	regulation of mitochondrial RNA catabolic process	1/139	3/17910	0.0231041	0.124853	0.093515	1	PNPT1	BP
FALSE	positive regulation of heart rate by epinephrine-norepinephrine	1/139	3/17910	0.0231041	0.124853	0.093515	1	TPM1	BP
FALSE	T cell mediated immune response to tumor cell	1/139	3/17910	0.0231041	0.124853	0.093515	1	HSPD1	BP
FALSE	immune complex clearance	1/139	3/17910	0.0231041	0.124853	0.093515	1	CLU	BP
FALSE	regulation of T cell mediated immune response to tumor cell	1/139	3/17910	0.0231041	0.124853	0.093515	1	HSPD1	BP
FALSE	mitral valve formation	1/139	3/17910	0.0231041	0.124853	0.093515	1	NOTCH1	BP
FALSE	cell proliferation involved in heart valve morphogenesis	1/139	3/17910	0.0231041	0.124853	0.093515	1	NOTCH1	BP
FALSE	regulation of cell proliferation involved in heart valve morphogenesis	1/139	3/17910	0.0231041	0.124853	0.093515	1	NOTCH1	BP
FALSE	response to alkaline pH	1/139	3/17910	0.0231041	0.124853	0.093515	1	ACER1	BP
FALSE	canalicular bile acid transport	1/139	3/17910	0.0231041	0.124853	0.093515	1	ABCC3	BP
FALSE	adenine transport	1/139	3/17910	0.0231041	0.124853	0.093515	1	SLC25A4	BP
FALSE	isopeptide cross-linking	1/139	3/17910	0.0231041	0.124853	0.093515	1	TGM2	BP
FALSE	suppression by virus of host apoptotic process	1/139	3/17910	0.0231041	0.124853	0.093515	1	BCL2L1	BP
FALSE	regulation of complement activation, classical pathway	1/139	3/17910	0.0231041	0.124853	0.093515	1	CR1	BP
FALSE	directional locomotion	1/139	3/17910	0.0231041	0.124853	0.093515	1	GRIN2A	BP
FALSE	negative regulation of NAD(P)H oxidase activity	1/139	3/17910	0.0231041	0.124853	0.093515	1	DRD5	BP
FALSE	RNA import into mitochondrion	1/139	3/17910	0.0231041	0.124853	0.093515	1	PNPT1	BP
FALSE	rRNA import into mitochondrion	1/139	3/17910	0.0231041	0.124853	0.093515	1	PNPT1	BP
FALSE	toll-like receptor TLR1:TLR2 signaling pathway	1/139	3/17910	0.0231041	0.124853	0.093515	1	TLR1	BP
FALSE	modulation by virus of host apoptotic process	1/139	3/17910	0.0231041	0.124853	0.093515	1	BCL2L1	BP
FALSE	corticotropin-releasing hormone secretion	1/139	3/17910	0.0231041	0.124853	0.093515	1	APLN	BP
FALSE	regulation of corticotropin-releasing hormone secretion	1/139	3/17910	0.0231041	0.124853	0.093515	1	APLN	BP
FALSE	negative regulation of low-density lipoprotein particle receptor biosynthetic process	1/139	3/17910	0.0231041	0.124853	0.093515	1	ITGB3	BP
FALSE	positive regulation of integrin biosynthetic process	1/139	3/17910	0.0231041	0.124853	0.093515	1	AR	BP
FALSE	negative regulation of complement activation, classical pathway	1/139	3/17910	0.0231041	0.124853	0.093515	1	CR1	BP
FALSE	negative regulation of growth rate	1/139	3/17910	0.0231041	0.124853	0.093515	1	NOTCH1	BP
FALSE	regulation of eye pigmentation	1/139	3/17910	0.0231041	0.124853	0.093515	1	IHH	BP
FALSE	regulation of sprouting of injured axon	1/139	3/17910	0.0231041	0.124853	0.093515	1	TNR	BP
FALSE	regulation of axon extension involved in regeneration	1/139	3/17910	0.0231041	0.124853	0.093515	1	TNR	BP
FALSE	regulation of serotonin uptake	1/139	3/17910	0.0231041	0.124853	0.093515	1	SNCA	BP
FALSE	negative regulation of serotonin uptake	1/139	3/17910	0.0231041	0.124853	0.093515	1	SNCA	BP
FALSE	positive regulation of synapse structural plasticity	1/139	3/17910	0.0231041	0.124853	0.093515	1	FRMPD4	BP
FALSE	cellular process regulating host cell cycle in response to virus	1/139	3/17910	0.0231041	0.124853	0.093515	1	BCL2L1	BP
FALSE	apelin receptor signaling pathway	1/139	3/17910	0.0231041	0.124853	0.093515	1	APLN	BP
FALSE	tertiary branching involved in mammary gland duct morphogenesis	1/139	3/17910	0.0231041	0.124853	0.093515	1	AR	BP
FALSE	positive regulation of epithelial cell proliferation involved in prostate gland development	1/139	3/17910	0.0231041	0.124853	0.093515	1	AR	BP
FALSE	cardiac vascular smooth muscle cell development	1/139	3/17910	0.0231041	0.124853	0.093515	1	NOTCH1	BP
FALSE	protein targeting to lysosome involved in chaperone-mediated autophagy	1/139	3/17910	0.0231041	0.124853	0.093515	1	CLU	BP
FALSE	regulation of thrombin-activated receptor signaling pathway	1/139	3/17910	0.0231041	0.124853	0.093515	1	SNCA	BP
FALSE	negative regulation of thrombin-activated receptor signaling pathway	1/139	3/17910	0.0231041	0.124853	0.093515	1	SNCA	BP
FALSE	cellular response to corticosterone stimulus	1/139	3/17910	0.0231041	0.124853	0.093515	1	FOXO3	BP
FALSE	cellular response to UV-A	1/139	3/17910	0.0231041	0.124853	0.093515	1	MME	BP
FALSE	response to triacyl bacterial lipopeptide	1/139	3/17910	0.0231041	0.124853	0.093515	1	TLR1	BP
FALSE	cellular response to triacyl bacterial lipopeptide	1/139	3/17910	0.0231041	0.124853	0.093515	1	TLR1	BP
FALSE	glomerular endothelium development	1/139	3/17910	0.0231041	0.124853	0.093515	1	PECAM1	BP
FALSE	cellular lactam metabolic process	1/139	3/17910	0.0231041	0.124853	0.093515	1	MME	BP
FALSE	platelet-derived growth factor production	1/139	3/17910	0.0231041	0.124853	0.093515	1	PTGS2	BP
FALSE	regulation of platelet-derived growth factor production	1/139	3/17910	0.0231041	0.124853	0.093515	1	PTGS2	BP
FALSE	positive regulation of serine-type endopeptidase activity	1/139	3/17910	0.0231041	0.124853	0.093515	1	CR1	BP
FALSE	regulation of post-translational protein modification	1/139	3/17910	0.0231041	0.124853	0.093515	1	FLCN	BP
FALSE	negative regulation of post-translational protein modification	1/139	3/17910	0.0231041	0.124853	0.093515	1	FLCN	BP
FALSE	positive regulation of serine-type peptidase activity	1/139	3/17910	0.0231041	0.124853	0.093515	1	CR1	BP
FALSE	negative regulation of mitochondrial electron transport, NADH to ubiquinone	1/139	3/17910	0.0231041	0.124853	0.093515	1	SNCA	BP
FALSE	negative regulation of intestinal absorption	1/139	3/17910	0.0231041	0.124853	0.093515	1	ABCG5	BP
FALSE	response to thapsigargin	1/139	3/17910	0.0231041	0.124853	0.093515	1	CLU	BP
FALSE	cellular response to thapsigargin	1/139	3/17910	0.0231041	0.124853	0.093515	1	CLU	BP
FALSE	negative regulation of chaperone-mediated autophagy	1/139	3/17910	0.0231041	0.124853	0.093515	1	SNCA	BP
FALSE	clathrin-coated pit assembly	1/139	3/17910	0.0231041	0.124853	0.093515	1	PICALM	BP
FALSE	negative regulation of aspartic-type peptidase activity	1/139	3/17910	0.0231041	0.124853	0.093515	1	SORL1	BP
FALSE	negative regulation of mitochondrial ATP synthesis coupled electron transport	1/139	3/17910	0.0231041	0.124853	0.093515	1	SNCA	BP
FALSE	negative regulation of lymphoid progenitor cell differentiation	1/139	3/17910	0.0231041	0.124853	0.093515	1	NOTCH1	BP
FALSE	regulation of miRNA catabolic process	1/139	3/17910	0.0231041	0.124853	0.093515	1	PNPT1	BP
FALSE	negative regulation of receptor catabolic process	1/139	3/17910	0.0231041	0.124853	0.093515	1	FURIN	BP
FALSE	negative regulation of pro-B cell differentiation	1/139	3/17910	0.0231041	0.124853	0.093515	1	NOTCH1	BP
FALSE	positive regulation of caveolin-mediated endocytosis	1/139	3/17910	0.0231041	0.124853	0.093515	1	ITSN1	BP
FALSE	regulation of cellular response to stress	11/139	713/17910	0.0231441	0.124853	0.093515	11	BCL2L1/FBXO7/GCH1/FOXO3/PTGS2/TLR6/CLU/BCL6/TNR/MUC1/PNPT1	BP
FALSE	regulation of T cell differentiation	4/139	139/17910	0.0231473	0.124853	0.093515	4	IHH/BCL6/CR1/FOXN1	BP
FALSE	response to glucocorticoid	4/139	139/17910	0.0231473	0.124853	0.093515	4	FOS/FOXO3/PTGS2/ALPL	BP
FALSE	heart process	6/139	284/17910	0.0235386	0.126198	0.094522	6	GCH1/CACNA1S/TNNT2/DES/APLN/TPM1	BP
FALSE	regulation of tyrosine phosphorylation of STAT protein	3/139	79/17910	0.0235726	0.126198	0.094522	3	OSM/PECAM1/CRLF1	BP
FALSE	regulation of coagulation	3/139	79/17910	0.0235726	0.126198	0.094522	3	THBD/SELP/SERPINB2	BP
FALSE	negative regulation of blood vessel diameter	3/139	79/17910	0.0235726	0.126198	0.094522	3	PTGS2/APLN/DRD5	BP
FALSE	negative regulation of response to DNA damage stimulus	3/139	79/17910	0.0235726	0.126198	0.094522	3	BCL2L1/CLU/MUC1	BP
FALSE	protein-containing complex subunit organization	24/139	2032/17910	0.0235927	0.126198	0.094522	24	GABARAPL1/MCOLN1/EPB41/GCH1/SORL1/GLUL/TLR6/TGFA/TGM2/HSPD1/CLU/SOST/EGF/SELP/PICALM/KCNA2/TNNT2/PADI4/SNCA/MAGEL2/AR/MMP1/F5/PNPT1	BP
FALSE	kidney epithelium development	4/139	140/17910	0.0236889	0.126538	0.0947765	4	PECAM1/SIM1/BASP1/CRLF1	BP
FALSE	nitrogen compound transport	24/139	2035/17910	0.0239666	0.127004	0.0951261	24	OSM/MCOLN1/ACOX1/FBXO7/MBP/SLC6A8/CEP290/ITSN1/SORL1/GLUL/PTGS2/TLR6/SLC25A4/CLU/KCNA2/GPR89B/MAP1A/SNCA/APLN/IL17A/TLR1/SLC19A1/PNPT1/ATP6V1G2	BP
FALSE	positive regulation of acute inflammatory response	2/139	31/17910	0.0240065	0.127004	0.0951261	2	OSM/PTGS2	BP
FALSE	dopamine transport	2/139	31/17910	0.0240065	0.127004	0.0951261	2	KCNA2/SNCA	BP
FALSE	positive regulation of epidermal growth factor receptor signaling pathway	2/139	31/17910	0.0240065	0.127004	0.0951261	2	TGFA/EGF	BP
FALSE	negative regulation of DNA recombination	2/139	31/17910	0.0240065	0.127004	0.0951261	2	BCL6/MSH2	BP
FALSE	positive regulation of smooth muscle contraction	2/139	31/17910	0.0240065	0.127004	0.0951261	2	PTGS2/PROK2	BP
FALSE	response to mineralocorticoid	2/139	31/17910	0.0240065	0.127004	0.0951261	2	FOS/FOXO3	BP
FALSE	interleukin-8 production	3/139	80/17910	0.0243553	0.128148	0.0959823	3	TLR6/TLR1/TLR7	BP
FALSE	endocrine process	3/139	80/17910	0.0243553	0.128148	0.0959823	3	APLN/DRD5/MME	BP
FALSE	positive regulation of animal organ morphogenesis	3/139	80/17910	0.0243553	0.128148	0.0959823	3	NOTCH1/BASP1/AR	BP
FALSE	regulation of response to drug	3/139	80/17910	0.0243553	0.128148	0.0959823	3	FOXO3/KCNA2/SNCA	BP
FALSE	interaction with host	5/139	211/17910	0.0244749	0.128602	0.0963223	5	BCL2L1/CLDN6/ITGB3/CR1/CXCL8	BP
FALSE	response to nitrogen compound	14/139	1006/17910	0.0245254	0.128692	0.0963898	14	BCL2L1/THBD/FOS/GNAQ/FOXO3/PTGS2/TLR6/CACNA1S/IGFBP1/SNCA/GRIN2A/DRD5/PNPT1/ATP6V1G2	BP
FALSE	regulation of cellular catabolic process	12/139	814/17910	0.0246707	0.129278	0.0968293	12	FBXO7/FURIN/FOXO3/ABHD5/FLCN/CLU/EGF/DNAJB2/MAP1A/SNCA/PNPT1/ATP6V1G2	BP
FALSE	ammonium transport	3/139	81/17910	0.025152	0.131554	0.0985339	3	SLC6A8/KCNA2/SNCA	BP
FALSE	regulation of epithelial cell proliferation	7/139	369/17910	0.0251731	0.131554	0.0985339	7	IHH/ITGB3/GLUL/TGFA/APLN/LRG1/AR	BP
FALSE	positive regulation of leukocyte differentiation	4/139	143/17910	0.0253598	0.132256	0.0990597	4	FOS/IHH/BCL6/IL17A	BP
FALSE	response to amphetamine	2/139	32/17910	0.0254787	0.132256	0.0990597	2	GRIN2A/DRD5	BP
FALSE	peptide hormone processing	2/139	32/17910	0.0254787	0.132256	0.0990597	2	FURIN/MME	BP
FALSE	protein localization to lysosome	2/139	32/17910	0.0254787	0.132256	0.0990597	2	SORL1/CLU	BP
FALSE	liver regeneration	2/139	32/17910	0.0254787	0.132256	0.0990597	2	IHH/PNPT1	BP
FALSE	response to ionizing radiation	4/139	144/17910	0.0259321	0.133869	0.100267	4	BCL2L1/THBD/MSH2/ABCG5	BP
FALSE	regulation of generation of precursor metabolites and energy	4/139	144/17910	0.0259321	0.133869	0.100267	4	FLCN/SNCA/PPP1R3F/PNPT1	BP
FALSE	tyrosine phosphorylation of STAT protein	3/139	82/17910	0.0259626	0.133869	0.100267	3	OSM/PECAM1/CRLF1	BP
FALSE	muscle organ morphogenesis	3/139	82/17910	0.0259626	0.133869	0.100267	3	NOTCH1/TNNT2/TPM1	BP
FALSE	positive regulation of ubiquitin-dependent protein catabolic process	3/139	82/17910	0.0259626	0.133869	0.100267	3	CLU/EGF/DNAJB2	BP
FALSE	regulation of intracellular signal transduction	22/139	1838/17910	0.0262562	0.135202	0.101266	22	OSM/BCL2L1/LITAF/ITSN1/SORL1/PTGS2/TLR6/FLCN/TGFA/NOTCH1/TGM2/CLU/EGF/SELP/BCL6/SSTR4/PECAM1/PROK2/TLR7/MUC1/AR/CRLF1	BP
FALSE	tissue morphogenesis	10/139	635/17910	0.0263139	0.135319	0.101353	10	IHH/ITGB3/CEP290/NOTCH1/TGM2/EGF/TNNT2/TPM1/FOXN1/AR	BP
FALSE	viral process	12/139	822/17910	0.026354	0.135345	0.101373	12	MBL2/BCL2L1/CLDN6/FURIN/ITGB3/ITSN1/SLC25A4/HSPD1/CR1/CXCL8/KRT7/MMP1	BP
FALSE	alcohol biosynthetic process	4/139	145/17910	0.0265122	0.135796	0.101711	4	GCH1/SNCA/NPC1L1/ACER1	BP
FALSE	response to fibroblast growth factor	4/139	145/17910	0.0265122	0.135796	0.101711	4	HNRNPH1/CXCL8/SNCA/APLN	BP
FALSE	eye photoreceptor cell development	2/139	33/17910	0.0269867	0.137135	0.102714	2	CEP290/RPGRIP1	BP
FALSE	pteridine-containing compound metabolic process	2/139	33/17910	0.0269867	0.137135	0.102714	2	GCH1/SLC19A1	BP
FALSE	positive regulation of macrophage activation	2/139	33/17910	0.0269867	0.137135	0.102714	2	TLR6/HSPD1	BP
FALSE	regulation of isotype switching	2/139	33/17910	0.0269867	0.137135	0.102714	2	BCL6/MSH2	BP
FALSE	regulation of regulatory T cell differentiation	2/139	33/17910	0.0269867	0.137135	0.102714	2	BCL6/CR1	BP
FALSE	positive regulation of ERBB signaling pathway	2/139	33/17910	0.0269867	0.137135	0.102714	2	TGFA/EGF	BP
FALSE	gonad development	5/139	217/17910	0.0271915	0.137994	0.103357	5	BCL2L1/FOXO3/MSH2/BASP1/AR	BP
FALSE	small molecule biosynthetic process	11/139	732/17910	0.027378	0.138289	0.103578	11	CBR1/PTGES2/GCH1/CNP/GLUL/PTGS2/EGF/SUCLA2/SNCA/NPC1L1/ACER1	BP
FALSE	positive regulation of transmembrane receptor protein serine/threonine kinase signaling pathway	3/139	84/17910	0.0276256	0.138289	0.103578	3	FLCN/NOTCH1/LRG1	BP
FALSE	adaptive immune response based on somatic recombination of immune receptors built from immunoglobulin superfamily domains	6/139	295/17910	0.0276789	0.138289	0.103578	6	MBL2/HSPD1/CLU/BCL6/MSH2/CR1	BP
FALSE	protein processing	6/139	295/17910	0.0276789	0.138289	0.103578	6	IHH/FURIN/CLU/CR1/GRIN2A/MME	BP
FALSE	toll-like receptor signaling pathway	4/139	147/17910	0.0276957	0.138289	0.103578	4	TLR6/HSPD1/TLR1/TLR7	BP
FALSE	negative regulation of intracellular signal transduction	9/139	550/17910	0.0277489	0.138289	0.103578	9	BCL2L1/LITAF/SORL1/PTGS2/FLCN/CLU/BCL6/SSTR4/MUC1	BP
FALSE	cellular component biogenesis	32/139	2951/17910	0.0279196	0.138289	0.103578	32	TUBG1/WDR45/MCOLN1/IHH/EPB41/GCH1/CEP290/SORL1/GLUL/TLR6/LDB3/FLCN/TGFA/NOTCH1/TGM2/HSPD1/CLU/SOST/EGF/SELP/PICALM/KCNA2/TNNT2/DNAJB2/PADI4/SNCA/MAGEL2/TPM1/AR/MMP1/F5/PNPT1	BP
FALSE	regulation of G protein-coupled receptor signaling pathway	4/139	148/17910	0.0282991	0.138289	0.103578	4	SSTR4/CXCL8/SNCA/APLN	BP
FALSE	regulation of hematopoietic progenitor cell differentiation	3/139	85/17910	0.0284779	0.138289	0.103578	3	OSM/FLCN/NOTCH1	BP
FALSE	mitochondrial RNA metabolic process	2/139	34/17910	0.0285299	0.138289	0.103578	2	FOXO3/PNPT1	BP
FALSE	positive regulation of blood pressure	2/139	34/17910	0.0285299	0.138289	0.103578	2	DRD5/TPM1	BP
FALSE	embryonic digestive tract development	2/139	34/17910	0.0285299	0.138289	0.103578	2	IHH/CXCL8	BP
FALSE	cellular response to monoamine stimulus	2/139	34/17910	0.0285299	0.138289	0.103578	2	SNCA/DRD5	BP
FALSE	cellular response to catecholamine stimulus	2/139	34/17910	0.0285299	0.138289	0.103578	2	SNCA/DRD5	BP
FALSE	autophagosome maturation	2/139	34/17910	0.0285299	0.138289	0.103578	2	GABARAPL1/MCOLN1	BP
FALSE	circulatory system development	15/139	1128/17910	0.0288639	0.138289	0.103578	15	IHH/ITGB3/GLUL/PTGS2/NOTCH1/EGF/PECAM1/PROK2/TNNT2/CXCL8/APLN/BASP1/LRG1/TPM1/FOXN1	BP
FALSE	mitochondrion organization	8/139	466/17910	0.0290485	0.138289	0.103578	8	BCL2L1/FBXO7/CNP/SLC25A4/FLCN/CLU/SNCA/PNPT1	BP
FALSE	cellular response to hormone stimulus	10/139	646/17910	0.02914	0.138289	0.103578	10	ESR2/FOS/GNAQ/FOXO3/NOTCH1/IGFBP1/SOST/SSTR4/AR/ATP6V1G2	BP
FALSE	response to organonitrogen compound	13/139	932/17910	0.0292916	0.138289	0.103578	13	BCL2L1/THBD/FOS/FOXO3/PTGS2/TLR6/CACNA1S/IGFBP1/SNCA/GRIN2A/DRD5/PNPT1/ATP6V1G2	BP
FALSE	positive regulation of peptidyl-serine phosphorylation	3/139	86/17910	0.0293441	0.138289	0.103578	3	OSM/PTGS2/SNCA	BP
FALSE	leukocyte migration	8/139	467/17910	0.0293679	0.138289	0.103578	8	THBD/TREM1/ITGB3/SELP/PECAM1/CXCL8/IL17A/MMP1	BP
FALSE	regulation of adaptive immune response	4/139	150/17910	0.0295293	0.138289	0.103578	4	HSPD1/BCL6/MSH2/CR1	BP
FALSE	regulation of immune response	14/139	1033/17910	0.0298368	0.138289	0.103578	14	MBL2/TREM1/FOS/TLR6/HSPD1/CLU/BCL6/MSH2/CR1/SH2D1A/TLR1/TLR7/MUC1/FCGR2A	BP
FALSE	developmental process involved in reproduction	10/139	649/17910	0.029947	0.138289	0.103578	10	BCL2L1/IHH/FOXO3/PTGS2/IRF2BPL/MSH2/ALPL/BASP1/MME/AR	BP
FALSE	central nervous system development	13/139	935/17910	0.0299561	0.138289	0.103578	13	MBP/FOXO3/CNP/CEP290/ITSN1/NOTCH1/CLU/EGF/SSTR4/NRGN/TNR/BASP1/GRIN2A	BP
FALSE	development of primary sexual characteristics	5/139	223/17910	0.0300935	0.138289	0.103578	5	BCL2L1/FOXO3/MSH2/BASP1/AR	BP
FALSE	negative regulation of apoptotic signaling pathway	5/139	223/17910	0.0300935	0.138289	0.103578	5	BCL2L1/PTGS2/CLU/MUC1/AR	BP
FALSE	regulatory T cell differentiation	2/139	35/17910	0.0301076	0.138289	0.103578	2	BCL6/CR1	BP
FALSE	negative regulation of oxidoreductase activity	2/139	35/17910	0.0301076	0.138289	0.103578	2	SNCA/DRD5	BP
FALSE	chaperone-mediated protein folding	2/139	35/17910	0.0301076	0.138289	0.103578	2	CLU/DNAJB2	BP
FALSE	cellular response to alkaloid	2/139	35/17910	0.0301076	0.138289	0.103578	2	BCL2L1/CACNA1S	BP
FALSE	protein activation cascade	4/139	151/17910	0.0301562	0.138289	0.103578	4	MBL2/CLU/CR1/GP1BB	BP
FALSE	dicarboxylic acid metabolic process	3/139	87/17910	0.0302242	0.138289	0.103578	3	GLUL/SUCLA2/SLC19A1	BP
FALSE	negative regulation of response to wounding	3/139	87/17910	0.0302242	0.138289	0.103578	3	THBD/SERPINB2/TNR	BP
FALSE	regulation of locomotion	14/139	1035/17910	0.0302615	0.138289	0.103578	14	FBXO7/FOXO3/ITGB3/SORL1/GLUL/PTGS2/FLCN/NOTCH1/EGF/SELP/PECAM1/CXCL8/SNCA/TPM1	BP
FALSE	cellular response to organonitrogen compound	9/139	559/17910	0.0303479	0.138289	0.103578	9	BCL2L1/FOXO3/PTGS2/TLR6/CACNA1S/IGFBP1/SNCA/DRD5/ATP6V1G2	BP
FALSE	mitochondrial RNA catabolic process	1/139	4/17910	0.0306871	0.138289	0.103578	1	PNPT1	BP
FALSE	mitochondrial RNA 5'-end processing	1/139	4/17910	0.0306871	0.138289	0.103578	1	PNPT1	BP
FALSE	cell migration involved in endocardial cushion formation	1/139	4/17910	0.0306871	0.138289	0.103578	1	NOTCH1	BP
FALSE	negative regulation of extracellular matrix constituent secretion	1/139	4/17910	0.0306871	0.138289	0.103578	1	NOTCH1	BP
FALSE	retinal pigment epithelium development	1/139	4/17910	0.0306871	0.138289	0.103578	1	IHH	BP
FALSE	signal peptide processing	1/139	4/17910	0.0306871	0.138289	0.103578	1	FURIN	BP
FALSE	regulation of muscle atrophy	1/139	4/17910	0.0306871	0.138289	0.103578	1	FOXO3	BP
FALSE	disaccharide transport	1/139	4/17910	0.0306871	0.138289	0.103578	1	SLC45A2	BP
FALSE	sucrose transport	1/139	4/17910	0.0306871	0.138289	0.103578	1	SLC45A2	BP
FALSE	oligosaccharide transport	1/139	4/17910	0.0306871	0.138289	0.103578	1	SLC45A2	BP
FALSE	protein citrullination	1/139	4/17910	0.0306871	0.138289	0.103578	1	PADI4	BP
FALSE	peptidyl-glutamine modification	1/139	4/17910	0.0306871	0.138289	0.103578	1	TGM2	BP
FALSE	nitrogen utilization	1/139	4/17910	0.0306871	0.138289	0.103578	1	GLUL	BP
FALSE	regulation of complement activation, alternative pathway	1/139	4/17910	0.0306871	0.138289	0.103578	1	CR1	BP
FALSE	positive regulation of prostaglandin biosynthetic process	1/139	4/17910	0.0306871	0.138289	0.103578	1	PTGS2	BP
FALSE	nerve growth factor processing	1/139	4/17910	0.0306871	0.138289	0.103578	1	FURIN	BP
FALSE	neurotrophin production	1/139	4/17910	0.0306871	0.138289	0.103578	1	FURIN	BP
FALSE	regulation of muscle filament sliding	1/139	4/17910	0.0306871	0.138289	0.103578	1	TNNT2	BP
FALSE	negative regulation of immature T cell proliferation in thymus	1/139	4/17910	0.0306871	0.138289	0.103578	1	IHH	BP
FALSE	negative regulation by symbiont of host apoptotic process	1/139	4/17910	0.0306871	0.138289	0.103578	1	BCL2L1	BP
FALSE	toll-like receptor TLR6:TLR2 signaling pathway	1/139	4/17910	0.0306871	0.138289	0.103578	1	TLR6	BP
FALSE	oncostatin-M-mediated signaling pathway	1/139	4/17910	0.0306871	0.138289	0.103578	1	OSM	BP
FALSE	polyadenylation-dependent RNA catabolic process	1/139	4/17910	0.0306871	0.138289	0.103578	1	PNPT1	BP
FALSE	regulation of integrin biosynthetic process	1/139	4/17910	0.0306871	0.138289	0.103578	1	AR	BP
FALSE	positive regulation of interferon-alpha biosynthetic process	1/139	4/17910	0.0306871	0.138289	0.103578	1	TLR7	BP
FALSE	negative regulation of T-helper 2 cell differentiation	1/139	4/17910	0.0306871	0.138289	0.103578	1	BCL6	BP
FALSE	negative regulation of isotype switching	1/139	4/17910	0.0306871	0.138289	0.103578	1	BCL6	BP
FALSE	negative regulation of catecholamine metabolic process	1/139	4/17910	0.0306871	0.138289	0.103578	1	SNCA	BP
FALSE	negative regulation of dopamine metabolic process	1/139	4/17910	0.0306871	0.138289	0.103578	1	SNCA	BP
FALSE	response to cycloheximide	1/139	4/17910	0.0306871	0.138289	0.103578	1	BCL2L1	BP
FALSE	axon extension involved in regeneration	1/139	4/17910	0.0306871	0.138289	0.103578	1	TNR	BP
FALSE	sprouting of injured axon	1/139	4/17910	0.0306871	0.138289	0.103578	1	TNR	BP
FALSE	male genitalia morphogenesis	1/139	4/17910	0.0306871	0.138289	0.103578	1	AR	BP
FALSE	negative regulation of lipoprotein metabolic process	1/139	4/17910	0.0306871	0.138289	0.103578	1	ITGB3	BP
FALSE	rRNA transport	1/139	4/17910	0.0306871	0.138289	0.103578	1	PNPT1	BP
FALSE	norepinephrine uptake	1/139	4/17910	0.0306871	0.138289	0.103578	1	SNCA	BP
FALSE	negative regulation by symbiont of host programmed cell death	1/139	4/17910	0.0306871	0.138289	0.103578	1	BCL2L1	BP
FALSE	negative regulation by organism of programmed cell death in other organism involved in symbiotic interaction	1/139	4/17910	0.0306871	0.138289	0.103578	1	BCL2L1	BP
FALSE	phospholipase C-activating dopamine receptor signaling pathway	1/139	4/17910	0.0306871	0.138289	0.103578	1	DRD5	BP
FALSE	early endosome to recycling endosome transport	1/139	4/17910	0.0306871	0.138289	0.103578	1	SORL1	BP
FALSE	protein targeting to vacuole involved in autophagy	1/139	4/17910	0.0306871	0.138289	0.103578	1	CLU	BP
FALSE	cellular response to lead ion	1/139	4/17910	0.0306871	0.138289	0.103578	1	PTGS2	BP
FALSE	response to diacyl bacterial lipopeptide	1/139	4/17910	0.0306871	0.138289	0.103578	1	TLR6	BP
FALSE	cellular response to diacyl bacterial lipopeptide	1/139	4/17910	0.0306871	0.138289	0.103578	1	TLR6	BP
FALSE	positive regulation of inclusion body assembly	1/139	4/17910	0.0306871	0.138289	0.103578	1	CLU	BP
FALSE	male anatomical structure morphogenesis	1/139	4/17910	0.0306871	0.138289	0.103578	1	AR	BP
FALSE	regulation of vesicle size	1/139	4/17910	0.0306871	0.138289	0.103578	1	PICALM	BP
FALSE	positive regulation of hyaluronan biosynthetic process	1/139	4/17910	0.0306871	0.138289	0.103578	1	EGF	BP
FALSE	negative regulation of mitochondrial DNA metabolic process	1/139	4/17910	0.0306871	0.138289	0.103578	1	FLCN	BP
FALSE	negative regulation of nuclear cell cycle DNA replication	1/139	4/17910	0.0306871	0.138289	0.103578	1	BCL6	BP
FALSE	positive regulation of ER to Golgi vesicle-mediated transport	1/139	4/17910	0.0306871	0.138289	0.103578	1	SORL1	BP
FALSE	regulation of mitotic cell cycle DNA replication	1/139	4/17910	0.0306871	0.138289	0.103578	1	BCL6	BP
FALSE	regulation of G protein-coupled receptor internalization	1/139	4/17910	0.0306871	0.138289	0.103578	1	APLN	BP
FALSE	positive regulation of chemokine (C-C motif) ligand 2 secretion	1/139	4/17910	0.0306871	0.138289	0.103578	1	MBP	BP
FALSE	positive regulation of amyloid fibril formation	1/139	4/17910	0.0306871	0.138289	0.103578	1	CLU	BP
FALSE	response to water-immersion restraint stress	1/139	4/17910	0.0306871	0.138289	0.103578	1	FOXO3	BP
FALSE	negative regulation of cell proliferation involved in heart morphogenesis	1/139	4/17910	0.0306871	0.138289	0.103578	1	NOTCH1	BP
FALSE	regulation of hydrogen peroxide catabolic process	1/139	4/17910	0.0306871	0.138289	0.103578	1	SNCA	BP
FALSE	negative regulation of motor neuron apoptotic process	1/139	4/17910	0.0306871	0.138289	0.103578	1	CRLF1	BP
FALSE	cell proliferation involved in heart valve development	1/139	4/17910	0.0306871	0.138289	0.103578	1	NOTCH1	BP
FALSE	negative regulation of hemopoiesis	4/139	152/17910	0.0307909	0.138595	0.103807	4	IHH/FBXO7/NOTCH1/BCL6	BP
FALSE	epithelial cell differentiation	11/139	746/17910	0.0308389	0.138649	0.103848	11	IHH/CBR1/FURIN/TMC1/NOTCH1/PECAM1/BASP1/ACER1/KRT7/FOXN1/AR	BP
FALSE	multi-multicellular organism process	5/139	225/17910	0.0311026	0.139672	0.104614	5	THBD/FOS/IHH/PTGS2/AR	BP
FALSE	negative regulation of secretion	5/139	226/17910	0.031615	0.140805	0.105463	5	OSM/TLR6/NOTCH1/EGF/SNCA	BP
FALSE	ferric iron transport	2/139	36/17910	0.0317194	0.140805	0.105463	2	MCOLN1/ATP6V1G2	BP
FALSE	regulation of polysaccharide biosynthetic process	2/139	36/17910	0.0317194	0.140805	0.105463	2	EGF/PPP1R3F	BP
FALSE	transferrin transport	2/139	36/17910	0.0317194	0.140805	0.105463	2	MCOLN1/ATP6V1G2	BP
FALSE	regulation of digestive system process	2/139	36/17910	0.0317194	0.140805	0.105463	2	EPB41/ABCG5	BP
FALSE	negative regulation of alpha-beta T cell activation	2/139	36/17910	0.0317194	0.140805	0.105463	2	IHH/BCL6	BP
FALSE	insulin-like growth factor receptor signaling pathway	2/139	36/17910	0.0317194	0.140805	0.105463	2	IGF2R/AR	BP
FALSE	regulation of glial cell proliferation	2/139	36/17910	0.0317194	0.140805	0.105463	2	RNF10/NOTCH1	BP
FALSE	regulation of transforming growth factor beta production	2/139	36/17910	0.0317194	0.140805	0.105463	2	FURIN/PTGS2	BP
FALSE	trivalent inorganic cation transport	2/139	36/17910	0.0317194	0.140805	0.105463	2	MCOLN1/ATP6V1G2	BP
FALSE	biomineral tissue development	4/139	154/17910	0.0320839	0.142096	0.10643	4	PTGS2/NOTCH1/ALPL/PHOSPHO1	BP
FALSE	fatty acid derivative metabolic process	4/139	154/17910	0.0320839	0.142096	0.10643	4	CBR1/ACOX1/PTGES2/PTGS2	BP
FALSE	gamete generation	10/139	658/17910	0.0324634	0.143612	0.107565	10	BCL2L1/IHH/ACOX1/FOXO3/IGF2R/PTGS2/BCL6/MSH2/PROK2/AR	BP
FALSE	regulation of cellular component movement	14/139	1046/17910	0.0326776	0.144395	0.108151	14	FOXO3/ITGB3/SORL1/GLUL/PTGS2/FLCN/NOTCH1/EGF/SELP/BCL6/PECAM1/TNNT2/CXCL8/TPM1	BP
FALSE	response to corticosteroid	4/139	155/17910	0.0327422	0.144515	0.108241	4	FOS/FOXO3/PTGS2/ALPL	BP
FALSE	midbrain development	3/139	90/17910	0.0329473	0.144923	0.108547	3	MBP/CNP/BASP1	BP
FALSE	positive regulation of myeloid cell differentiation	3/139	90/17910	0.0329473	0.144923	0.108547	3	FOS/FOXO3/IL17A	BP
FALSE	bone morphogenesis	3/139	90/17910	0.0329473	0.144923	0.108547	3	IHH/ALPL/PHOSPHO1	BP
FALSE	regulation of cell cycle	15/139	1149/17910	0.0332129	0.145105	0.108684	15	TUBG1/BCL2L1/FBXO7/CEP290/PTGS2/FLCN/TGFA/NOTCH1/EGF/BCL6/MSH2/CXCL8/DUX4/MUC1/PNPT1	BP
FALSE	epithelium development	16/139	1251/17910	0.0332437	0.145105	0.108684	16	IHH/CBR1/FURIN/CEP290/TMC1/NOTCH1/TGM2/EGF/PECAM1/SIM1/BASP1/ACER1/KRT7/FOXN1/AR/CRLF1	BP
FALSE	regulation of systemic arterial blood pressure by hormone	2/139	37/17910	0.0333644	0.145105	0.108684	2	DRD5/MME	BP
FALSE	hyaluronan metabolic process	2/139	37/17910	0.0333644	0.145105	0.108684	2	LYVE1/EGF	BP
FALSE	collagen catabolic process	2/139	37/17910	0.0333644	0.145105	0.108684	2	FURIN/MMP1	BP
FALSE	sarcomere organization	2/139	37/17910	0.0333644	0.145105	0.108684	2	LDB3/TPM1	BP
FALSE	synaptic vesicle endocytosis	2/139	37/17910	0.0333644	0.145105	0.108684	2	ITSN1/SNCA	BP
FALSE	positive regulation of neurotransmitter transport	2/139	37/17910	0.0333644	0.145105	0.108684	2	SNCA/APLN	BP
FALSE	protein localization to vacuole	2/139	37/17910	0.0333644	0.145105	0.108684	2	SORL1/CLU	BP
FALSE	presynaptic endocytosis	2/139	37/17910	0.0333644	0.145105	0.108684	2	ITSN1/SNCA	BP
FALSE	negative regulation of catalytic activity	11/139	756/17910	0.0334962	0.145515	0.10899	11	GNAQ/FBXO7/FURIN/SORL1/PTGS2/NOTCH1/PICALM/TNNT2/CR1/SNCA/DRD5	BP
FALSE	cytokine secretion	5/139	230/17910	0.0337177	0.14588	0.109264	5	OSM/MBP/TLR6/IL17A/TLR1	BP
FALSE	regulation of cellular protein catabolic process	5/139	230/17910	0.0337177	0.14588	0.109264	5	FURIN/CLU/EGF/DNAJB2/MAP1A	BP
FALSE	positive regulation of lymphocyte mediated immunity	3/139	91/17910	0.0338825	0.14588	0.109264	3	HSPD1/MSH2/SH2D1A	BP
FALSE	vesicle budding from membrane	3/139	91/17910	0.0338825	0.14588	0.109264	3	TGFA/PICALM/F5	BP
FALSE	complement activation, classical pathway	3/139	91/17910	0.0338825	0.14588	0.109264	3	MBL2/CLU/CR1	BP
FALSE	cellular component assembly involved in morphogenesis	3/139	91/17910	0.0338825	0.14588	0.109264	3	IHH/LDB3/TPM1	BP
FALSE	smooth muscle cell migration	3/139	91/17910	0.0338825	0.14588	0.109264	3	ITGB3/SORL1/TPM1	BP
FALSE	positive regulation of peptide hormone secretion	3/139	91/17910	0.0338825	0.14588	0.109264	3	ITSN1/GLUL/APLN	BP
FALSE	cell cycle arrest	5/139	231/17910	0.0342567	0.147326	0.110347	5	NOTCH1/MSH2/CXCL8/MUC1/PNPT1	BP
FALSE	intrinsic apoptotic signaling pathway in response to DNA damage	3/139	92/17910	0.0348315	0.149374	0.111881	3	BCL2L1/CLU/MUC1	BP
FALSE	cell death in response to oxidative stress	3/139	92/17910	0.0348315	0.149374	0.111881	3	FBXO7/FOXO3/TLR6	BP
FALSE	negative regulation of lymphocyte mediated immunity	2/139	38/17910	0.0350422	0.149374	0.111881	2	BCL6/CR1	BP
FALSE	response to vitamin D	2/139	38/17910	0.0350422	0.149374	0.111881	2	PTGS2/ALPL	BP
FALSE	apoptotic cell clearance	2/139	38/17910	0.0350422	0.149374	0.111881	2	ITGB3/TGM2	BP
FALSE	transforming growth factor beta production	2/139	38/17910	0.0350422	0.149374	0.111881	2	FURIN/PTGS2	BP
FALSE	response to monoamine	2/139	38/17910	0.0350422	0.149374	0.111881	2	SNCA/DRD5	BP
FALSE	response to catecholamine	2/139	38/17910	0.0350422	0.149374	0.111881	2	SNCA/DRD5	BP
FALSE	cell-cell adhesion via plasma-membrane adhesion molecules	5/139	233/17910	0.0353506	0.150523	0.112741	5	MBP/PCDHGC4/CLDN6/SELP/PECAM1	BP
FALSE	Rho protein signal transduction	4/139	159/17910	0.0354544	0.150798	0.112948	4	ITSN1/FLCN/BCL6/PECAM1	BP
FALSE	leukocyte differentiation	8/139	485/17910	0.0355392	0.150993	0.113093	8	FOS/IHH/FBXO7/BCL6/MSH2/CR1/IL17A/FOXN1	BP
FALSE	response to cAMP	3/139	93/17910	0.0357941	0.151742	0.113655	3	THBD/FOS/PNPT1	BP
FALSE	regulation of protein localization to plasma membrane	3/139	93/17910	0.0357941	0.151742	0.113655	3	BCL2L1/PICALM/AR	BP
FALSE	regulation of acute inflammatory response	4/139	160/17910	0.0361522	0.152203	0.114	4	OSM/PTGS2/CLU/CR1	BP
FALSE	neurotransmitter uptake	2/139	39/17910	0.0367522	0.152203	0.114	2	GLUL/SNCA	BP
FALSE	response to pH	2/139	39/17910	0.0367522	0.152203	0.114	2	MCOLN1/ACER1	BP
FALSE	negative regulation of Notch signaling pathway	2/139	39/17910	0.0367522	0.152203	0.114	2	EGF/BCL6	BP
FALSE	regulation of catecholamine secretion	2/139	39/17910	0.0367522	0.152203	0.114	2	KCNA2/SNCA	BP
FALSE	digestive system process	3/139	94/17910	0.0367704	0.152203	0.114	3	EPB41/ABCG5/NPC1L1	BP
FALSE	regulation of carbohydrate biosynthetic process	3/139	94/17910	0.0367704	0.152203	0.114	3	EGF/SNCA/PPP1R3F	BP
FALSE	oligodendrocyte differentiation	3/139	94/17910	0.0367704	0.152203	0.114	3	CNP/NOTCH1/CLU	BP
FALSE	vascular process in circulatory system	4/139	161/17910	0.036858	0.152203	0.114	4	GCH1/PTGS2/APLN/DRD5	BP
FALSE	response to unfolded protein	4/139	161/17910	0.036858	0.152203	0.114	4	HSPD1/IGFBP1/DNAJB2/CXCL8	BP
FALSE	movement of cell or subcellular component	23/139	2012/17910	0.0368643	0.152203	0.114	23	THBD/TREM1/FOXO3/ITGB3/SORL1/GLUL/PTGS2/FLCN/NOTCH1/EGF/SELP/BCL6/SSTR4/PECAM1/TNNT2/DES/MAP1A/CXCL8/IL17A/TNR/TPM1/FOXN1/MMP1	BP
FALSE	regulation of lymphocyte activation	7/139	401/17910	0.0370411	0.152203	0.114	7	IHH/FBXO7/HSPD1/BCL6/MSH2/CR1/FOXN1	BP
FALSE	regulation of cell division	4/139	162/17910	0.0375717	0.152203	0.114	4	OSM/BCL2L1/FLCN/TGFA	BP
FALSE	peptide secretion	9/139	582/17910	0.037756	0.152203	0.114	9	OSM/MBP/ITSN1/GLUL/TLR6/SLC25A4/APLN/IL17A/TLR1	BP
FALSE	positive regulation of cellular protein localization	6/139	318/17910	0.03783	0.152203	0.114	6	EPB41/CEP290/SORL1/PTGS2/EGF/MAP1A	BP
FALSE	mitochondrial RNA 3'-end processing	1/139	5/17910	0.0382117	0.152203	0.114	1	PNPT1	BP
FALSE	conditioned taste aversion	1/139	5/17910	0.0382117	0.152203	0.114	1	FOS	BP
FALSE	growth involved in heart morphogenesis	1/139	5/17910	0.0382117	0.152203	0.114	1	NOTCH1	BP
FALSE	succinyl-CoA metabolic process	1/139	5/17910	0.0382117	0.152203	0.114	1	SUCLA2	BP
FALSE	androgen catabolic process	1/139	5/17910	0.0382117	0.152203	0.114	1	HSD17B6	BP
FALSE	thorax and anterior abdomen determination	1/139	5/17910	0.0382117	0.152203	0.114	1	BASP1	BP
FALSE	response to iron(II) ion	1/139	5/17910	0.0382117	0.152203	0.114	1	SNCA	BP
FALSE	positive regulation of platelet activation	1/139	5/17910	0.0382117	0.152203	0.114	1	SELP	BP
FALSE	negative regulation of sequestering of triglyceride	1/139	5/17910	0.0382117	0.152203	0.114	1	ABHD5	BP
FALSE	regulation of intestinal cholesterol absorption	1/139	5/17910	0.0382117	0.152203	0.114	1	ABCG5	BP
FALSE	transepithelial chloride transport	1/139	5/17910	0.0382117	0.152203	0.114	1	BEST1	BP
FALSE	positive regulation of interleukin-23 production	1/139	5/17910	0.0382117	0.152203	0.114	1	IL17A	BP
FALSE	regulation of mast cell cytokine production	1/139	5/17910	0.0382117	0.152203	0.114	1	BCL6	BP
FALSE	regulation of low-density lipoprotein particle receptor catabolic process	1/139	5/17910	0.0382117	0.152203	0.114	1	FURIN	BP
FALSE	negative regulation of transforming growth factor beta1 production	1/139	5/17910	0.0382117	0.152203	0.114	1	FURIN	BP
FALSE	negative regulation of immature T cell proliferation	1/139	5/17910	0.0382117	0.152203	0.114	1	IHH	BP
FALSE	negative regulation of toll-like receptor 2 signaling pathway	1/139	5/17910	0.0382117	0.152203	0.114	1	TLR6	BP
FALSE	somatostatin receptor signaling pathway	1/139	5/17910	0.0382117	0.152203	0.114	1	SSTR4	BP
FALSE	somatostatin signaling pathway	1/139	5/17910	0.0382117	0.152203	0.114	1	SSTR4	BP
FALSE	maintenance of DNA repeat elements	1/139	5/17910	0.0382117	0.152203	0.114	1	MSH2	BP
FALSE	protein K27-linked ubiquitination	1/139	5/17910	0.0382117	0.152203	0.114	1	UBE2T	BP
FALSE	integrin biosynthetic process	1/139	5/17910	0.0382117	0.152203	0.114	1	AR	BP
FALSE	positive regulation of isotype switching to IgA isotypes	1/139	5/17910	0.0382117	0.152203	0.114	1	MSH2	BP
FALSE	positive regulation of corticotropin secretion	1/139	5/17910	0.0382117	0.152203	0.114	1	APLN	BP
FALSE	modulation by symbiont of host apoptotic process	1/139	5/17910	0.0382117	0.152203	0.114	1	BCL2L1	BP
FALSE	tube lumen cavitation	1/139	5/17910	0.0382117	0.152203	0.114	1	TGM2	BP
FALSE	salivary gland cavitation	1/139	5/17910	0.0382117	0.152203	0.114	1	TGM2	BP
FALSE	positive regulation of fibroblast growth factor production	1/139	5/17910	0.0382117	0.152203	0.114	1	PTGS2	BP
FALSE	positive regulation of hydrogen peroxide-mediated programmed cell death	1/139	5/17910	0.0382117	0.152203	0.114	1	FOXO3	BP
FALSE	negative regulation of intrinsic apoptotic signaling pathway in response to osmotic stress	1/139	5/17910	0.0382117	0.152203	0.114	1	PTGS2	BP
FALSE	positive regulation of apoptotic process involved in morphogenesis	1/139	5/17910	0.0382117	0.152203	0.114	1	NOTCH1	BP
FALSE	regulation of protein localization to microtubule	1/139	5/17910	0.0382117	0.152203	0.114	1	MAP1A	BP
FALSE	negative regulation of protein localization to microtubule	1/139	5/17910	0.0382117	0.152203	0.114	1	MAP1A	BP
FALSE	positive regulation of oxidative stress-induced neuron death	1/139	5/17910	0.0382117	0.152203	0.114	1	TLR6	BP
FALSE	regulation of chemokine (C-C motif) ligand 2 secretion	1/139	5/17910	0.0382117	0.152203	0.114	1	MBP	BP
FALSE	folate import across plasma membrane	1/139	5/17910	0.0382117	0.152203	0.114	1	SLC19A1	BP
FALSE	regulation of intestinal lipid absorption	1/139	5/17910	0.0382117	0.152203	0.114	1	ABCG5	BP
FALSE	positive regulation of protein localization to cell cortex	1/139	5/17910	0.0382117	0.152203	0.114	1	EPB41	BP
FALSE	regulation of interleukin-17 secretion	1/139	5/17910	0.0382117	0.152203	0.114	1	OSM	BP
FALSE	negative regulation of amyloid fibril formation	1/139	5/17910	0.0382117	0.152203	0.114	1	CLU	BP
FALSE	positive regulation of miRNA metabolic process	1/139	5/17910	0.0382117	0.152203	0.114	1	PNPT1	BP
FALSE	regulation of motor neuron apoptotic process	1/139	5/17910	0.0382117	0.152203	0.114	1	CRLF1	BP
FALSE	positive regulation of endocytic recycling	1/139	5/17910	0.0382117	0.152203	0.114	1	SORL1	BP
FALSE	regulation of protein transport	10/139	677/17910	0.0382595	0.152203	0.114	10	OSM/MBP/CEP290/SORL1/GLUL/PTGS2/TLR6/SLC25A4/IL17A/TLR1	BP
FALSE	regulation of nervous system development	12/139	870/17910	0.0382674	0.152203	0.114	12	RNF10/FBXO7/PCP4/FOXO3/ITSN1/SORL1/NOTCH1/EGF/BCL6/SNCA/TNR/MME	BP
FALSE	positive regulation of cell activation	6/139	319/17910	0.0383188	0.15225	0.114035	6	IHH/TLR6/HSPD1/SELP/BCL6/MSH2	BP
FALSE	negative regulation of adaptive immune response based on somatic recombination of immune receptors built from immunoglobulin superfamily domains	2/139	40/17910	0.0384937	0.152474	0.114203	2	BCL6/CR1	BP
FALSE	regulation of pri-miRNA transcription by RNA polymerase II	2/139	40/17910	0.0384937	0.152474	0.114203	2	FOS/APLN	BP
FALSE	positive regulation of signaling receptor activity	2/139	40/17910	0.0384937	0.152474	0.114203	2	TGFA/EGF	BP
FALSE	fatty acid derivative biosynthetic process	3/139	96/17910	0.0387638	0.153387	0.114887	3	CBR1/PTGES2/PTGS2	BP
FALSE	cellular response to stress	22/139	1914/17910	0.0388803	0.15369	0.115114	22	BCL2L1/WDR45/FOS/FBXO7/GCH1/FOXO3/GLUL/PTGS2/TLR6/NOTCH1/IGFBP1/CLU/BCL6/MSH2/CXCL8/SNCA/NPC1L1/TNR/MUC1/TPM1/UBE2T/PNPT1	BP
FALSE	regulation of cell differentiation	21/139	1808/17910	0.0393382	0.155342	0.116351	21	OSM/FOS/IHH/RNF10/FBXO7/PCP4/FOXO3/ITGB3/ITSN1/SORL1/PTGS2/FLCN/NOTCH1/BCL6/CR1/IL17A/TNR/MME/FOXN1/AR/MBNL3	BP
FALSE	cellular response to reactive oxygen species	4/139	165/17910	0.0397604	0.156688	0.117359	4	FOS/GCH1/FOXO3/TPM1	BP
FALSE	regulation of chromatin organization	4/139	165/17910	0.0397604	0.156688	0.117359	4	FLCN/BCL6/SNCA/MUC1	BP
FALSE	neurotransmitter transport	5/139	241/17910	0.0399417	0.156922	0.117535	5	SLC6A8/GLUL/SNCA/APLN/SYN1	BP
FALSE	regulation of protein kinase B signaling	5/139	241/17910	0.0399417	0.156922	0.117535	5	OSM/ITSN1/FLCN/TGFA/EGF	BP
FALSE	organic hydroxy compound biosynthetic process	5/139	241/17910	0.0399417	0.156922	0.117535	5	SLC45A2/GCH1/SNCA/NPC1L1/ACER1	BP
FALSE	regulation of polysaccharide metabolic process	2/139	41/17910	0.0402661	0.157397	0.11789	2	EGF/PPP1R3F	BP
FALSE	developmental pigmentation	2/139	41/17910	0.0402661	0.157397	0.11789	2	SLC45A2/IHH	BP
FALSE	catecholamine secretion	2/139	41/17910	0.0402661	0.157397	0.11789	2	KCNA2/SNCA	BP
FALSE	brown fat cell differentiation	2/139	41/17910	0.0402661	0.157397	0.11789	2	PTGS2/LRG1	BP
FALSE	negative regulation of vascular smooth muscle cell proliferation	2/139	41/17910	0.0402661	0.157397	0.11789	2	APLN/TPM1	BP
FALSE	transmembrane receptor protein serine/threonine kinase signaling pathway	6/139	323/17910	0.0403142	0.157425	0.117911	6	FOS/FURIN/FLCN/NOTCH1/SOST/LRG1	BP
FALSE	ureteric bud development	3/139	98/17910	0.0408113	0.158884	0.119004	3	SIM1/BASP1/CRLF1	BP
FALSE	immunoglobulin production	3/139	98/17910	0.0408113	0.158884	0.119004	3	HSPD1/BCL6/MSH2	BP
FALSE	alpha-amino acid catabolic process	3/139	98/17910	0.0408113	0.158884	0.119004	3	GLUL/PADI4/FAH	BP
FALSE	positive regulation of MAPK cascade	8/139	499/17910	0.0409093	0.159105	0.11917	8	OSM/TLR6/TGFA/NOTCH1/EGF/SSTR4/PROK2/AR	BP
FALSE	muscle cell proliferation	5/139	243/17910	0.0411436	0.159856	0.119732	5	PTGS2/NOTCH1/TGM2/APLN/TPM1	BP
FALSE	multi-organism reproductive process	13/139	980/17910	0.0412938	0.160278	0.120048	13	BCL2L1/THBD/FOS/IHH/ACOX1/FOXO3/IGF2R/PTGS2/BCL6/MSH2/PROK2/DRD5/AR	BP
FALSE	lymphocyte differentiation	6/139	325/17910	0.0413362	0.160281	0.120051	6	IHH/FBXO7/BCL6/MSH2/CR1/FOXN1	BP
FALSE	polysaccharide metabolic process	3/139	99/17910	0.0418552	0.161483	0.120951	3	EGF/MGAM/PPP1R3F	BP
FALSE	regulation of Notch signaling pathway	3/139	99/17910	0.0418552	0.161483	0.120951	3	NOTCH1/EGF/BCL6	BP
FALSE	mesonephric epithelium development	3/139	99/17910	0.0418552	0.161483	0.120951	3	SIM1/BASP1/CRLF1	BP
FALSE	mesonephric tubule development	3/139	99/17910	0.0418552	0.161483	0.120951	3	SIM1/BASP1/CRLF1	BP
TRUE	plasma membrane part	44/141	2283/18675	1.95872e-09	9.34312e-07	6.06174e-07	44	LYVE1/ANK1/GABARAPL1/SCN4A/MCOLN1/THBD/EPB41/CLDN6/SLC6A8/IGF2R/ITGB3/LITAF/SORL1/PTGS2/SLC25A4/CACNA1S/TMC1/SLC2A3/TGFA/NOTCH1/TGM2/KCNQ4/ABCC3/SELP/PICALM/KCNA2/PECAM1/BEST1/ABCG5/MGAM/NRGN/CR1/IL17A/NPC1L1/TLR1/GRIN2A/DRD5/GP1BB/MUC1/SLC19A1/SLC12A3/TPM1/MME/ABCC6	CC
TRUE	whole membrane	34/141	1586/18675	1.79346e-08	3.85249e-06	2.49947e-06	34	SLC45A2/GABARAPL1/BCL2L1/MCOLN1/THBD/GNAQ/ACOX1/FURIN/FOXO3/IGF2R/CNP/ITGB3/LITAF/SORL1/PTGS2/TLR6/SLC2A3/TGFA/EGF/SELP/PICALM/PECAM1/MGAM/NRGN/CR1/SNCA/TLR1/TNR/HSD17B6/TLR7/SYN1/FCGR2A/MME/WDFY3	CC
TRUE	cytoplasmic vesicle part	32/141	1450/18675	2.65667e-08	3.85249e-06	2.49947e-06	32	SLC45A2/GABARAPL1/BCL2L1/MCOLN1/PTGES2/FURIN/IGF2R/ITGB3/LITAF/CEP290/SORL1/TLR6/SLC2A3/TGFA/CLU/EGF/SELP/PICALM/PECAM1/MGAM/NRGN/CR1/SNCA/NPC1L1/TLR1/HSD17B6/TLR7/SYN1/LRG1/FCGR2A/MME/F5	CC
TRUE	cytoplasmic vesicle membrane	22/141	735/18675	3.29614e-08	3.85249e-06	2.49947e-06	22	SLC45A2/GABARAPL1/BCL2L1/MCOLN1/IGF2R/ITGB3/TLR6/SLC2A3/TGFA/EGF/SELP/PICALM/PECAM1/MGAM/NRGN/CR1/SNCA/NPC1L1/TLR1/SYN1/FCGR2A/MME	CC
TRUE	vesicle membrane	22/141	754/18675	5.1698e-08	3.85249e-06	2.49947e-06	22	SLC45A2/GABARAPL1/BCL2L1/MCOLN1/IGF2R/ITGB3/TLR6/SLC2A3/TGFA/EGF/SELP/PICALM/PECAM1/MGAM/NRGN/CR1/SNCA/NPC1L1/TLR1/SYN1/FCGR2A/MME	CC
TRUE	cytoplasmic vesicle	40/141	2179/18675	5.4437e-08	3.85249e-06	2.49947e-06	40	TUBG1/SLC45A2/GABARAPL1/BCL2L1/MCOLN1/PTGES2/GCH1/FURIN/IGF2R/CNP/ITGB3/LITAF/CEP290/ITSN1/SORL1/TLR6/SLC2A3/TGFA/HSPD1/CLU/EGF/SELP/PICALM/PECAM1/MGAM/NRGN/CR1/SNCA/NPC1L1/TLR1/GRIN2A/HSD17B6/TLR7/SYN1/LRG1/FCGR2A/MAGEL2/MME/F5/ATP6V1G2	CC
TRUE	intracellular vesicle	40/141	2182/18675	5.65355e-08	3.85249e-06	2.49947e-06	40	TUBG1/SLC45A2/GABARAPL1/BCL2L1/MCOLN1/PTGES2/GCH1/FURIN/IGF2R/CNP/ITGB3/LITAF/CEP290/ITSN1/SORL1/TLR6/SLC2A3/TGFA/HSPD1/CLU/EGF/SELP/PICALM/PECAM1/MGAM/NRGN/CR1/SNCA/NPC1L1/TLR1/GRIN2A/HSD17B6/TLR7/SYN1/LRG1/FCGR2A/MAGEL2/MME/F5/ATP6V1G2	CC
TRUE	bounding membrane of organelle	36/141	1955/18675	2.90629e-07	1.73287e-05	1.12428e-05	36	SLC45A2/GABARAPL1/BCL2L1/MCOLN1/THBD/GNAQ/ACOX1/PTGES2/FURIN/FOXO3/IGF2R/CNP/ITGB3/LITAF/SORL1/TLR6/SLC2A3/TGFA/NOTCH1/EGF/SELP/PICALM/PECAM1/MGAM/NRGN/CR1/SNCA/TLR1/DRD5/HSD17B6/TLR7/SYN1/FCGR2A/MME/WDFY3/F5	CC
TRUE	vesicle	54/141	3756/18675	4.5899e-07	2.43265e-05	1.57828e-05	54	LYVE1/TUBG1/SLC45A2/GABARAPL1/BCL2L1/MCOLN1/HBS1L/GNAQ/CBR1/PTGES2/GCH1/FURIN/IGF2R/CNP/ITGB3/LITAF/CEP290/ITSN1/SORL1/GLUL/TLR6/SLC2A3/TGFA/TGM2/HSPD1/CLU/EGF/SUCLA2/SELP/PICALM/PECAM1/MGAM/NRGN/DES/ALPL/CR1/SNCA/FAH/NPC1L1/TLR1/BASP1/GRIN2A/HSD17B6/TLR7/SYN1/MUC1/LRG1/FCGR2A/MAGEL2/KRT7/SLC12A3/MME/F5/ATP6V1G2	CC
TRUE	organelle membrane	43/141	2734/18675	1.15263e-06	5.49803e-05	3.56708e-05	43	SLC45A2/GABARAPL1/BCL2L1/MCOLN1/THBD/GNAQ/ACOX1/PTGES2/GCH1/FURIN/FOXO3/IGF2R/CNP/ITGB3/LITAF/SORL1/TLR6/SLC25A4/SLC2A3/TGFA/NOTCH1/HSPD1/CLU/EGF/SELP/PICALM/PECAM1/DNAJB2/MGAM/NRGN/CR1/DUX4/SNCA/NPC1L1/TLR1/DRD5/HSD17B6/TLR7/SYN1/FCGR2A/MME/WDFY3/F5	CC
FALSE	endomembrane system	57/141	4213/18675	1.42195e-06	6.16609e-05	4.00051e-05	57	TUBG1/ANK1/COL9A1/GABARAPL1/BCL2L1/MCOLN1/FOS/GNAQ/PTGES2/GCH1/FURIN/IGF2R/UGT1A6/ITGB3/LITAF/CEP290/ITSN1/SORL1/GLUL/PTGS2/TLR6/SLC2A3/TGFA/NOTCH1/TGM2/HSPD1/IGFBP1/SHISA2/CLU/SOST/EGF/SELP/BCL6/PICALM/KCNA2/PECAM1/DNAJB2/MGAM/NRGN/CR1/DUX4/SNCA/TLR1/GRIN2A/HSD17B6/TLR7/SYN1/MUC1/LRG1/ACER1/FCGR2A/MAGEL2/MME/WDFY3/ABCC6/F5/PNPT1	CC
FALSE	cell projection	34/141	1917/18675	1.61327e-06	6.41275e-05	4.16054e-05	34	TUBG1/ANK1/GABARAPL1/FRMPD4/MCOLN1/FOS/TSHZ3/GNAQ/FBXO7/GCH1/CNP/ITGB3/CEP290/ITSN1/GLUL/PTGS2/LDB3/FLCN/TMC1/SLC2A3/CLU/RPGRIP1/KCNA2/NRGN/MAP1A/SNCA/NPC1L1/BASP1/GRIN2A/DRD5/SYN1/TPM1/MME/WDFY3	CC
FALSE	neuron projection	24/141	1091/18675	2.09065e-06	7.1657e-05	4.64905e-05	24	ANK1/GABARAPL1/FRMPD4/FOS/TSHZ3/GNAQ/FBXO7/GCH1/CEP290/ITSN1/GLUL/PTGS2/TMC1/CLU/RPGRIP1/KCNA2/NRGN/MAP1A/SNCA/BASP1/GRIN2A/SYN1/MME/WDFY3	CC
FALSE	neuron part	29/141	1500/18675	2.10314e-06	7.1657e-05	4.64905e-05	29	ANK1/GABARAPL1/BCL2L1/FRMPD4/FOS/TSHZ3/EPB41/GNAQ/FBXO7/GCH1/CEP290/ITSN1/GLUL/PTGS2/TMC1/SLC2A3/CLU/RPGRIP1/PICALM/KCNA2/NRGN/MAP1A/SNCA/BASP1/GRIN2A/SYN1/S100A5/MME/WDFY3	CC
FALSE	cell surface	18/141	667/18675	2.87466e-06	9.14141e-05	5.93087e-05	18	MBL2/THBD/MBP/FURIN/IGF2R/ITGB3/TMC1/TGFA/HSPD1/CLU/SELP/PICALM/PECAM1/CR1/IL17A/TNR/GRIN2A/MME	CC
FALSE	plasma membrane region	24/141	1130/18675	3.83264e-06	0.000114261	7.41314e-05	24	ANK1/GABARAPL1/THBD/EPB41/CLDN6/SLC6A8/ITGB3/PTGS2/TGFA/NOTCH1/KCNQ4/PICALM/KCNA2/BEST1/ABCG5/MGAM/NRGN/NPC1L1/GRIN2A/DRD5/SLC19A1/SLC12A3/TPM1/ABCC6	CC
FALSE	intrinsic component of plasma membrane	25/141	1231/18675	5.14754e-06	0.000140495	9.11521e-05	25	LYVE1/SCN4A/MCOLN1/THBD/SLC6A8/IGF2R/ITGB3/SORL1/SLC25A4/TMC1/SLC2A3/TGM2/ABCC3/SELP/KCNA2/ABCG5/CR1/NPC1L1/GRIN2A/DRD5/GP1BB/MUC1/SLC19A1/SLC12A3/MME	CC
FALSE	platelet alpha granule	7/141	91/18675	5.74579e-06	0.000140495	9.11521e-05	7	ITGB3/CLU/EGF/SELP/PECAM1/SNCA/F5	CC
FALSE	integral component of plasma membrane	24/141	1158/18675	5.81457e-06	0.000140495	9.11521e-05	24	LYVE1/SCN4A/MCOLN1/THBD/SLC6A8/IGF2R/ITGB3/SORL1/SLC25A4/TMC1/SLC2A3/ABCC3/SELP/KCNA2/ABCG5/CR1/NPC1L1/GRIN2A/DRD5/GP1BB/MUC1/SLC19A1/SLC12A3/MME	CC
FALSE	secretory vesicle	21/141	923/18675	5.89078e-06	0.000140495	9.11521e-05	21	BCL2L1/PTGES2/IGF2R/ITGB3/CEP290/SLC2A3/HSPD1/CLU/EGF/SELP/PICALM/PECAM1/MGAM/CR1/SNCA/GRIN2A/SYN1/LRG1/FCGR2A/MME/F5	CC
FALSE	plasma membrane bounded cell projection	32/141	1854/18675	6.28369e-06	0.00014273	9.26018e-05	32	TUBG1/ANK1/GABARAPL1/FRMPD4/FOS/TSHZ3/GNAQ/FBXO7/GCH1/CNP/ITGB3/CEP290/ITSN1/GLUL/PTGS2/LDB3/FLCN/TMC1/CLU/RPGRIP1/KCNA2/NRGN/MAP1A/SNCA/NPC1L1/BASP1/GRIN2A/DRD5/SYN1/TPM1/MME/WDFY3	CC
FALSE	platelet alpha granule membrane	4/141	17/18675	6.8662e-06	0.000148872	9.65868e-05	4	ITGB3/SELP/PECAM1/SNCA	CC
FALSE	extracellular region	55/141	4295/18675	1.40473e-05	0.00029133	0.000189012	55	LYVE1/OSM/COL9A1/MBL2/HBS1L/THBD/TREM1/IHH/CXCL5/GNAQ/CBR1/PTGES2/FURIN/IGF2R/CNP/ITGB3/IFNA4/CEP290/SORL1/GLUL/SLC2A3/TGFA/NOTCH1/TGM2/HSPD1/IGFBP1/CLU/SOST/EGF/SUCLA2/SELP/IRF2BPL/PECAM1/PROK2/MGAM/DES/ALPL/CR1/CXCL8/PHOSPHO1/SNCA/APLN/IL17A/FAH/SERPINB2/TNR/BASP1/MUC1/LRG1/KRT7/SLC12A3/MME/MMP1/CRLF1/F5	CC
FALSE	cell projection part	24/141	1308/18675	4.30527e-05	0.000821446	0.000532948	24	TUBG1/ANK1/GABARAPL1/FRMPD4/TSHZ3/GNAQ/GCH1/ITGB3/CEP290/ITSN1/GLUL/TMC1/CLU/RPGRIP1/KCNA2/NRGN/MAP1A/SNCA/NPC1L1/BASP1/DRD5/SYN1/TPM1/MME	CC
FALSE	plasma membrane bounded cell projection part	24/141	1308/18675	4.30527e-05	0.000821446	0.000532948	24	TUBG1/ANK1/GABARAPL1/FRMPD4/TSHZ3/GNAQ/GCH1/ITGB3/CEP290/ITSN1/GLUL/TMC1/CLU/RPGRIP1/KCNA2/NRGN/MAP1A/SNCA/NPC1L1/BASP1/DRD5/SYN1/TPM1/MME	CC
FALSE	extracellular region part	44/141	3312/18675	6.73472e-05	0.00123556	0.000801623	44	LYVE1/OSM/COL9A1/MBL2/HBS1L/THBD/IHH/GNAQ/CBR1/FURIN/IGF2R/CNP/ITGB3/SORL1/GLUL/SLC2A3/TGFA/TGM2/HSPD1/CLU/SOST/EGF/SUCLA2/SELP/IRF2BPL/PECAM1/MGAM/DES/ALPL/CR1/PHOSPHO1/SNCA/IL17A/FAH/TNR/BASP1/MUC1/LRG1/KRT7/SLC12A3/MME/MMP1/CRLF1/F5	CC
FALSE	secretory granule membrane	10/141	293/18675	7.84755e-05	0.0013864	0.000899485	10	IGF2R/ITGB3/SLC2A3/SELP/PECAM1/MGAM/CR1/SNCA/FCGR2A/MME	CC
FALSE	secretory granule	17/141	806/18675	0.000124302	0.00211757	0.00137386	17	PTGES2/IGF2R/ITGB3/CEP290/SLC2A3/HSPD1/CLU/EGF/SELP/PECAM1/MGAM/CR1/SNCA/LRG1/FCGR2A/MME/F5	CC
FALSE	neuron projection terminus	6/141	120/18675	0.000300366	0.00494049	0.00320535	6	GCH1/ITSN1/GLUL/KCNA2/SNCA/MME	CC
FALSE	transport vesicle	10/141	349/18675	0.000323797	0.00514837	0.00334022	10	BCL2L1/FURIN/IGF2R/TGFA/PICALM/NRGN/SNCA/GRIN2A/SYN1/MME	CC
FALSE	inclusion body	5/141	81/18675	0.000369443	0.00554242	0.00359587	5	FBXO7/CLU/PICALM/SNCA/WDFY3	CC
FALSE	receptor complex	9/141	292/18675	0.00038176	0.00554242	0.00359587	9	MCOLN1/ITGB3/TLR6/NOTCH1/HSPD1/ABCG5/TLR1/GRIN2A/TLR7	CC
FALSE	somatodendritic compartment	15/141	724/18675	0.000383438	0.00554242	0.00359587	15	GABARAPL1/FRMPD4/ITSN1/GLUL/SLC2A3/CLU/PICALM/KCNA2/NRGN/MAP1A/SNCA/SYN1/S100A5/MME/WDFY3	CC
FALSE	extracellular space	39/141	3051/18675	0.000460415	0.00645935	0.00419077	39	LYVE1/OSM/MBL2/HBS1L/THBD/GNAQ/CBR1/FURIN/IGF2R/CNP/ITGB3/SORL1/GLUL/SLC2A3/TGFA/TGM2/HSPD1/CLU/SOST/EGF/SUCLA2/SELP/IRF2BPL/PECAM1/MGAM/DES/ALPL/CR1/SNCA/IL17A/FAH/BASP1/MUC1/LRG1/KRT7/SLC12A3/MME/CRLF1/F5	CC
FALSE	extracellular membrane-bounded organelle	2/141	5/18675	0.000557662	0.00738902	0.00479394	2	ALPL/PHOSPHO1	CC
FALSE	neurofibrillary tangle	2/141	5/18675	0.000557662	0.00738902	0.00479394	2	CLU/PICALM	CC
FALSE	cell body	12/141	522/18675	0.000609683	0.00785997	0.00509948	12	GABARAPL1/ITSN1/GLUL/SLC2A3/PICALM/KCNA2/NRGN/MAP1A/SNCA/S100A5/MME/WDFY3	CC
FALSE	contractile fiber part	7/141	192/18675	0.000645313	0.00800734	0.00519509	7	ANK1/LDB3/CACNA1S/PECAM1/TNNT2/DES/TPM1	CC
FALSE	axon	12/141	527/18675	0.00066285	0.00800734	0.00519509	12	ANK1/TSHZ3/ITSN1/GLUL/KCNA2/NRGN/MAP1A/SNCA/BASP1/SYN1/MME/WDFY3	CC
FALSE	neuronal cell body	11/141	454/18675	0.000671475	0.00800734	0.00519509	11	ITSN1/GLUL/SLC2A3/PICALM/KCNA2/NRGN/MAP1A/SNCA/S100A5/MME/WDFY3	CC
FALSE	extracellular organelle	30/141	2187/18675	0.000811188	0.00943747	0.00612296	30	LYVE1/HBS1L/GNAQ/CBR1/FURIN/IGF2R/CNP/ITGB3/SORL1/GLUL/SLC2A3/TGM2/HSPD1/CLU/EGF/SUCLA2/PECAM1/MGAM/DES/ALPL/CR1/PHOSPHO1/FAH/BASP1/MUC1/LRG1/KRT7/SLC12A3/MME/F5	CC
FALSE	coated vesicle	8/141	261/18675	0.000836646	0.00950191	0.00616476	8	FURIN/IGF2R/TGFA/HSPD1/EGF/PICALM/NRGN/F5	CC
FALSE	trans-Golgi network transport vesicle	3/141	26/18675	0.000964505	0.0106993	0.0069416	3	FURIN/IGF2R/NRGN	CC
FALSE	contractile fiber	7/141	209/18675	0.001061	0.0115022	0.00746254	7	ANK1/LDB3/CACNA1S/PECAM1/TNNT2/DES/TPM1	CC
FALSE	cardiac myofibril	2/141	7/18675	0.00115952	0.0121779	0.00790091	2	TNNT2/DES	CC
FALSE	Golgi apparatus	22/141	1441/18675	0.00117439	0.0121779	0.00790091	22	GABARAPL1/PTGES2/FURIN/IGF2R/LITAF/SORL1/TLR6/TGFA/NOTCH1/IGFBP1/CLU/SOST/BCL6/PICALM/DUX4/SNCA/TLR1/TLR7/SYN1/MUC1/MME/F5	CC
FALSE	nuclear envelope	10/141	420/18675	0.00134289	0.0136289	0.00884235	10	BCL2L1/GNAQ/GCH1/IGF2R/ITSN1/SORL1/DNAJB2/DUX4/SNCA/WDFY3	CC
FALSE	synapse	18/141	1091/18675	0.00145905	0.0144311	0.00936278	18	ANK1/BCL2L1/FRMPD4/EPB41/SLC6A8/ITGB3/ITSN1/GLUL/CLU/PICALM/KCNA2/NRGN/DES/SNCA/TNR/GRIN2A/SYN1/MME	CC
FALSE	clathrin-coated vesicle membrane	5/141	110/18675	0.00148244	0.0144311	0.00936278	5	IGF2R/TGFA/EGF/PICALM/NRGN	CC
FALSE	exocytic vesicle	6/141	166/18675	0.0016447	0.0156904	0.0101798	6	BCL2L1/PICALM/SNCA/GRIN2A/SYN1/MME	CC
FALSE	extracellular vesicle	29/141	2185/18675	0.00168297	0.0157407	0.0102125	29	LYVE1/HBS1L/GNAQ/CBR1/FURIN/IGF2R/CNP/ITGB3/SORL1/GLUL/SLC2A3/TGM2/HSPD1/CLU/EGF/SUCLA2/PECAM1/MGAM/DES/ALPL/CR1/FAH/BASP1/MUC1/LRG1/KRT7/SLC12A3/MME/F5	CC
FALSE	endoplasmic reticulum	25/141	1785/18675	0.00178451	0.0163694	0.0106203	25	ANK1/COL9A1/GABARAPL1/BCL2L1/FOS/FURIN/UGT1A6/SORL1/GLUL/PTGS2/TGFA/NOTCH1/TGM2/IGFBP1/SHISA2/CLU/KCNA2/SNCA/GRIN2A/HSD17B6/TLR7/ACER1/ABCC6/F5/PNPT1	CC
FALSE	nuclear envelope lumen	2/141	9/18675	0.00196813	0.0173852	0.0112793	2	IGF2R/SORL1	CC
FALSE	spectrin-associated cytoskeleton	2/141	9/18675	0.00196813	0.0173852	0.0112793	2	ANK1/EPB41	CC
FALSE	sarcomere	6/141	174/18675	0.00208605	0.0180918	0.0117378	6	ANK1/LDB3/CACNA1S/TNNT2/DES/TPM1	CC
FALSE	vacuolar membrane	9/141	382/18675	0.00249843	0.0209852	0.013615	9	GABARAPL1/MCOLN1/THBD/GNAQ/IGF2R/LITAF/EGF/TLR7/WDFY3	CC
FALSE	non-motile cilium	5/141	124/18675	0.00250767	0.0209852	0.013615	5	TUBG1/GNAQ/CEP290/RPGRIP1/DRD5	CC
FALSE	clathrin-coated vesicle	6/141	182/18675	0.0026116	0.0214781	0.0139348	6	FURIN/IGF2R/TGFA/EGF/PICALM/NRGN	CC
FALSE	intrinsic component of membrane	53/141	4976/18675	0.00280353	0.0226659	0.0147054	53	PIRT/LYVE1/SLC45A2/SCN4A/BCL2L1/MCOLN1/THBD/TREM1/PTGES2/CLDN6/SLC6A8/IGF2R/UGT1A6/ITGB3/SORL1/SLC25A4/CACNA1S/TMC1/SLC2A3/TGFA/NOTCH1/TGM2/HSPD1/SHISA2/EGF/ABCC3/SELP/PICALM/KCNA2/GPR89B/PECAM1/BEST1/OR4A15/ABCG5/MGAM/ALPL/CR1/NPC1L1/GRIN2A/DRD5/TLR7/GP1BB/SYN1/MUC1/ACER1/FCGR2A/PPP1R3F/SLC19A1/SLC12A3/MME/ABCC6/PCNX2/TMEM238	CC
FALSE	extracellular exosome	28/141	2162/18675	0.00292765	0.0232748	0.0151005	28	LYVE1/HBS1L/GNAQ/CBR1/FURIN/IGF2R/CNP/ITGB3/SORL1/GLUL/SLC2A3/TGM2/HSPD1/CLU/EGF/SUCLA2/PECAM1/MGAM/DES/ALPL/CR1/FAH/BASP1/MUC1/LRG1/KRT7/SLC12A3/MME	CC
FALSE	organelle envelope lumen	4/141	82/18675	0.00345408	0.0270098	0.0175237	4	IGF2R/SORL1/SNCA/PNPT1	CC
FALSE	organelle envelope	17/141	1093/18675	0.00364503	0.027598	0.0179054	17	BCL2L1/GNAQ/GCH1/FOXO3/IGF2R/CNP/ITSN1/SORL1/SLC25A4/HSPD1/CLU/DNAJB2/NRGN/DUX4/SNCA/WDFY3/PNPT1	CC
FALSE	envelope	17/141	1093/18675	0.00364503	0.027598	0.0179054	17	BCL2L1/GNAQ/GCH1/FOXO3/IGF2R/CNP/ITSN1/SORL1/SLC25A4/HSPD1/CLU/DNAJB2/NRGN/DUX4/SNCA/WDFY3/PNPT1	CC
FALSE	myofibril	6/141	197/18675	0.00385745	0.02875	0.0186528	6	ANK1/LDB3/CACNA1S/TNNT2/DES/TPM1	CC
FALSE	basolateral plasma membrane	6/141	201/18675	0.00425364	0.0312152	0.0202521	6	ANK1/EPB41/TGFA/KCNQ4/BEST1/SLC19A1	CC
FALSE	early endosome	8/141	340/18675	0.00433845	0.0313552	0.020343	8	IGF2R/LITAF/SORL1/HSPD1/PICALM/HSD17B6/MAGEL2/MME	CC
FALSE	Golgi-associated vesicle	5/141	145/18675	0.00489446	0.0348457	0.0226076	5	FURIN/IGF2R/TGFA/NRGN/F5	CC
FALSE	myelin sheath	3/141	46/18675	0.00504491	0.0353886	0.0229598	3	MBP/CNP/GLUL	CC
FALSE	axon part	8/141	354/18675	0.00550808	0.0377326	0.0244806	8	ANK1/TSHZ3/ITSN1/GLUL/KCNA2/MAP1A/SNCA/BASP1	CC
FALSE	nuclear membrane	7/141	281/18675	0.00553727	0.0377326	0.0244806	7	BCL2L1/GNAQ/GCH1/DNAJB2/DUX4/SNCA/WDFY3	CC
FALSE	synapse part	14/141	861/18675	0.00562937	0.0378198	0.0245372	14	ANK1/BCL2L1/FRMPD4/EPB41/SLC6A8/ITSN1/GLUL/PICALM/KCNA2/NRGN/SNCA/GRIN2A/SYN1/MME	CC
FALSE	presynapse	9/141	438/18675	0.00608839	0.0400323	0.0259726	9	BCL2L1/ITSN1/GLUL/PICALM/KCNA2/SNCA/GRIN2A/SYN1/MME	CC
FALSE	leading edge membrane	5/141	153/18675	0.00612654	0.0400323	0.0259726	5	ANK1/GABARAPL1/ITGB3/KCNA2/TPM1	CC
FALSE	striated muscle thin filament	2/141	16/18675	0.0063372	0.0408493	0.0265027	2	TNNT2/TPM1	CC
FALSE	endocytic vesicle	7/141	289/18675	0.00642842	0.0408848	0.0265257	7	MCOLN1/IGF2R/ITSN1/TLR6/PICALM/TLR1/TLR7	CC
FALSE	apical part of cell	8/141	365/18675	0.00658516	0.0411347	0.0266878	8	TUBG1/NOTCH1/ABCG5/MGAM/NPC1L1/SLC19A1/SLC12A3/ABCC6	CC
FALSE	synaptic vesicle	5/141	156/18675	0.00664019	0.0411347	0.0266878	5	BCL2L1/SNCA/GRIN2A/SYN1/MME	CC
FALSE	pseudopodium	2/141	17/18675	0.00714681	0.0430794	0.0279495	2	CNP/LDB3	CC
FALSE	apical dendrite	2/141	17/18675	0.00714681	0.0430794	0.0279495	2	ITSN1/CLU	CC
FALSE	axon terminus	4/141	101/18675	0.00722505	0.0430794	0.0279495	4	ITSN1/GLUL/KCNA2/SNCA	CC
FALSE	vacuolar part	10/141	538/18675	0.00774407	0.0455081	0.0295253	10	GABARAPL1/MCOLN1/THBD/GNAQ/PTGES2/IGF2R/LITAF/EGF/TLR7/WDFY3	CC
FALSE	apical plasma membrane	7/141	300/18675	0.00782319	0.0455081	0.0295253	7	NOTCH1/ABCG5/MGAM/NPC1L1/SLC19A1/SLC12A3/ABCC6	CC
FALSE	gamma-tubulin complex	2/141	18/18675	0.00800062	0.0459795	0.0298311	2	TUBG1/CEP290	CC
FALSE	melanosome	4/141	105/18675	0.00826634	0.0463887	0.0300966	4	SLC45A2/CNP/ITGB3/ATP6V1G2	CC
FALSE	pigment granule	4/141	105/18675	0.00826634	0.0463887	0.0300966	4	SLC45A2/CNP/ITGB3/ATP6V1G2	CC
FALSE	apicolateral plasma membrane	2/141	19/18675	0.00889791	0.0486169	0.0315422	2	THBD/CLDN6	CC
FALSE	myofilament	2/141	19/18675	0.00889791	0.0486169	0.0315422	2	TNNT2/TPM1	CC
FALSE	membrane raft	7/141	309/18675	0.00912147	0.0486169	0.0315422	7	FURIN/PTGS2/TLR6/PECAM1/TLR1/TNR/MME	CC
FALSE	extracellular matrix	9/141	468/18675	0.00920278	0.0486169	0.0315422	9	COL9A1/IHH/TGM2/CLU/SOST/ALPL/PHOSPHO1/TNR/MMP1	CC
FALSE	coated vesicle membrane	5/141	169/18675	0.00921734	0.0486169	0.0315422	5	IGF2R/TGFA/EGF/PICALM/NRGN	CC
FALSE	membrane microdomain	7/141	310/18675	0.00927491	0.0486169	0.0315422	7	FURIN/PTGS2/TLR6/PECAM1/TLR1/TNR/MME	CC
FALSE	cytosol	50/141	4909/18675	0.00991349	0.0513993	0.0333474	50	TUBG1/ANK1/GABARAPL1/BCL2L1/HNRNPH1/MCOLN1/HBS1L/FOS/EPB41/CBR1/ACOX1/FBXO7/PCP4/PTGES2/GCH1/FOXO3/CNP/LITAF/ABHD5/CEP290/ITSN1/GLUL/FLCN/NOTCH1/TGM2/HSPD1/CLU/PICALM/BEST1/TNNT2/DNAJB2/NRGN/DES/PADI4/PHOSPHO1/DUX4/SNCA/FAH/SH2D1A/SYN1/MAGEL2/KRT7/SLC12A3/TPM1/WDFY3/AR/CRLF1/PNPT1/ATXN7/ATP6V1G2	CC
FALSE	vacuole	12/141	737/18675	0.0100575	0.051585	0.033468	12	GABARAPL1/MCOLN1/THBD/GNAQ/PTGES2/IGF2R/LITAF/FLCN/EGF/SNCA/TLR7/WDFY3	CC
FALSE	cell projection membrane	7/141	317/18675	0.0104026	0.0527876	0.0342482	7	ANK1/GABARAPL1/ITGB3/KCNA2/NPC1L1/DRD5/TPM1	CC
FALSE	ficolin-1-rich granule membrane	3/141	61/18675	0.0110198	0.0545364	0.0353828	3	SLC2A3/MGAM/CR1	CC
FALSE	postsynapse	10/141	568/18675	0.0110735	0.0545364	0.0353828	10	ANK1/FRMPD4/EPB41/SLC6A8/ITSN1/PICALM/NRGN/SNCA/GRIN2A/SYN1	CC
FALSE	membrane region	7/141	321/18675	0.0110902	0.0545364	0.0353828	7	FURIN/PTGS2/TLR6/PECAM1/TLR1/TNR/MME	CC
FALSE	integral component of membrane	49/141	4821/18675	0.0112985	0.0549936	0.0356794	49	PIRT/LYVE1/SLC45A2/SCN4A/BCL2L1/MCOLN1/THBD/TREM1/PTGES2/CLDN6/SLC6A8/IGF2R/UGT1A6/ITGB3/SORL1/SLC25A4/CACNA1S/TMC1/SLC2A3/TGFA/NOTCH1/HSPD1/SHISA2/EGF/ABCC3/SELP/KCNA2/GPR89B/PECAM1/BEST1/OR4A15/ABCG5/MGAM/CR1/NPC1L1/GRIN2A/DRD5/TLR7/GP1BB/MUC1/ACER1/FCGR2A/PPP1R3F/SLC19A1/SLC12A3/MME/ABCC6/PCNX2/TMEM238	CC
FALSE	I band	4/141	116/18675	0.0116233	0.0556854	0.0361282	4	ANK1/LDB3/CACNA1S/DES	CC
FALSE	supramolecular fiber	13/141	845/18675	0.0116741	0.0556854	0.0361282	13	TUBG1/ANK1/GABARAPL1/NICN1/LDB3/CACNA1S/PECAM1/TNNT2/DES/MAP1A/SNCA/KRT7/TPM1	CC
FALSE	lamellipodium membrane	2/141	22/18675	0.0118438	0.0559356	0.0362905	2	ITGB3/KCNA2	CC
FALSE	supramolecular polymer	13/141	851/18675	0.0123258	0.0570431	0.0370091	13	TUBG1/ANK1/GABARAPL1/NICN1/LDB3/CACNA1S/PECAM1/TNNT2/DES/MAP1A/SNCA/KRT7/TPM1	CC
FALSE	endosome	13/141	852/18675	0.0124371	0.0570431	0.0370091	13	TUBG1/MCOLN1/FURIN/IGF2R/LITAF/ITSN1/SORL1/HSPD1/PICALM/HSD17B6/TLR7/MAGEL2/MME	CC
FALSE	supramolecular complex	13/141	852/18675	0.0124371	0.0570431	0.0370091	13	TUBG1/ANK1/GABARAPL1/NICN1/LDB3/CACNA1S/PECAM1/TNNT2/DES/MAP1A/SNCA/KRT7/TPM1	CC
FALSE	calyx of Held	2/141	23/18675	0.0129082	0.0581488	0.0377264	2	ITSN1/KCNA2	CC
FALSE	cell junction	17/141	1247/18675	0.0129219	0.0581488	0.0377264	17	BCL2L1/EPB41/CLDN6/IGF2R/ITGB3/ITSN1/FLCN/NOTCH1/TGM2/KCNA2/PECAM1/DES/SNCA/BASP1/GRIN2A/SYN1/MME	CC
FALSE	main axon	3/141	65/18675	0.0130863	0.0583381	0.0378493	3	ANK1/KCNA2/MAP1A	CC
FALSE	clathrin-coated pit	3/141	66/18675	0.0136351	0.0602218	0.0390714	3	ITSN1/HSPD1/PICALM	CC
FALSE	transport vesicle membrane	5/141	188/18675	0.0141151	0.0615628	0.0399414	5	BCL2L1/TGFA/NRGN/SNCA/SYN1	CC
FALSE	platelet alpha granule lumen	3/141	67/18675	0.0141969	0.0615628	0.0399414	3	CLU/EGF/F5	CC
FALSE	distal axon	6/141	262/18675	0.0146643	0.063017	0.0408849	6	TSHZ3/ITSN1/GLUL/KCNA2/SNCA/BASP1	CC
FALSE	perikaryon	4/141	127/18675	0.0157509	0.0670547	0.0435046	4	GLUL/SLC2A3/KCNA2/WDFY3	CC
FALSE	cell-cell contact zone	3/141	70/18675	0.0159602	0.0670547	0.0435046	3	FLCN/PECAM1/DES	CC
FALSE	dendrite	9/141	514/18675	0.0161514	0.0670547	0.0435046	9	GABARAPL1/FRMPD4/ITSN1/CLU/KCNA2/NRGN/MAP1A/SYN1/MME	CC
FALSE	phagocytic vesicle	4/141	128/18675	0.0161662	0.0670547	0.0435046	4	MCOLN1/TLR6/TLR1/TLR7	CC
FALSE	dendritic tree	9/141	516/18675	0.0165224	0.0679413	0.0440797	9	GABARAPL1/FRMPD4/ITSN1/CLU/KCNA2/NRGN/MAP1A/SYN1/MME	CC
FALSE	transmembrane transporter complex	6/141	271/18675	0.017041	0.069475	0.0450748	6	SCN4A/CACNA1S/KCNA2/BEST1/ABCG5/GRIN2A	CC
FALSE	glutamatergic synapse	7/141	352/18675	0.0175826	0.0710756	0.0461133	7	FRMPD4/SLC6A8/ITGB3/ITSN1/NRGN/TNR/GRIN2A	CC
FALSE	transporter complex	6/141	276/18675	0.0184702	0.0735157	0.0476964	6	SCN4A/CACNA1S/KCNA2/BEST1/ABCG5/GRIN2A	CC
FALSE	phagocytic vesicle membrane	3/141	74/18675	0.0184945	0.0735157	0.0476964	3	MCOLN1/TLR6/TLR1	CC
FALSE	side of membrane	7/141	359/18675	0.0193568	0.0763073	0.0495076	7	ANK1/EPB41/LITAF/TMC1/SELP/PECAM1/IL17A	CC
FALSE	plasma membrane protein complex	8/141	451/18675	0.0212814	0.0794336	0.0515359	8	SCN4A/ITGB3/CACNA1S/PICALM/KCNA2/ABCG5/TLR1/GRIN2A	CC
FALSE	autophagosome membrane	2/141	30/18675	0.0214449	0.0794336	0.0515359	2	GABARAPL1/WDFY3	CC
FALSE	extrinsic component of vacuolar membrane	1/141	3/18675	0.0224812	0.0794336	0.0515359	1	WDFY3	CC
FALSE	MAML1-RBP-Jkappa- ICN1 complex	1/141	3/18675	0.0224812	0.0794336	0.0515359	1	NOTCH1	CC
FALSE	collagen type IX trimer	1/141	3/18675	0.0224812	0.0794336	0.0515359	1	COL9A1	CC
FALSE	mismatch repair complex	1/141	3/18675	0.0224812	0.0794336	0.0515359	1	MSH2	CC
FALSE	alphav-beta3 integrin-PKCalpha complex	1/141	3/18675	0.0224812	0.0794336	0.0515359	1	ITGB3	CC
FALSE	alphav-beta3 integrin-HMGB1 complex	1/141	3/18675	0.0224812	0.0794336	0.0515359	1	ITGB3	CC
FALSE	dendritic branch	1/141	3/18675	0.0224812	0.0794336	0.0515359	1	MAP1A	CC
FALSE	alphav-beta3 integrin-vitronectin complex	1/141	3/18675	0.0224812	0.0794336	0.0515359	1	ITGB3	CC
FALSE	cytoplasmic side of early endosome membrane	1/141	3/18675	0.0224812	0.0794336	0.0515359	1	LITAF	CC
FALSE	dendritic microtubule	1/141	3/18675	0.0224812	0.0794336	0.0515359	1	MAP1A	CC
FALSE	Lewy body core	1/141	3/18675	0.0224812	0.0794336	0.0515359	1	FBXO7	CC
FALSE	cardiac Troponin complex	1/141	3/18675	0.0224812	0.0794336	0.0515359	1	TNNT2	CC
FALSE	cluster of actin-based cell projections	4/141	143/18675	0.0232312	0.0814802	0.0528637	4	TMC1/NPC1L1/DRD5/MME	CC
FALSE	cell leading edge	7/141	384/18675	0.0267159	0.0930183	0.0603495	7	TUBG1/ANK1/GABARAPL1/ITGB3/ITSN1/KCNA2/TPM1	CC
FALSE	membrane protein complex	13/141	947/18675	0.0270694	0.0935658	0.0607047	13	SCN4A/IGF2R/ITGB3/CACNA1S/HSPD1/PICALM/KCNA2/BEST1/ABCG5/SNCA/TLR1/GRIN2A/MAGEL2	CC
FALSE	synaptic vesicle membrane	3/141	87/18675	0.0281875	0.0960389	0.0623092	3	BCL2L1/SNCA/SYN1	CC
FALSE	exocytic vesicle membrane	3/141	87/18675	0.0281875	0.0960389	0.0623092	3	BCL2L1/SNCA/SYN1	CC
FALSE	muscle thin filament tropomyosin	1/141	4/18675	0.0298629	0.0962472	0.0624444	1	TPM1	CC
FALSE	cytoplasmic side of endosome membrane	1/141	4/18675	0.0298629	0.0962472	0.0624444	1	LITAF	CC
FALSE	smooth muscle contractile fiber	1/141	4/18675	0.0298629	0.0962472	0.0624444	1	PECAM1	CC
FALSE	alphav-beta3 integrin-IGF-1-IGF1R complex	1/141	4/18675	0.0298629	0.0962472	0.0624444	1	ITGB3	CC
FALSE	extrinsic component of synaptic vesicle membrane	1/141	4/18675	0.0298629	0.0962472	0.0624444	1	SYN1	CC
FALSE	perisynaptic extracellular matrix	1/141	4/18675	0.0298629	0.0962472	0.0624444	1	TNR	CC
FALSE	synapse-associated extracellular matrix	1/141	4/18675	0.0298629	0.0962472	0.0624444	1	TNR	CC
FALSE	perisynaptic space	1/141	4/18675	0.0298629	0.0962472	0.0624444	1	TNR	CC
FALSE	photoreceptor connecting cilium	2/141	36/18675	0.0301611	0.0965561	0.0626448	2	CEP290/RPGRIP1	CC
FALSE	plasma lipoprotein particle	2/141	37/18675	0.0317296	0.100232	0.0650296	2	SORL1/CLU	CC
FALSE	lipoprotein particle	2/141	37/18675	0.0317296	0.100232	0.0650296	2	SORL1/CLU	CC
FALSE	endocytic vesicle membrane	4/141	161/18675	0.0338563	0.106246	0.0689317	4	MCOLN1/TLR6/PICALM/TLR1	CC
FALSE	protein-lipid complex	2/141	39/18675	0.0349606	0.108499	0.0703933	2	SORL1/CLU	CC
FALSE	secretory granule lumen	6/141	321/18675	0.0351477	0.108499	0.0703933	6	PTGES2/CEP290/CLU/EGF/LRG1/F5	CC
FALSE	brush border	3/141	95/18675	0.0352565	0.108499	0.0703933	3	NPC1L1/DRD5/MME	CC
FALSE	tertiary granule	4/141	164/18675	0.035861	0.109652	0.0711412	4	SLC2A3/MGAM/CR1/LRG1	CC
FALSE	polar microtubule	1/141	5/18675	0.0371892	0.11087	0.0719317	1	TUBG1	CC
FALSE	transcription factor AP-1 complex	1/141	5/18675	0.0371892	0.11087	0.0719317	1	FOS	CC
FALSE	lipopolysaccharide receptor complex	1/141	5/18675	0.0371892	0.11087	0.0719317	1	HSPD1	CC
FALSE	cytoplasmic side of lysosomal membrane	1/141	5/18675	0.0371892	0.11087	0.0719317	1	LITAF	CC
FALSE	photoreceptor cell cilium	3/141	98/18675	0.0381216	0.11212	0.0727422	3	GNAQ/CEP290/RPGRIP1	CC
FALSE	clathrin coat	2/141	41/18675	0.0383134	0.11212	0.0727422	2	IGF2R/PICALM	CC
FALSE	extrinsic component of organelle membrane	2/141	41/18675	0.0383134	0.11212	0.0727422	2	SYN1/WDFY3	CC
FALSE	mitochondrial outer membrane	4/141	168/18675	0.0386389	0.112383	0.0729129	4	BCL2L1/FOXO3/CNP/SNCA	CC
FALSE	9+0 non-motile cilium	3/141	99/18675	0.0391023	0.113041	0.0733401	3	GNAQ/CEP290/RPGRIP1	CC
FALSE	ion channel complex	5/141	249/18675	0.0407158	0.116997	0.0759064	5	SCN4A/CACNA1S/KCNA2/BEST1/GRIN2A	CC
FALSE	neuron projection membrane	2/141	43/18675	0.0417835	0.118479	0.0768679	2	ANK1/GABARAPL1	CC
FALSE	cytoplasmic vesicle lumen	6/141	338/18675	0.0433732	0.118479	0.0768679	6	PTGES2/CEP290/CLU/EGF/LRG1/F5	CC
FALSE	vesicle lumen	6/141	339/18675	0.0438917	0.118479	0.0768679	6	PTGES2/CEP290/CLU/EGF/LRG1/F5	CC
FALSE	cytoplasmic exosome (RNase complex)	1/141	6/18675	0.0444605	0.118479	0.0768679	1	PNPT1	CC
FALSE	FACIT collagen trimer	1/141	6/18675	0.0444605	0.118479	0.0768679	1	COL9A1	CC
FALSE	platelet dense granule membrane	1/141	6/18675	0.0444605	0.118479	0.0768679	1	SELP	CC
FALSE	myelin sheath abaxonal region	1/141	6/18675	0.0444605	0.118479	0.0768679	1	CNP	CC
FALSE	myelin sheath adaxonal region	1/141	6/18675	0.0444605	0.118479	0.0768679	1	CNP	CC
FALSE	ATP-binding cassette (ABC) transporter complex	1/141	6/18675	0.0444605	0.118479	0.0768679	1	ABCG5	CC
FALSE	spanning component of plasma membrane	1/141	6/18675	0.0444605	0.118479	0.0768679	1	NPC1L1	CC
FALSE	dendritic spine head	1/141	6/18675	0.0444605	0.118479	0.0768679	1	NRGN	CC
FALSE	Bcl-2 family protein complex	1/141	6/18675	0.0444605	0.118479	0.0768679	1	BCL2L1	CC
FALSE	postsynaptic actin cytoskeleton	1/141	6/18675	0.0444605	0.118479	0.0768679	1	ITSN1	CC
FALSE	Z disc	3/141	106/18675	0.0463229	0.121982	0.079141	3	ANK1/LDB3/DES	CC
FALSE	lysosomal membrane	6/141	344/18675	0.0465424	0.121982	0.079141	6	MCOLN1/GNAQ/IGF2R/LITAF/EGF/TLR7	CC
FALSE	lytic vacuole membrane	6/141	344/18675	0.0465424	0.121982	0.079141	6	MCOLN1/GNAQ/IGF2R/LITAF/EGF/TLR7	CC
FALSE	cation channel complex	4/141	182/18675	0.049308	0.128524	0.0833855	4	SCN4A/CACNA1S/KCNA2/GRIN2A	CC
FALSE	troponin complex	1/141	7/18675	0.0516774	0.132805	0.0861626	1	TNNT2	CC
FALSE	presynaptic endocytic zone	1/141	7/18675	0.0516774	0.132805	0.0861626	1	ITSN1	CC
FALSE	ficolin-1-rich granule	4/141	185/18675	0.0517855	0.132805	0.0861626	4	SLC2A3/MGAM/CR1/LRG1	CC
FALSE	brush border membrane	2/141	49/18675	0.0528567	0.134827	0.0874746	2	NPC1L1/DRD5	CC
FALSE	cytoskeleton	22/141	2041/18675	0.0546647	0.138697	0.0899855	22	TUBG1/ANK1/GABARAPL1/BCL2L1/FRMPD4/TUBA8/EPB41/NICN1/CEP290/ITSN1/LDB3/CLU/RPGRIP1/TNNT2/DES/MAP1A/SNCA/BASP1/SYN1/KRT7/TPM1/ATXN7	CC
FALSE	cytoplasmic side of plasma membrane	3/141	114/18675	0.0553214	0.139621	0.0905847	3	ANK1/EPB41/LITAF	CC
FALSE	organelle outer membrane	4/141	191/18675	0.0569415	0.142953	0.0927469	4	BCL2L1/FOXO3/CNP/SNCA	CC
FALSE	outer membrane	4/141	193/18675	0.0587195	0.143198	0.0929054	4	BCL2L1/FOXO3/CNP/SNCA	CC
FALSE	voltage-gated sodium channel complex	1/141	8/18675	0.0588401	0.143198	0.0929054	1	SCN4A	CC
FALSE	paranodal junction	1/141	8/18675	0.0588401	0.143198	0.0929054	1	KCNA2	CC
FALSE	spherical high-density lipoprotein particle	1/141	8/18675	0.0588401	0.143198	0.0929054	1	CLU	CC
FALSE	chromaffin granule	1/141	8/18675	0.0588401	0.143198	0.0929054	1	CLU	CC
FALSE	Lewy body	1/141	8/18675	0.0588401	0.143198	0.0929054	1	FBXO7	CC
FALSE	trans-Golgi network	4/141	196/18675	0.0614417	0.14877	0.0965208	4	FURIN/IGF2R/SORL1/MME	CC
FALSE	lytic vacuole	9/141	659/18675	0.0623015	0.149336	0.0968879	9	MCOLN1/GNAQ/PTGES2/IGF2R/LITAF/FLCN/EGF/SNCA/TLR7	CC
FALSE	lysosome	9/141	659/18675	0.0623015	0.149336	0.0968879	9	MCOLN1/GNAQ/PTGES2/IGF2R/LITAF/FLCN/EGF/SNCA/TLR7	CC
FALSE	external side of plasma membrane	4/141	199/18675	0.06423	0.153188	0.0993874	4	TMC1/SELP/PECAM1/IL17A	CC
FALSE	bleb	1/141	9/18675	0.0659491	0.155731	0.101037	1	TPM1	CC
FALSE	postsynaptic cytoskeleton	1/141	9/18675	0.0659491	0.155731	0.101037	1	ITSN1	CC
FALSE	sarcolemma	3/141	125/18675	0.0689423	0.161608	0.10485	3	ANK1/CACNA1S/DES	CC
FALSE	postsynaptic density	5/141	290/18675	0.0691155	0.161608	0.10485	5	FRMPD4/EPB41/NRGN/GRIN2A/SYN1	CC
FALSE	Golgi subcompartment	10/141	780/18675	0.0714417	0.166233	0.10785	10	PTGES2/FURIN/IGF2R/LITAF/SORL1/TGFA/NOTCH1/TLR7/MME/F5	CC
FALSE	asymmetric synapse	5/141	294/18675	0.0723541	0.16742	0.10862	5	FRMPD4/EPB41/NRGN/GRIN2A/SYN1	CC
FALSE	fascia adherens	1/141	10/18675	0.0730047	0.16742	0.10862	1	DES	CC
FALSE	juxtaparanode region of axon	1/141	10/18675	0.0730047	0.16742	0.10862	1	KCNA2	CC
FALSE	Golgi apparatus part	11/141	891/18675	0.0745242	0.170086	0.110351	11	PTGES2/FURIN/IGF2R/LITAF/SORL1/TGFA/NOTCH1/TLR7/MUC1/MME/F5	CC
FALSE	postsynaptic membrane	5/141	299/18675	0.076518	0.173805	0.112763	5	ANK1/SLC6A8/PICALM/NRGN/GRIN2A	CC
FALSE	ciliary transition zone	2/141	61/18675	0.0776314	0.175499	0.113862	2	CEP290/RPGRIP1	CC
FALSE	mitochondrial envelope	9/141	690/18675	0.0780075	0.175517	0.113874	9	BCL2L1/FOXO3/CNP/SLC25A4/HSPD1/CLU/NRGN/SNCA/PNPT1	CC
FALSE	Golgi membrane	9/141	691/18675	0.0785513	0.175869	0.114102	9	PTGES2/FURIN/IGF2R/LITAF/SORL1/TGFA/NOTCH1/TLR7/F5	CC
FALSE	synaptic membrane	6/141	395/18675	0.0792322	0.175869	0.114102	6	ANK1/SLC6A8/PICALM/KCNA2/NRGN/GRIN2A	CC
FALSE	specific granule lumen	2/141	62/18675	0.0798352	0.175869	0.114102	2	CEP290/LRG1	CC
FALSE	NMDA selective glutamate receptor complex	1/141	11/18675	0.0800075	0.175869	0.114102	1	GRIN2A	CC
FALSE	AP-2 adaptor complex	1/141	11/18675	0.0800075	0.175869	0.114102	1	PICALM	CC
FALSE	endoplasmic reticulum lumen	5/141	306/18675	0.0825617	0.180651	0.117205	5	COL9A1/PTGS2/IGFBP1/CLU/F5	CC
FALSE	perinuclear region of cytoplasm	9/141	705/18675	0.0864092	0.18435	0.119605	9	PTGES2/IGF2R/CNP/LDB3/TGFA/CLU/PICALM/SNCA/APLN	CC
FALSE	cytoplasmic side of membrane	3/141	138/18675	0.0867897	0.18435	0.119605	3	ANK1/EPB41/LITAF	CC
FALSE	clathrin coat of endocytic vesicle	1/141	12/18675	0.0869577	0.18435	0.119605	1	PICALM	CC
FALSE	early phagosome	1/141	12/18675	0.0869577	0.18435	0.119605	1	TLR7	CC
FALSE	spanning component of membrane	1/141	12/18675	0.0869577	0.18435	0.119605	1	NPC1L1	CC
FALSE	anchored component of synaptic vesicle membrane	1/141	12/18675	0.0869577	0.18435	0.119605	1	SYN1	CC
FALSE	L-type voltage-gated calcium channel complex	1/141	12/18675	0.0869577	0.18435	0.119605	1	CACNA1S	CC
FALSE	neuron to neuron synapse	5/141	315/18675	0.0906949	0.191321	0.124128	5	FRMPD4/EPB41/NRGN/GRIN2A/SYN1	CC
FALSE	presynaptic membrane	3/141	141/18675	0.0911612	0.191321	0.124128	3	PICALM/KCNA2/GRIN2A	CC
FALSE	postsynaptic specialization	5/141	316/18675	0.0916235	0.191321	0.124128	5	FRMPD4/EPB41/NRGN/GRIN2A/SYN1	CC
FALSE	organelle subcompartment	17/141	1592/18675	0.0918785	0.191321	0.124128	17	PTGES2/FURIN/IGF2R/UGT1A6/LITAF/SORL1/PTGS2/TGFA/NOTCH1/SHISA2/KCNA2/TLR7/ACER1/MME/ABCC6/F5/PNPT1	CC
FALSE	dendritic spine	3/141	142/18675	0.0926386	0.191321	0.124128	3	FRMPD4/ITSN1/NRGN	CC
FALSE	trans-Golgi network transport vesicle membrane	1/141	13/18675	0.0938558	0.191321	0.124128	1	NRGN	CC
FALSE	sodium channel complex	1/141	13/18675	0.0938558	0.191321	0.124128	1	SCN4A	CC
FALSE	endolysosome membrane	1/141	13/18675	0.0938558	0.191321	0.124128	1	TLR7	CC
FALSE	MKS complex	1/141	13/18675	0.0938558	0.191321	0.124128	1	CEP290	CC
FALSE	COPII-coated ER to Golgi transport vesicle	2/141	69/18675	0.0957823	0.194418	0.126137	2	TGFA/F5	CC
FALSE	neuron spine	3/141	145/18675	0.09713	0.196208	0.127298	3	FRMPD4/ITSN1/NRGN	CC
FALSE	mitochondrion	16/141	1492/18675	0.0974869	0.196208	0.127298	16	ESR2/GABARAPL1/BCL2L1/FBXO7/PTGES2/FOXO3/CNP/GLUL/SLC25A4/TGM2/HSPD1/CLU/SUCLA2/NRGN/SNCA/PNPT1	CC
FALSE	endoplasmic reticulum-Golgi intermediate compartment membrane	2/141	70/18675	0.09813	0.196672	0.127599	2	TGFA/F5	CC
FALSE	melanosome membrane	1/141	14/18675	0.100702	0.198491	0.12878	1	SLC45A2	CC
FALSE	low-density lipoprotein particle	1/141	14/18675	0.100702	0.198491	0.12878	1	SORL1	CC
FALSE	chitosome	1/141	14/18675	0.100702	0.198491	0.12878	1	SLC45A2	CC
FALSE	pigment granule membrane	1/141	14/18675	0.100702	0.198491	0.12878	1	SLC45A2	CC
FALSE	mitochondrial intermembrane space	2/141	73/18675	0.105269	0.205792	0.133516	2	SNCA/PNPT1	CC
FALSE	tertiary granule membrane	2/141	73/18675	0.105269	0.205792	0.133516	2	SLC2A3/MGAM	CC
FALSE	axolemma	1/141	15/18675	0.107497	0.206278	0.133831	1	ANK1	CC
FALSE	stereocilium tip	1/141	15/18675	0.107497	0.206278	0.133831	1	TMC1	CC
FALSE	axon initial segment	1/141	15/18675	0.107497	0.206278	0.133831	1	MAP1A	CC
FALSE	rough endoplasmic reticulum	2/141	74/18675	0.107679	0.206278	0.133831	2	GLUL/SNCA	CC
FALSE	integral component of synaptic membrane	3/141	152/18675	0.107945	0.206278	0.133831	3	SLC6A8/KCNA2/GRIN2A	CC
FALSE	endoplasmic reticulum part	14/141	1289/18675	0.108112	0.206278	0.133831	14	COL9A1/UGT1A6/PTGS2/TGFA/NOTCH1/IGFBP1/SHISA2/CLU/KCNA2/TLR7/ACER1/ABCC6/F5/PNPT1	CC
FALSE	plasma membrane receptor complex	3/141	153/18675	0.109527	0.208146	0.135043	3	ITGB3/TLR1/GRIN2A	CC
FALSE	condensed nuclear chromosome	2/141	75/18675	0.110105	0.208412	0.135216	2	TUBG1/SYN1	CC
FALSE	clathrin coat of coated pit	1/141	16/18675	0.114241	0.215387	0.139742	1	PICALM	CC
FALSE	specific granule	3/141	160/18675	0.12085	0.226688	0.147073	3	CEP290/SLC2A3/LRG1	CC
FALSE	mitochondrial inner membrane	6/141	445/18675	0.121186	0.226688	0.147073	6	BCL2L1/CNP/SLC25A4/HSPD1/CLU/SNCA	CC
FALSE	microvillus	2/141	80/18675	0.122439	0.227251	0.147439	2	CNP/ITGB3	CC
FALSE	neuron projection cytoplasm	2/141	80/18675	0.122439	0.227251	0.147439	2	GABARAPL1/MAP1A	CC
FALSE	mitochondrial membrane	8/141	656/18675	0.123922	0.229111	0.148645	8	BCL2L1/FOXO3/CNP/SLC25A4/HSPD1/CLU/NRGN/SNCA	CC
FALSE	Schaffer collateral - CA1 synapse	2/141	82/18675	0.127465	0.231386	0.150121	2	TNR/SYN1	CC
FALSE	recycling endosome	3/141	164/18675	0.127506	0.231386	0.150121	3	TUBG1/ITSN1/SORL1	CC
FALSE	intrinsic component of synaptic membrane	3/141	164/18675	0.127506	0.231386	0.150121	3	SLC6A8/KCNA2/GRIN2A	CC
FALSE	filopodium membrane	1/141	18/18675	0.127578	0.231386	0.150121	1	ITGB3	CC
FALSE	endolysosome	1/141	18/18675	0.127578	0.231386	0.150121	1	TLR7	CC
FALSE	protein-containing complex	44/141	4980/18675	0.13039	0.23559	0.152849	44	TUBG1/COL9A1/MBL2/SCN4A/BCL2L1/HNRNPH1/FRMPD4/MCOLN1/FOS/EPB41/FBXO7/PCP4/MBP/GCH1/FOXO3/IGF2R/ITGB3/CEP290/SORL1/GLUL/PTGS2/TLR6/CACNA1S/NOTCH1/HSPD1/CLU/SOST/PICALM/KCNA2/BEST1/MSH2/TNNT2/ABCG5/PADI4/SNCA/TLR1/BASP1/GRIN2A/TLR7/MAGEL2/WDFY3/AR/CRLF1/PNPT1	CC
FALSE	growth cone	3/141	166/18675	0.130883	0.23559	0.152849	3	TSHZ3/SNCA/BASP1	CC
FALSE	autophagosome	2/141	85/18675	0.135092	0.242251	0.157171	2	GABARAPL1/WDFY3	CC
FALSE	site of polarized growth	3/141	169/18675	0.136008	0.24298	0.157643	3	TSHZ3/SNCA/BASP1	CC
FALSE	collagen trimer	2/141	86/18675	0.137657	0.243194	0.157782	2	COL9A1/MBL2	CC
FALSE	membrane coat	2/141	86/18675	0.137657	0.243194	0.157782	2	IGF2R/PICALM	CC
FALSE	coated membrane	2/141	86/18675	0.137657	0.243194	0.157782	2	IGF2R/PICALM	CC
FALSE	endosome membrane	6/141	464/18675	0.139548	0.244076	0.158355	6	MCOLN1/FURIN/LITAF/SORL1/HSD17B6/TLR7	CC
FALSE	pericentriolar material	1/141	20/18675	0.140715	0.244076	0.158355	1	TUBG1	CC
FALSE	M band	1/141	20/18675	0.140715	0.244076	0.158355	1	ANK1	CC
FALSE	perinuclear endoplasmic reticulum	1/141	20/18675	0.140715	0.244076	0.158355	1	CLU	CC
FALSE	ATPase dependent transmembrane transport complex	1/141	20/18675	0.140715	0.244076	0.158355	1	ABCG5	CC
FALSE	retromer complex	1/141	21/18675	0.14721	0.253498	0.164467	1	MAGEL2	CC
FALSE	platelet dense granule	1/141	21/18675	0.14721	0.253498	0.164467	1	SELP	CC
FALSE	ruffle membrane	2/141	91/18675	0.150637	0.258467	0.167692	2	ITGB3/TPM1	CC
FALSE	nuclear outer membrane-endoplasmic reticulum membrane network	11/141	1026/18675	0.152992	0.261567	0.169703	11	UGT1A6/PTGS2/TGFA/NOTCH1/SHISA2/KCNA2/SNCA/TLR7/ACER1/ABCC6/PNPT1	CC
FALSE	plasma membrane bounded cell projection cytoplasm	3/141	181/18675	0.157164	0.267741	0.173708	3	GABARAPL1/RPGRIP1/MAP1A	CC
FALSE	clathrin vesicle coat	1/141	23/18675	0.160053	0.269772	0.175026	1	PICALM	CC
FALSE	microvillus membrane	1/141	23/18675	0.160053	0.269772	0.175026	1	ITGB3	CC
FALSE	dendrite membrane	1/141	23/18675	0.160053	0.269772	0.175026	1	GABARAPL1	CC
FALSE	organelle inner membrane	6/141	489/18675	0.165559	0.273704	0.177577	6	BCL2L1/CNP/SLC25A4/HSPD1/CLU/SNCA	CC
FALSE	exosome (RNase complex)	1/141	24/18675	0.166403	0.273704	0.177577	1	PNPT1	CC
FALSE	phagophore assembly site	1/141	24/18675	0.166403	0.273704	0.177577	1	WDR45	CC
FALSE	clathrin adaptor complex	1/141	24/18675	0.166403	0.273704	0.177577	1	PICALM	CC
FALSE	neuronal cell body membrane	1/141	24/18675	0.166403	0.273704	0.177577	1	KCNA2	CC
FALSE	glial cell projection	1/141	24/18675	0.166403	0.273704	0.177577	1	GLUL	CC
FALSE	exoribonuclease complex	1/141	24/18675	0.166403	0.273704	0.177577	1	PNPT1	CC
FALSE	nuclear outer membrane	1/141	25/18675	0.172705	0.281957	0.182932	1	SNCA	CC
FALSE	cell body membrane	1/141	25/18675	0.172705	0.281957	0.182932	1	KCNA2	CC
FALSE	adherens junction	6/141	496/18675	0.173194	0.281957	0.182932	6	IGF2R/ITGB3/NOTCH1/TGM2/DES/MME	CC
FALSE	lamellipodium	3/141	191/18675	0.17552	0.284773	0.184758	3	ITGB3/ITSN1/KCNA2	CC
FALSE	high-density lipoprotein particle	1/141	26/18675	0.178959	0.289031	0.187521	1	CLU	CC
FALSE	Golgi lumen	2/141	102/18675	0.179963	0.289031	0.187521	2	FURIN/MUC1	CC
FALSE	Golgi-associated vesicle membrane	2/141	102/18675	0.179963	0.289031	0.187521	2	TGFA/NRGN	CC
FALSE	endosomal part	6/141	504/18675	0.182096	0.291475	0.189107	6	MCOLN1/FURIN/LITAF/SORL1/HSD17B6/TLR7	CC
FALSE	collagen-containing extracellular matrix	5/141	399/18675	0.184382	0.294147	0.19084	5	COL9A1/TGM2/CLU/SOST/TNR	CC
FALSE	phagocytic cup	1/141	27/18675	0.185167	0.294415	0.191014	1	MCOLN1	CC
FALSE	cytoplasmic region	5/141	402/18675	0.188242	0.29831	0.193541	5	GABARAPL1/EPB41/RPGRIP1/MAP1A/SNCA	CC
FALSE	basal plasma membrane	1/141	28/18675	0.191328	0.302197	0.196063	1	KCNQ4	CC
FALSE	actin-based cell projection	3/141	200/18675	0.192527	0.303087	0.19664	3	CNP/ITGB3/TMC1	CC
FALSE	anchoring junction	6/141	514/18675	0.193476	0.303579	0.19696	6	IGF2R/ITGB3/NOTCH1/TGM2/DES/MME	CC
FALSE	DNA repair complex	1/141	29/18675	0.197443	0.308788	0.200339	1	MSH2	CC
FALSE	integrin complex	1/141	30/18675	0.203512	0.312716	0.202887	1	ITGB3	CC
FALSE	dendrite cytoplasm	1/141	30/18675	0.203512	0.312716	0.202887	1	GABARAPL1	CC
FALSE	centriolar satellite	1/141	30/18675	0.203512	0.312716	0.202887	1	CEP290	CC
FALSE	polysomal ribosome	1/141	30/18675	0.203512	0.312716	0.202887	1	PNPT1	CC
FALSE	cell-cell junction	5/141	414/18675	0.20397	0.312716	0.202887	5	CLDN6/FLCN/KCNA2/PECAM1/DES	CC
FALSE	mitochondrial part	10/141	977/18675	0.203982	0.312716	0.202887	10	BCL2L1/FOXO3/CNP/SLC25A4/HSPD1/CLU/SUCLA2/NRGN/SNCA/PNPT1	CC
FALSE	ciliary basal body	2/141	111/18675	0.204544	0.312716	0.202887	2	TUBG1/CEP290	CC
FALSE	ciliary part	5/141	415/18675	0.2053	0.31287	0.202987	5	TUBG1/GNAQ/CEP290/RPGRIP1/DRD5	CC
FALSE	A band	1/141	31/18675	0.209535	0.317296	0.205859	1	ANK1	CC
FALSE	cell cortex region	1/141	31/18675	0.209535	0.317296	0.205859	1	EPB41	CC
FALSE	endoplasmic reticulum-Golgi intermediate compartment	2/141	115/18675	0.215588	0.324402	0.21047	2	TGFA/F5	CC
FALSE	integral component of postsynaptic membrane	2/141	115/18675	0.215588	0.324402	0.21047	2	SLC6A8/GRIN2A	CC
FALSE	protein complex involved in cell adhesion	1/141	33/18675	0.221446	0.332169	0.215509	1	ITGB3	CC
FALSE	synaptonemal complex	1/141	34/18675	0.227335	0.338871	0.219857	1	SYN1	CC
FALSE	synaptonemal structure	1/141	34/18675	0.227335	0.338871	0.219857	1	SYN1	CC
FALSE	endoplasmic reticulum membrane	10/141	1005/18675	0.228455	0.33948	0.220252	10	UGT1A6/PTGS2/TGFA/NOTCH1/SHISA2/KCNA2/TLR7/ACER1/ABCC6/PNPT1	CC
FALSE	intrinsic component of postsynaptic membrane	2/141	120/18675	0.229468	0.339927	0.220542	2	SLC6A8/GRIN2A	CC
FALSE	endoplasmic reticulum subcompartment	10/141	1009/18675	0.232043	0.342236	0.22204	10	UGT1A6/PTGS2/TGFA/NOTCH1/SHISA2/KCNA2/TLR7/ACER1/ABCC6/PNPT1	CC
FALSE	COP9 signalosome	1/141	35/18675	0.233179	0.342236	0.22204	1	BASP1	CC
FALSE	SCF ubiquitin ligase complex	1/141	35/18675	0.233179	0.342236	0.22204	1	FBXO7	CC
FALSE	dendritic shaft	1/141	36/18675	0.23898	0.349673	0.226865	1	MAP1A	CC
FALSE	centriole	2/141	124/18675	0.240616	0.35099	0.22772	2	TUBG1/CEP290	CC
FALSE	voltage-gated calcium channel complex	1/141	37/18675	0.244737	0.353756	0.229514	1	CACNA1S	CC
FALSE	ionotropic glutamate receptor complex	1/141	37/18675	0.244737	0.353756	0.229514	1	GRIN2A	CC
FALSE	terminal bouton	1/141	37/18675	0.244737	0.353756	0.229514	1	SNCA	CC
FALSE	late endosome membrane	2/141	126/18675	0.2462	0.354796	0.230189	2	MCOLN1/LITAF	CC
FALSE	mitochondrial matrix	5/141	448/18675	0.250706	0.360201	0.233696	5	BCL2L1/FOXO3/HSPD1/SUCLA2/SNCA	CC
FALSE	cilium	6/141	563/18675	0.252774	0.362082	0.234916	6	TUBG1/GNAQ/CEP290/FLCN/RPGRIP1/DRD5	CC
FALSE	neurotransmitter receptor complex	1/141	39/18675	0.256121	0.365778	0.237314	1	GRIN2A	CC
FALSE	AP-type membrane coat adaptor complex	1/141	40/18675	0.26175	0.371591	0.241085	1	PICALM	CC
FALSE	clathrin-coated endocytic vesicle membrane	1/141	40/18675	0.26175	0.371591	0.241085	1	PICALM	CC
FALSE	intrinsic component of synaptic vesicle membrane	1/141	41/18675	0.267335	0.378395	0.245499	1	SYN1	CC
FALSE	late endosome	3/141	240/18675	0.272069	0.383956	0.249107	3	MCOLN1/IGF2R/LITAF	CC
FALSE	microtubule	4/141	357/18675	0.283966	0.399563	0.259233	4	TUBG1/GABARAPL1/NICN1/MAP1A	CC
FALSE	basal part of cell	1/141	45/18675	0.289262	0.405818	0.263292	1	KCNQ4	CC
FALSE	extracellular matrix component	1/141	47/18675	0.29998	0.419621	0.272246	1	TNR	CC
FALSE	vesicle coat	1/141	48/18675	0.305279	0.423308	0.274639	1	PICALM	CC
FALSE	chloride channel complex	1/141	48/18675	0.305279	0.423308	0.274639	1	BEST1	CC
FALSE	integral component of postsynaptic density membrane	1/141	48/18675	0.305279	0.423308	0.274639	1	GRIN2A	CC
FALSE	early endosome membrane	2/141	148/18675	0.307668	0.425384	0.275986	2	LITAF/HSD17B6	CC
FALSE	mitochondrial respiratory chain complex I	1/141	50/18675	0.315757	0.431565	0.279996	1	SNCA	CC
FALSE	intercalated disc	1/141	50/18675	0.315757	0.431565	0.279996	1	DES	CC
FALSE	NADH dehydrogenase complex	1/141	50/18675	0.315757	0.431565	0.279996	1	SNCA	CC
FALSE	respiratory chain complex I	1/141	50/18675	0.315757	0.431565	0.279996	1	SNCA	CC
FALSE	peroxisomal matrix	1/141	51/18675	0.320937	0.432449	0.280569	1	ACOX1	CC
FALSE	T-tubule	1/141	51/18675	0.320937	0.432449	0.280569	1	CACNA1S	CC
FALSE	microbody lumen	1/141	51/18675	0.320937	0.432449	0.280569	1	ACOX1	CC
FALSE	stereocilium	1/141	51/18675	0.320937	0.432449	0.280569	1	TMC1	CC
FALSE	intrinsic component of postsynaptic density membrane	1/141	51/18675	0.320937	0.432449	0.280569	1	GRIN2A	CC
FALSE	anchored component of membrane	2/141	156/18675	0.329848	0.443204	0.287547	2	ALPL/SYN1	CC
FALSE	spindle microtubule	1/141	53/18675	0.331181	0.443745	0.287898	1	TUBG1	CC
FALSE	replication fork	1/141	54/18675	0.336245	0.44648	0.289672	1	BCL6	CC
FALSE	stereocilium bundle	1/141	54/18675	0.336245	0.44648	0.289672	1	TMC1	CC
FALSE	axon cytoplasm	1/141	54/18675	0.336245	0.44648	0.289672	1	MAP1A	CC
FALSE	nuclear chromosome	5/141	507/18675	0.336966	0.44648	0.289672	5	TUBG1/MSH2/SYN1/MUC1/AR	CC
FALSE	ER to Golgi transport vesicle membrane	1/141	55/18675	0.341271	0.449686	0.291752	1	TGFA	CC
FALSE	tertiary granule lumen	1/141	55/18675	0.341271	0.449686	0.291752	1	LRG1	CC
FALSE	stress fiber	1/141	56/18675	0.346259	0.453743	0.294385	1	TPM1	CC
FALSE	contractile actin filament bundle	1/141	56/18675	0.346259	0.453743	0.294385	1	TPM1	CC
FALSE	polymeric cytoskeletal fiber	6/141	635/18675	0.347204	0.453743	0.294385	6	TUBG1/GABARAPL1/NICN1/DES/MAP1A/KRT7	CC
FALSE	focal adhesion	4/141	397/18675	0.352156	0.458957	0.297768	4	IGF2R/ITGB3/TGM2/MME	CC
FALSE	cell-substrate adherens junction	4/141	399/18675	0.355589	0.45911	0.297867	4	IGF2R/ITGB3/TGM2/MME	CC
FALSE	peroxisomal membrane	1/141	58/18675	0.356123	0.45911	0.297867	1	ACOX1	CC
FALSE	lateral plasma membrane	1/141	58/18675	0.356123	0.45911	0.297867	1	ABCC6	CC
FALSE	microbody membrane	1/141	58/18675	0.356123	0.45911	0.297867	1	ACOX1	CC
FALSE	actin filament bundle	1/141	59/18675	0.361	0.46042	0.298716	1	TPM1	CC
FALSE	calcium channel complex	1/141	59/18675	0.361	0.46042	0.298716	1	CACNA1S	CC
FALSE	clathrin-coated endocytic vesicle	1/141	59/18675	0.361	0.46042	0.298716	1	PICALM	CC
FALSE	postsynaptic density membrane	1/141	59/18675	0.361	0.46042	0.298716	1	GRIN2A	CC
FALSE	ruffle	2/141	168/18675	0.362737	0.460437	0.298728	2	ITGB3/TPM1	CC
FALSE	cell-substrate junction	4/141	404/18675	0.36417	0.460437	0.298728	4	IGF2R/ITGB3/TGM2/MME	CC
FALSE	polysome	1/141	60/18675	0.36584	0.460437	0.298728	1	PNPT1	CC
FALSE	neuromuscular junction	1/141	60/18675	0.36584	0.460437	0.298728	1	DES	CC
FALSE	presynaptic active zone	1/141	60/18675	0.36584	0.460437	0.298728	1	SYN1	CC
FALSE	microtubule organizing center part	2/141	170/18675	0.368163	0.462142	0.299834	2	TUBG1/CEP290	CC
FALSE	cytoplasmic microtubule	1/141	62/18675	0.37541	0.470002	0.304933	1	TUBG1	CC
FALSE	integral component of mitochondrial membrane	1/141	63/18675	0.380142	0.47468	0.307968	1	SLC25A4	CC
FALSE	intrinsic component of mitochondrial membrane	1/141	64/18675	0.384838	0.479289	0.310959	1	SLC25A4	CC
FALSE	sarcoplasmic reticulum	1/141	67/18675	0.398715	0.493992	0.320498	1	ANK1	CC
FALSE	actomyosin	1/141	67/18675	0.398715	0.493992	0.320498	1	TPM1	CC
FALSE	actin cytoskeleton	4/141	432/18675	0.412059	0.50685	0.32884	4	ITSN1/TNNT2/SNCA/TPM1	CC
FALSE	lipid droplet	1/141	70/18675	0.412281	0.50685	0.32884	1	ABHD5	CC
FALSE	respiratory chain complex	1/141	70/18675	0.412281	0.50685	0.32884	1	SNCA	CC
FALSE	intrinsic component of organelle membrane	2/141	188/18675	0.416122	0.509699	0.330688	2	SLC25A4/SYN1	CC
FALSE	integral component of postsynaptic specialization membrane	1/141	71/18675	0.416735	0.509699	0.330688	1	GRIN2A	CC
FALSE	intrinsic component of postsynaptic specialization membrane	1/141	74/18675	0.429897	0.523114	0.339392	1	GRIN2A	CC
FALSE	integral component of presynaptic membrane	1/141	74/18675	0.429897	0.523114	0.339392	1	KCNA2	CC
FALSE	photoreceptor outer segment	1/141	75/18675	0.434218	0.527028	0.341932	1	GNAQ	CC
FALSE	voltage-gated potassium channel complex	1/141	76/18675	0.438507	0.529539	0.343561	1	KCNA2	CC
FALSE	sarcoplasm	1/141	76/18675	0.438507	0.529539	0.343561	1	ANK1	CC
FALSE	condensed chromosome	2/141	199/18675	0.444534	0.532771	0.345657	2	TUBG1/SYN1	CC
FALSE	extrinsic component of membrane	2/141	199/18675	0.444534	0.532771	0.345657	2	SYN1/WDFY3	CC
FALSE	mitochondrial membrane part	2/141	199/18675	0.444534	0.532771	0.345657	2	SLC25A4/SNCA	CC
FALSE	mitochondrial respiratory chain	1/141	79/18675	0.451182	0.536692	0.348202	1	SNCA	CC
FALSE	caveola	1/141	79/18675	0.451182	0.536692	0.348202	1	PTGS2	CC
FALSE	cell-cell adherens junction	1/141	79/18675	0.451182	0.536692	0.348202	1	DES	CC
FALSE	potassium channel complex	1/141	80/18675	0.455343	0.540295	0.350539	1	KCNA2	CC
FALSE	cortical cytoskeleton	1/141	81/18675	0.459473	0.543843	0.352841	1	EPB41	CC
FALSE	intermediate filament	2/141	206/18675	0.462216	0.545735	0.354068	2	DES/KRT7	CC
FALSE	catalytic step 2 spliceosome	1/141	82/18675	0.463572	0.545984	0.35423	1	HNRNPH1	CC
FALSE	intrinsic component of presynaptic membrane	1/141	83/18675	0.46764	0.549419	0.356459	1	KCNA2	CC
FALSE	nuclear chromosome part	4/141	469/18675	0.474097	0.554771	0.359931	4	MSH2/SYN1/MUC1/AR	CC
FALSE	trans-Golgi network membrane	1/141	85/18675	0.475684	0.554771	0.359931	1	IGF2R	CC
FALSE	ciliary membrane	1/141	85/18675	0.475684	0.554771	0.359931	1	DRD5	CC
FALSE	postsynaptic specialization membrane	1/141	86/18675	0.479661	0.558044	0.362055	1	GRIN2A	CC
FALSE	respiratory chain	1/141	88/18675	0.487525	0.565813	0.367095	1	SNCA	CC
FALSE	azurophil granule lumen	1/141	91/18675	0.4991	0.576442	0.373991	1	PTGES2	CC
FALSE	specific granule membrane	1/141	91/18675	0.4991	0.576442	0.373991	1	SLC2A3	CC
FALSE	ATPase complex	1/141	92/18675	0.5029	0.579429	0.375929	1	ABCG5	CC
FALSE	Golgi cisterna	1/141	93/18675	0.506672	0.580968	0.376927	1	SORL1	CC
FALSE	oxidoreductase complex	1/141	93/18675	0.506672	0.580968	0.376927	1	SNCA	CC
FALSE	intracellular non-membrane-bounded organelle	34/141	4464/18675	0.50933	0.582615	0.377996	34	TUBG1/ANK1/GABARAPL1/BCL2L1/FRMPD4/TUBA8/EPB41/ACOX1/NICN1/ABHD5/CEP290/ITSN1/LDB3/CACNA1S/CLU/RPGRIP1/BCL6/PECAM1/MSH2/TNNT2/DES/MAP1A/DUX4/SNCA/BASP1/SYN1/MUC1/KRT7/TPM1/WDFY3/AR/UBE2T/PNPT1/ATXN7	CC
FALSE	non-membrane-bounded organelle	34/141	4473/18675	0.514707	0.587357	0.381072	34	TUBG1/ANK1/GABARAPL1/BCL2L1/FRMPD4/TUBA8/EPB41/ACOX1/NICN1/ABHD5/CEP290/ITSN1/LDB3/CACNA1S/CLU/RPGRIP1/BCL6/PECAM1/MSH2/TNNT2/DES/MAP1A/DUX4/SNCA/BASP1/SYN1/MUC1/KRT7/TPM1/WDFY3/AR/UBE2T/PNPT1/ATXN7	CC
FALSE	cell cortex	2/141	229/18675	0.517925	0.589618	0.38254	2	EPB41/SNCA	CC
FALSE	keratin filament	1/141	97/18675	0.521477	0.592249	0.384246	1	KRT7	CC
FALSE	microbody part	1/141	98/18675	0.525109	0.593403	0.384995	1	ACOX1	CC
FALSE	peroxisomal part	1/141	98/18675	0.525109	0.593403	0.384995	1	ACOX1	CC
FALSE	mitochondrial protein complex	2/141	233/18675	0.52722	0.593403	0.384995	2	SNCA/PNPT1	CC
FALSE	PML body	1/141	99/18675	0.528714	0.593403	0.384995	1	WDFY3	CC
FALSE	filopodium	1/141	99/18675	0.528714	0.593403	0.384995	1	ITGB3	CC
FALSE	axoneme	1/141	100/18675	0.532291	0.596016	0.38669	1	RPGRIP1	CC
FALSE	ciliary plasm	1/141	101/18675	0.535841	0.598586	0.388358	1	RPGRIP1	CC
FALSE	nuclear matrix	1/141	106/18675	0.553195	0.614972	0.398989	1	ATXN7	CC
FALSE	plasma membrane raft	1/141	106/18675	0.553195	0.614972	0.398989	1	PTGS2	CC
FALSE	intermediate filament cytoskeleton	2/141	245/18675	0.554377	0.614972	0.398989	2	DES/KRT7	CC
FALSE	ribosome	2/141	252/18675	0.569707	0.630511	0.409071	2	SNCA/PNPT1	CC
FALSE	inner mitochondrial membrane protein complex	1/141	115/18675	0.582825	0.643536	0.417521	1	SNCA	CC
FALSE	bicellular tight junction	1/141	118/18675	0.592261	0.652445	0.423301	1	CLDN6	CC
FALSE	microtubule cytoskeleton	8/141	1102/18675	0.596827	0.655959	0.425581	8	TUBG1/GABARAPL1/BCL2L1/TUBA8/NICN1/CEP290/MAP1A/ATXN7	CC
FALSE	nuclear chromosome, telomeric region	1/141	121/18675	0.601485	0.65956	0.427917	1	MSH2	CC
FALSE	tight junction	1/141	123/18675	0.607519	0.66184	0.429396	1	CLDN6	CC
FALSE	Golgi stack	1/141	124/18675	0.610502	0.66184	0.429396	1	SORL1	CC
FALSE	cullin-RING ubiquitin ligase complex	1/141	124/18675	0.610502	0.66184	0.429396	1	FBXO7	CC
FALSE	RNA polymerase II transcription factor complex	1/141	124/18675	0.610502	0.66184	0.429396	1	FOS	CC
FALSE	ficolin-1-rich granule lumen	1/141	124/18675	0.610502	0.66184	0.429396	1	LRG1	CC
FALSE	nuclear periphery	1/141	126/18675	0.616401	0.666719	0.432562	1	ATXN7	CC
FALSE	cell cortex part	1/141	128/18675	0.622211	0.671481	0.435651	1	EPB41	CC
FALSE	cytoskeletal part	11/141	1543/18675	0.623657	0.671522	0.435678	11	TUBG1/GABARAPL1/BCL2L1/NICN1/CEP290/RPGRIP1/TNNT2/DES/MAP1A/KRT7/TPM1	CC
FALSE	peroxisome	1/141	130/18675	0.627933	0.673088	0.436694	1	ACOX1	CC
FALSE	microbody	1/141	130/18675	0.627933	0.673088	0.436694	1	ACOX1	CC
FALSE	apical junction complex	1/141	134/18675	0.639121	0.683544	0.443478	1	CLDN6	CC
FALSE	nuclear transcription factor complex	1/141	140/18675	0.65528	0.699258	0.453673	1	FOS	CC
FALSE	blood microparticle	1/141	147/18675	0.673226	0.716805	0.465057	1	CLU	CC
FALSE	nuclear chromatin	2/141	309/18675	0.680339	0.722765	0.468924	2	MUC1/AR	CC
FALSE	spindle pole	1/141	152/18675	0.685473	0.726601	0.471413	1	TUBG1	CC
FALSE	primary lysosome	1/141	155/18675	0.692602	0.730909	0.474208	1	PTGES2	CC
FALSE	azurophil granule	1/141	155/18675	0.692602	0.730909	0.474208	1	PTGES2	CC
FALSE	chromosome, telomeric region	1/141	156/18675	0.694942	0.73176	0.47476	1	MSH2	CC
FALSE	centrosome	3/141	473/18675	0.696802	0.732103	0.474982	3	TUBG1/BCL2L1/CEP290	CC
FALSE	spliceosomal complex	1/141	160/18675	0.704128	0.738173	0.478921	1	HNRNPH1	CC
FALSE	integral component of organelle membrane	1/141	166/18675	0.717394	0.750432	0.486874	1	SLC25A4	CC
FALSE	vacuolar lumen	1/141	171/18675	0.727997	0.758197	0.491912	1	PTGES2	CC
FALSE	midbody	1/141	171/18675	0.727997	0.758197	0.491912	1	FLCN	CC
FALSE	chromosome	6/141	982/18675	0.757404	0.787106	0.510668	6	TUBG1/BCL6/MSH2/SYN1/MUC1/AR	CC
FALSE	protein-DNA complex	1/141	187/18675	0.759342	0.787404	0.510861	1	FOS	CC
FALSE	nuclear part	33/141	4801/18675	0.763482	0.78998	0.512533	33	ESR2/TUBG1/BCL2L1/HNRNPH1/FOS/TSHZ3/GNAQ/ACOX1/GCH1/FOXO3/IGF2R/CNP/LITAF/NICN1/ITSN1/MBNL2/SORL1/NOTCH1/BCL6/IRF2BPL/MSH2/DNAJB2/PADI4/DUX4/SNCA/BASP1/BDP1/SYN1/MUC1/WDFY3/AR/UBE2T/ATXN7	CC
FALSE	nucleoplasm	23/141	3427/18675	0.766203	0.79108	0.513246	23	ESR2/HNRNPH1/FOS/TSHZ3/ACOX1/GCH1/FOXO3/CNP/LITAF/NICN1/MBNL2/NOTCH1/BCL6/IRF2BPL/MSH2/PADI4/DUX4/BASP1/BDP1/WDFY3/AR/UBE2T/ATXN7	CC
FALSE	chromosomal part	5/141	855/18675	0.778876	0.802427	0.520608	5	BCL6/MSH2/SYN1/MUC1/AR	CC
FALSE	nuclear speck	2/141	386/18675	0.791981	0.81417	0.528227	2	BASP1/AR	CC
FALSE	ubiquitin ligase complex	1/141	224/18675	0.818757	0.839887	0.544912	1	FBXO7	CC
FALSE	catalytic complex	6/141	1103/18675	0.846085	0.866057	0.561891	6	HNRNPH1/FBXO7/ABCG5/SNCA/WDFY3/PNPT1	CC
FALSE	transcription factor complex	1/141	270/18675	0.872702	0.89139	0.578326	1	FOS	CC
FALSE	microtubule organizing center	3/141	681/18675	0.892147	0.909304	0.589949	3	TUBG1/BCL2L1/CEP290	CC
FALSE	chromatin	2/141	500/18675	0.89461	0.90987	0.590316	2	MUC1/AR	CC
FALSE	spindle	1/141	326/18675	0.9173	0.930962	0.604001	1	TUBG1	CC
FALSE	chromosomal region	1/141	337/18675	0.92403	0.935801	0.60714	1	MSH2	CC
FALSE	nuclear body	3/141	764/18675	0.931597	0.941466	0.610815	3	BASP1/WDFY3/AR	CC
FALSE	transferase complex	2/141	597/18675	0.9427	0.950672	0.616788	2	FBXO7/WDFY3	CC
FALSE	nuclear lumen	26/141	4454/18675	0.949944	0.955956	0.620217	26	ESR2/TUBG1/HNRNPH1/FOS/TSHZ3/ACOX1/GCH1/FOXO3/CNP/LITAF/NICN1/MBNL2/NOTCH1/BCL6/IRF2BPL/MSH2/PADI4/DUX4/BASP1/BDP1/SYN1/MUC1/WDFY3/AR/UBE2T/ATXN7	CC
FALSE	nucleolus	5/141	1369/18675	0.98034	0.984467	0.638714	5	ACOX1/DUX4/WDFY3/UBE2T/ATXN7	CC
FALSE	nucleoplasm part	3/141	1033/18675	0.986127	0.988199	0.641135	3	BASP1/WDFY3/AR	CC
FALSE	ribonucleoprotein complex	3/141	1315/18675	0.997752	0.997752	0.647333	3	HNRNPH1/SNCA/PNPT1	CC
TRUE	1-phosphatidylinositol binding	3/134	14/16967	0.00016451	0.0346487	0.0264376	3	EPB41/PICALM/WDFY3	MF
TRUE	lipid binding	15/134	643/16967	0.000170809	0.0346487	0.0264376	15	ESR2/PIRT/WDR45/FRMPD4/MCOLN1/EPB41/IGF2R/TLR6/HSPD1/SELP/PICALM/SNCA/MME/WDFY3/AR	MF
TRUE	Toll-like receptor 2 binding	2/134	3/16967	0.000184771	0.0346487	0.0264376	2	TLR6/TLR1	MF
TRUE	amyloid-beta binding	5/134	71/16967	0.000244435	0.0346487	0.0264376	5	SORL1/TLR6/CLU/PICALM/GRIN2A	MF
TRUE	peptide binding	8/134	215/16967	0.000310199	0.0351766	0.0268404	8	PTGES2/FURIN/SORL1/TLR6/CLU/PICALM/GRIN2A/MME	MF
TRUE	tau protein binding	4/134	45/16967	0.000431192	0.0384008	0.0293006	4	CLU/PICALM/MAP1A/SNCA	MF
TRUE	enzyme binding	29/134	1941/16967	0.000501754	0.0384008	0.0293006	29	ESR2/ANK1/GABARAPL1/BCL2L1/WDR45/FBXO7/MBP/GCH1/FURIN/FOXO3/IGF2R/ITGB3/ITSN1/SORL1/PTGS2/LDB3/FLCN/NOTCH1/HSPD1/CLU/EGF/PICALM/MSH2/SNCA/NPC1L1/SYN1/PPP1R3F/AR/UBE2T	MF
TRUE	identical protein binding	26/134	1670/16967	0.000560575	0.0384008	0.0293006	26	ESR2/TUBG1/BCL2L1/CXCL5/CLDN6/GCH1/IGF2R/UGT1A6/ITGB3/CEP290/GLUL/PTGS2/TLR6/BCL6/PECAM1/BEST1/MSH2/DES/PADI4/SNCA/APLN/TLR1/GP1BB/S100A5/TPM1/MME	MF
TRUE	insulin-like growth factor II binding	2/134	5/16967	0.000609537	0.0384008	0.0293006	2	IGF2R/IGFBP1	MF
TRUE	transmembrane transporter activity	16/134	838/16967	0.000942756	0.0534543	0.0407866	16	SLC45A2/SCN4A/MCOLN1/SCN3A/SLC6A8/SLC25A4/CACNA1S/SLC2A3/KCNQ4/ABCC3/KCNA2/BEST1/ABCG5/GRIN2A/SLC19A1/SLC12A3	MF
FALSE	insulin-like growth factor binding	3/134	26/16967	0.00109639	0.0545308	0.041608	3	IGF2R/ITGB3/IGFBP1	MF
FALSE	inorganic molecular entity transmembrane transporter activity	13/134	619/16967	0.00124212	0.0545308	0.041608	13	SLC45A2/SCN4A/MCOLN1/SCN3A/SLC6A8/CACNA1S/KCNQ4/ABCC3/KCNA2/BEST1/GRIN2A/SLC19A1/SLC12A3	MF
FALSE	amide binding	8/134	266/16967	0.00125027	0.0545308	0.041608	8	PTGES2/FURIN/SORL1/TLR6/CLU/PICALM/GRIN2A/MME	MF
FALSE	metal ion transmembrane transporter activity	9/134	337/16967	0.00143502	0.0581184	0.0443454	9	SCN4A/MCOLN1/SCN3A/SLC6A8/CACNA1S/KCNQ4/KCNA2/GRIN2A/SLC12A3	MF
FALSE	transporter activity	16/134	908/16967	0.00215317	0.0800504	0.06108	16	SLC45A2/SCN4A/MCOLN1/SCN3A/SLC6A8/SLC25A4/CACNA1S/SLC2A3/KCNQ4/ABCC3/KCNA2/BEST1/ABCG5/GRIN2A/SLC19A1/SLC12A3	MF
FALSE	ion transmembrane transporter activity	13/134	672/16967	0.00256204	0.0800504	0.06108	13	SLC45A2/SCN4A/MCOLN1/SCN3A/SLC6A8/CACNA1S/KCNQ4/ABCC3/KCNA2/BEST1/GRIN2A/SLC19A1/SLC12A3	MF
FALSE	insulin-like growth factor I binding	2/134	10/16967	0.00267272	0.0800504	0.06108	2	ITGB3/IGFBP1	MF
FALSE	Toll-like receptor binding	2/134	10/16967	0.00267272	0.0800504	0.06108	2	TLR6/TLR1	MF
FALSE	inorganic cation transmembrane transporter activity	10/134	444/16967	0.00277101	0.0800504	0.06108	10	SLC45A2/SCN4A/MCOLN1/SCN3A/SLC6A8/CACNA1S/KCNQ4/KCNA2/GRIN2A/SLC12A3	MF
FALSE	signaling receptor binding	21/134	1386/16967	0.00282365	0.0800504	0.06108	21	ESR2/OSM/MBL2/GABARAPL1/IHH/ACOX1/ITGB3/TLR6/TGFA/IGFBP1/CLU/EGF/PICALM/PROK2/CXCL8/APLN/IL17A/TLR1/LRG1/AR/CRLF1	MF
FALSE	structural constituent of cytoskeleton	4/134	77/16967	0.00322464	0.0870652	0.0664324	4	ANK1/EPB41/DES/TPM1	MF
FALSE	cation channel activity	7/134	254/16967	0.00406937	0.100984	0.0770527	7	SCN4A/MCOLN1/SCN3A/CACNA1S/KCNQ4/KCNA2/GRIN2A	MF
FALSE	cytoskeletal protein binding	14/134	797/16967	0.00419861	0.100984	0.0770527	14	ANK1/GABARAPL1/EPB41/LDB3/CLU/PICALM/KCNA2/TNNT2/DES/MAP1A/SNCA/NPC1L1/SYN1/TPM1	MF
FALSE	calcium ion binding	12/134	635/16967	0.00449893	0.100984	0.0770527	12	THBD/IHH/PCP4/PCDHGC4/GCH1/ITSN1/NOTCH1/EGF/SELP/PADI4/SNCA/S100A5	MF
FALSE	cytoskeletal adaptor activity	2/134	13/16967	0.0045614	0.100984	0.0770527	2	ANK1/MAP1A	MF
FALSE	ion channel activity	8/134	329/16967	0.00463066	0.100984	0.0770527	8	SCN4A/MCOLN1/SCN3A/CACNA1S/KCNQ4/KCNA2/BEST1/GRIN2A	MF
FALSE	cation transmembrane transporter activity	10/134	484/16967	0.00508285	0.102659	0.0783306	10	SLC45A2/SCN4A/MCOLN1/SCN3A/SLC6A8/CACNA1S/KCNQ4/KCNA2/GRIN2A/SLC12A3	MF
FALSE	monovalent inorganic cation transmembrane transporter activity	7/134	266/16967	0.00522252	0.102659	0.0783306	7	SLC45A2/SCN4A/SCN3A/SLC6A8/KCNQ4/KCNA2/SLC12A3	MF
FALSE	modified amino acid transmembrane transporter activity	2/134	14/16967	0.00529421	0.102659	0.0783306	2	SLC6A8/SLC19A1	MF
FALSE	substrate-specific channel activity	8/134	338/16967	0.00543168	0.102659	0.0783306	8	SCN4A/MCOLN1/SCN3A/CACNA1S/KCNQ4/KCNA2/BEST1/GRIN2A	MF
FALSE	phosphatidylinositol binding	6/134	217/16967	0.00756378	0.133268	0.101686	6	PIRT/WDR45/FRMPD4/EPB41/PICALM/WDFY3	MF
FALSE	voltage-gated sodium channel activity	2/134	17/16967	0.00779071	0.133268	0.101686	2	SCN4A/SCN3A	MF
FALSE	phospholipid binding	8/134	363/16967	0.00821672	0.133268	0.101686	8	PIRT/WDR45/FRMPD4/EPB41/PICALM/SNCA/MME/WDFY3	MF
FALSE	voltage-gated ion channel activity	5/134	158/16967	0.00838647	0.133268	0.101686	5	SCN4A/SCN3A/CACNA1S/KCNA2/GRIN2A	MF
FALSE	voltage-gated channel activity	5/134	158/16967	0.00838647	0.133268	0.101686	5	SCN4A/SCN3A/CACNA1S/KCNA2/GRIN2A	MF
FALSE	copper ion binding	3/134	53/16967	0.00846149	0.133268	0.101686	3	SNCA/S100A5/F5	MF
FALSE	channel activity	8/134	370/16967	0.00916093	0.138798	0.105906	8	SCN4A/MCOLN1/SCN3A/CACNA1S/KCNQ4/KCNA2/BEST1/GRIN2A	MF
FALSE	passive transmembrane transporter activity	8/134	371/16967	0.00930218	0.138798	0.105906	8	SCN4A/MCOLN1/SCN3A/CACNA1S/KCNQ4/KCNA2/BEST1/GRIN2A	MF
FALSE	poly(U) RNA binding	2/134	20/16967	0.0107172	0.153544	0.117157	2	HNRNPH1/PNPT1	MF
FALSE	calcium-dependent protein binding	3/134	58/16967	0.010832	0.153544	0.117157	3	MBL2/SELP/SYN1	MF
FALSE	low-density lipoprotein particle receptor binding	2/134	21/16967	0.0117846	0.156811	0.11965	2	CLU/PICALM	MF
FALSE	active transmembrane transporter activity	6/134	241/16967	0.0122776	0.156811	0.11965	6	SLC45A2/SLC6A8/ABCC3/ABCG5/SLC19A1/SLC12A3	MF
FALSE	protein dimerization activity	18/134	1285/16967	0.0123842	0.156811	0.11965	18	FOS/FBXO7/GCH1/UGT1A6/PTGS2/TLR6/PECAM1/MSH2/ABCG5/PADI4/SIM1/APLN/TLR1/S100A5/TPM1/MME/AR/CRLF1	MF
FALSE	poly-pyrimidine tract binding	2/134	22/16967	0.0128966	0.156811	0.11965	2	HNRNPH1/PNPT1	MF
FALSE	ligand-gated calcium channel activity	2/134	22/16967	0.0128966	0.156811	0.11965	2	MCOLN1/GRIN2A	MF
FALSE	monosaccharide binding	3/134	62/16967	0.0129779	0.156811	0.11965	3	MBL2/SLC2A3/SELP	MF
FALSE	sodium ion transmembrane transporter activity	4/134	117/16967	0.013885	0.156811	0.11965	4	SCN4A/SCN3A/SLC6A8/SLC12A3	MF
FALSE	transcription regulatory region DNA binding	12/134	739/16967	0.014115	0.156811	0.11965	12	ESR2/FOS/RNF10/FOXO3/LITAF/NOTCH1/BCL6/DUX4/SNCA/BASP1/MUC1/AR	MF
FALSE	regulatory region nucleic acid binding	12/134	740/16967	0.0142527	0.156811	0.11965	12	ESR2/FOS/RNF10/FOXO3/LITAF/NOTCH1/BCL6/DUX4/SNCA/BASP1/MUC1/AR	MF
FALSE	growth factor binding	4/134	121/16967	0.0155345	0.156811	0.11965	4	FURIN/IGF2R/ITGB3/IGFBP1	MF
FALSE	single-stranded RNA binding	3/134	68/16967	0.0166211	0.156811	0.11965	3	HNRNPH1/TLR7/PNPT1	MF
FALSE	protein heterodimerization activity	9/134	497/16967	0.0171607	0.156811	0.11965	9	FOS/FBXO7/UGT1A6/TLR6/ABCG5/SIM1/TLR1/TPM1/CRLF1	MF
FALSE	lipoprotein particle receptor binding	2/134	26/16967	0.0177759	0.156811	0.11965	2	CLU/PICALM	MF
FALSE	solute:cation symporter activity	3/134	70/16967	0.0179499	0.156811	0.11965	3	SLC45A2/SLC6A8/SLC12A3	MF
FALSE	spectrin binding	2/134	27/16967	0.0190999	0.156811	0.11965	2	ANK1/EPB41	MF
FALSE	ion gated channel activity	6/134	267/16967	0.0193862	0.156811	0.11965	6	SCN4A/MCOLN1/SCN3A/CACNA1S/KCNA2/GRIN2A	MF
FALSE	receptor regulator activity	8/134	425/16967	0.0196281	0.156811	0.11965	8	ESR2/OSM/TGFA/EGF/CXCL8/APLN/IL17A/CRLF1	MF
FALSE	gated channel activity	6/134	268/16967	0.0197056	0.156811	0.11965	6	SCN4A/MCOLN1/SCN3A/CACNA1S/KCNA2/GRIN2A	MF
FALSE	carbohydrate transmembrane transporter activity	2/134	28/16967	0.0204641	0.156811	0.11965	2	SLC45A2/SLC2A3	MF
FALSE	virus receptor activity	3/134	74/16967	0.0207804	0.156811	0.11965	3	CLDN6/ITGB3/CR1	MF
FALSE	hijacked molecular function	3/134	74/16967	0.0207804	0.156811	0.11965	3	CLDN6/ITGB3/CR1	MF
FALSE	epidermal growth factor receptor binding	2/134	29/16967	0.0218677	0.156811	0.11965	2	TGFA/EGF	MF
FALSE	phosphoprotein binding	3/134	76/16967	0.0222823	0.156811	0.11965	3	EPB41/IGF2R/SNCA	MF
FALSE	lipopolysaccharide binding	2/134	30/16967	0.0233102	0.156811	0.11965	2	HSPD1/SELP	MF
FALSE	RNA polymerase III general transcription initiation factor activity	1/134	3/16967	0.0235078	0.156811	0.11965	1	BDP1	MF
FALSE	opsonin receptor activity	1/134	3/16967	0.0235078	0.156811	0.11965	1	CR1	MF
FALSE	acyl-CoA oxidase activity	1/134	3/16967	0.0235078	0.156811	0.11965	1	ACOX1	MF
FALSE	alpha-1,4-glucosidase activity	1/134	3/16967	0.0235078	0.156811	0.11965	1	MGAM	MF
FALSE	succinate-CoA ligase activity	1/134	3/16967	0.0235078	0.156811	0.11965	1	SUCLA2	MF
FALSE	insulin-like growth factor-activated receptor activity	1/134	3/16967	0.0235078	0.156811	0.11965	1	IGF2R	MF
FALSE	interleukin-8 receptor binding	1/134	3/16967	0.0235078	0.156811	0.11965	1	CXCL8	MF
FALSE	purine nucleobase transmembrane transporter activity	1/134	3/16967	0.0235078	0.156811	0.11965	1	SLC25A4	MF
FALSE	sucrose:proton symporter activity	1/134	3/16967	0.0235078	0.156811	0.11965	1	SLC45A2	MF
FALSE	sucrose transmembrane transporter activity	1/134	3/16967	0.0235078	0.156811	0.11965	1	SLC45A2	MF
FALSE	sucrose:cation symporter activity	1/134	3/16967	0.0235078	0.156811	0.11965	1	SLC45A2	MF
FALSE	disaccharide transmembrane transporter activity	1/134	3/16967	0.0235078	0.156811	0.11965	1	SLC45A2	MF
FALSE	oligosaccharide transmembrane transporter activity	1/134	3/16967	0.0235078	0.156811	0.11965	1	SLC45A2	MF
FALSE	troponin C binding	1/134	3/16967	0.0235078	0.156811	0.11965	1	TNNT2	MF
FALSE	guanine/thymine mispair binding	1/134	3/16967	0.0235078	0.156811	0.11965	1	MSH2	MF
FALSE	dinucleotide insertion or deletion binding	1/134	3/16967	0.0235078	0.156811	0.11965	1	MSH2	MF
FALSE	single guanine insertion binding	1/134	3/16967	0.0235078	0.156811	0.11965	1	MSH2	MF
FALSE	maltose alpha-glucosidase activity	1/134	3/16967	0.0235078	0.156811	0.11965	1	MGAM	MF
FALSE	prostaglandin-E synthase activity	1/134	3/16967	0.0235078	0.156811	0.11965	1	PTGES2	MF
FALSE	dihydroceramidase activity	1/134	3/16967	0.0235078	0.156811	0.11965	1	ACER1	MF
FALSE	glycogen binding	1/134	3/16967	0.0235078	0.156811	0.11965	1	PPP1R3F	MF
FALSE	cytokine receptor binding	5/134	210/16967	0.0256331	0.166982	0.12741	5	OSM/ITGB3/CXCL8/LRG1/CRLF1	MF
FALSE	phosphatidylinositol phosphate binding	4/134	143/16967	0.026784	0.166982	0.12741	4	PIRT/WDR45/FRMPD4/PICALM	MF
FALSE	molecular adaptor activity	5/134	216/16967	0.0284807	0.166982	0.12741	5	ANK1/ITSN1/TNNT2/MAP1A/SH2D1A	MF
FALSE	lipoprotein particle binding	2/134	34/16967	0.0294544	0.166982	0.12741	2	SORL1/HSPD1	MF
FALSE	protein-lipid complex binding	2/134	34/16967	0.0294544	0.166982	0.12741	2	SORL1/HSPD1	MF
FALSE	alkaline phosphatase activity	1/134	4/16967	0.0312212	0.166982	0.12741	1	ALPL	MF
FALSE	carbonyl reductase (NADPH) activity	1/134	4/16967	0.0312212	0.166982	0.12741	1	CBR1	MF
FALSE	protein-arginine deiminase activity	1/134	4/16967	0.0312212	0.166982	0.12741	1	PADI4	MF
FALSE	complement receptor activity	1/134	4/16967	0.0312212	0.166982	0.12741	1	CR1	MF
FALSE	ciliary neurotrophic factor receptor binding	1/134	4/16967	0.0312212	0.166982	0.12741	1	CRLF1	MF
FALSE	androgen binding	1/134	4/16967	0.0312212	0.166982	0.12741	1	AR	MF
FALSE	folic acid transmembrane transporter activity	1/134	4/16967	0.0312212	0.166982	0.12741	1	SLC19A1	MF
FALSE	cyclohydrolase activity	1/134	4/16967	0.0312212	0.166982	0.12741	1	GCH1	MF
FALSE	single base insertion or deletion binding	1/134	4/16967	0.0312212	0.166982	0.12741	1	MSH2	MF
FALSE	lipid-transporting ATPase activity	1/134	4/16967	0.0312212	0.166982	0.12741	1	ABCC3	MF
FALSE	estrogen response element binding	1/134	4/16967	0.0312212	0.166982	0.12741	1	ESR2	MF
FALSE	dynein light chain binding	1/134	4/16967	0.0312212	0.166982	0.12741	1	GLUL	MF
FALSE	calcium channel activity	3/134	89/16967	0.0334501	0.166982	0.12741	3	MCOLN1/CACNA1S/GRIN2A	MF
FALSE	cytokine activity	4/134	154/16967	0.0338506	0.166982	0.12741	4	OSM/CXCL8/IL17A/CRLF1	MF
FALSE	sodium channel activity	2/134	37/16967	0.034437	0.166982	0.12741	2	SCN4A/SCN3A	MF
FALSE	regulatory RNA binding	2/134	37/16967	0.034437	0.166982	0.12741	2	TLR7/PNPT1	MF
FALSE	protein binding, bridging	4/134	156/16967	0.0352414	0.166982	0.12741	4	ANK1/TNNT2/MAP1A/SH2D1A	MF
FALSE	DNA-binding transcription activator activity, RNA polymerase II-specific	7/134	390/16967	0.0352561	0.166982	0.12741	7	FOS/FOXO3/LITAF/NOTCH1/DUX4/FOXN1/AR	MF
FALSE	chaperone binding	3/134	91/16967	0.035383	0.166982	0.12741	3	HSPD1/CLU/DNAJB2	MF
FALSE	signaling receptor activity	17/134	1344/16967	0.0358296	0.166982	0.12741	17	ESR2/LYVE1/THBD/TREM1/IGF2R/ITGB3/SORL1/TLR6/NOTCH1/OR4A15/CR1/TLR1/GRIN2A/DRD5/TLR7/GP1BB/AR	MF
FALSE	intramolecular oxidoreductase activity	2/134	38/16967	0.0361657	0.166982	0.12741	2	PTGES2/ITGB3	MF
FALSE	beta-tubulin binding	2/134	38/16967	0.0361657	0.166982	0.12741	2	GABARAPL1/SNCA	MF
FALSE	receptor ligand activity	7/134	397/16967	0.0382304	0.166982	0.12741	7	OSM/TGFA/EGF/CXCL8/APLN/IL17A/CRLF1	MF
FALSE	complement component C3b binding	1/134	5/16967	0.0388741	0.166982	0.12741	1	CR1	MF
FALSE	beta-N-acetylglucosaminylglycopeptide beta-1,4-galactosyltransferase activity	1/134	5/16967	0.0388741	0.166982	0.12741	1	WDFY3	MF
FALSE	dopamine neurotransmitter receptor activity	1/134	5/16967	0.0388741	0.166982	0.12741	1	DRD5	MF
FALSE	nucleobase transmembrane transporter activity	1/134	5/16967	0.0388741	0.166982	0.12741	1	SLC25A4	MF
FALSE	oxidoreductase activity, acting on the CH-CH group of donors, oxygen as acceptor	1/134	5/16967	0.0388741	0.166982	0.12741	1	ACOX1	MF
FALSE	N-acylsphingosine amidohydrolase activity	1/134	5/16967	0.0388741	0.166982	0.12741	1	ACER1	MF
FALSE	centromeric DNA binding	1/134	5/16967	0.0388741	0.166982	0.12741	1	MSH2	MF
FALSE	C-X3-C chemokine binding	1/134	5/16967	0.0388741	0.166982	0.12741	1	ITGB3	MF
FALSE	glutamate-gated calcium ion channel activity	1/134	5/16967	0.0388741	0.166982	0.12741	1	GRIN2A	MF
FALSE	estrogen receptor activity	1/134	5/16967	0.0388741	0.166982	0.12741	1	ESR2	MF
FALSE	troponin I binding	1/134	5/16967	0.0388741	0.166982	0.12741	1	TNNT2	MF
FALSE	apolipoprotein A-I binding	1/134	5/16967	0.0388741	0.166982	0.12741	1	HSPD1	MF
FALSE	neuregulin binding	1/134	5/16967	0.0388741	0.166982	0.12741	1	ITGB3	MF
FALSE	fucose binding	1/134	5/16967	0.0388741	0.166982	0.12741	1	SELP	MF
FALSE	testosterone dehydrogenase (NAD+) activity	1/134	5/16967	0.0388741	0.166982	0.12741	1	HSD17B6	MF
FALSE	nerve growth factor binding	1/134	5/16967	0.0388741	0.166982	0.12741	1	FURIN	MF
FALSE	BH3 domain binding	1/134	5/16967	0.0388741	0.166982	0.12741	1	BCL2L1	MF
FALSE	lipopeptide binding	1/134	5/16967	0.0388741	0.166982	0.12741	1	TLR6	MF
FALSE	ceramidase activity	1/134	5/16967	0.0388741	0.166982	0.12741	1	ACER1	MF
FALSE	cation binding	42/134	4133/16967	0.0393906	0.167928	0.128133	42	ESR2/COL9A1/THBD/IHH/TSHZ3/RNF10/GNAQ/PCP4/PCDHGC4/GCH1/FURIN/LITAF/ITSN1/MBNL2/GLUL/PTGS2/LDB3/CACNA1S/NOTCH1/TGM2/EGF/SUCLA2/SELP/BCL6/IRF2BPL/MSH2/ABCG5/PADI4/ALPL/PHOSPHO1/SNCA/FAH/GRIN2A/DRD5/S100A5/ACER1/MME/WDFY3/AR/MMP1/MBNL3/F5	MF
FALSE	kinesin binding	2/134	40/16967	0.0397212	0.168074	0.128243	2	KCNA2/SNCA	MF
FALSE	phosphatidylinositol bisphosphate binding	3/134	96/16967	0.0404622	0.169941	0.129668	3	PIRT/FRMPD4/PICALM	MF
FALSE	sequence-specific double-stranded DNA binding	10/134	674/16967	0.0410631	0.170655	0.130213	10	ESR2/FOS/FOXO3/LITAF/NOTCH1/HSPD1/MSH2/DUX4/MUC1/AR	MF
FALSE	hydrolase activity, acting on carbon-nitrogen (but not peptide) bonds	3/134	97/16967	0.04152	0.170655	0.130213	3	GCH1/PADI4/ACER1	MF
FALSE	Hsp70 protein binding	2/134	41/16967	0.0415466	0.170655	0.130213	2	DNAJB2/SNCA	MF
FALSE	anion transmembrane transporter activity	5/134	240/16967	0.0418361	0.170655	0.130213	5	SLC6A8/ABCC3/BEST1/SLC19A1/SLC12A3	MF
FALSE	carboxylic acid transmembrane transporter activity	3/134	98/16967	0.0425917	0.172201	0.131393	3	SLC6A8/ABCC3/SLC19A1	MF
FALSE	organic acid transmembrane transporter activity	3/134	99/16967	0.0436772	0.172201	0.131393	3	SLC6A8/ABCC3/SLC19A1	MF
FALSE	calmodulin binding	4/134	168/16967	0.0442764	0.172201	0.131393	4	EPB41/PCP4/MBP/CACNA1S	MF
FALSE	molecular transducer activity	17/134	1381/16967	0.0444956	0.172201	0.131393	17	ESR2/LYVE1/THBD/TREM1/IGF2R/ITGB3/SORL1/TLR6/NOTCH1/OR4A15/CR1/TLR1/GRIN2A/DRD5/TLR7/GP1BB/AR	MF
FALSE	carbohydrate:proton symporter activity	1/134	6/16967	0.046467	0.172201	0.131393	1	SLC45A2	MF
FALSE	sodium:chloride symporter activity	1/134	6/16967	0.046467	0.172201	0.131393	1	SLC12A3	MF
FALSE	amylase activity	1/134	6/16967	0.046467	0.172201	0.131393	1	MGAM	MF
FALSE	clathrin heavy chain binding	1/134	6/16967	0.046467	0.172201	0.131393	1	PICALM	MF
FALSE	DNA insertion or deletion binding	1/134	6/16967	0.046467	0.172201	0.131393	1	MSH2	MF
FALSE	MutLalpha complex binding	1/134	6/16967	0.046467	0.172201	0.131393	1	MSH2	MF
FALSE	arginine binding	1/134	6/16967	0.046467	0.172201	0.131393	1	PADI4	MF
FALSE	dopamine binding	1/134	6/16967	0.046467	0.172201	0.131393	1	DRD5	MF
FALSE	alpha-glucosidase activity	1/134	6/16967	0.046467	0.172201	0.131393	1	MGAM	MF
FALSE	cuprous ion binding	1/134	6/16967	0.046467	0.172201	0.131393	1	SNCA	MF
FALSE	metal ion binding	41/134	4068/16967	0.0472114	0.173824	0.132631	41	ESR2/COL9A1/THBD/IHH/TSHZ3/RNF10/GNAQ/PCP4/PCDHGC4/GCH1/FURIN/LITAF/ITSN1/MBNL2/GLUL/PTGS2/LDB3/CACNA1S/NOTCH1/TGM2/EGF/SUCLA2/SELP/BCL6/IRF2BPL/MSH2/ABCG5/PADI4/ALPL/PHOSPHO1/SNCA/FAH/GRIN2A/S100A5/ACER1/MME/WDFY3/AR/MMP1/MBNL3/F5	MF
FALSE	secondary active transmembrane transporter activity	4/134	172/16967	0.0475512	0.173945	0.132724	4	SLC45A2/SLC6A8/SLC19A1/SLC12A3	MF
FALSE	carbohydrate binding	5/134	252/16967	0.0497256	0.180733	0.137903	5	MBL2/SLC2A3/SELP/MGAM/PPP1R3F	MF
FALSE	calcium ion transmembrane transporter activity	3/134	105/16967	0.0504777	0.181185	0.138247	3	MCOLN1/CACNA1S/GRIN2A	MF
FALSE	carboxylic acid binding	4/134	176/16967	0.0509573	0.181185	0.138247	4	IGF2R/GLUL/SELP/PADI4	MF
FALSE	nuclear receptor activity	2/134	46/16967	0.051128	0.181185	0.138247	2	ESR2/AR	MF
FALSE	transcription factor activity, direct ligand regulated sequence-specific DNA binding	2/134	46/16967	0.051128	0.181185	0.138247	2	ESR2/AR	MF
FALSE	voltage-gated cation channel activity	3/134	106/16967	0.0516585	0.181928	0.138814	3	CACNA1S/KCNA2/GRIN2A	MF
FALSE	organic acid binding	4/134	178/16967	0.0527094	0.184447	0.140737	4	IGF2R/GLUL/SELP/PADI4	MF
FALSE	NMDA glutamate receptor activity	1/134	7/16967	0.0540004	0.184447	0.140737	1	GRIN2A	MF
FALSE	patched binding	1/134	7/16967	0.0540004	0.184447	0.140737	1	IHH	MF
FALSE	transmembrane receptor protein tyrosine kinase activator activity	1/134	7/16967	0.0540004	0.184447	0.140737	1	EGF	MF
FALSE	poly(G) binding	1/134	7/16967	0.0540004	0.184447	0.140737	1	PNPT1	MF
FALSE	protein N-terminus binding	3/134	109/16967	0.0552806	0.186418	0.14224	3	EPB41/ACOX1/SNCA	MF
FALSE	sequence-specific DNA binding	12/134	908/16967	0.0555497	0.186418	0.14224	12	ESR2/FOS/FOXO3/LITAF/NOTCH1/HSPD1/BCL6/MSH2/DUX4/MUC1/FOXN1/AR	MF
FALSE	RNA polymerase II proximal promoter sequence-specific DNA binding	7/134	432/16967	0.0555638	0.186418	0.14224	7	ESR2/FOXO3/LITAF/NOTCH1/DUX4/MUC1/AR	MF
FALSE	amino acid binding	2/134	49/16967	0.0572191	0.190843	0.145616	2	GLUL/PADI4	MF
FALSE	chromatin binding	7/134	437/16967	0.0583839	0.193589	0.147712	7	FOS/TSHZ3/FOXO3/BCL6/MSH2/AR/UBE2T	MF
FALSE	symporter activity	3/134	112/16967	0.0590211	0.193645	0.147755	3	SLC45A2/SLC6A8/SLC12A3	MF
FALSE	DNA replication origin binding	1/134	8/16967	0.0614747	0.193645	0.147755	1	HSPD1	MF
FALSE	iron ion transmembrane transporter activity	1/134	8/16967	0.0614747	0.193645	0.147755	1	MCOLN1	MF
FALSE	high voltage-gated calcium channel activity	1/134	8/16967	0.0614747	0.193645	0.147755	1	CACNA1S	MF
FALSE	ADP-ribosylation factor binding	1/134	8/16967	0.0614747	0.193645	0.147755	1	SORL1	MF
FALSE	oxidized purine DNA binding	1/134	8/16967	0.0614747	0.193645	0.147755	1	MSH2	MF
FALSE	neurotrophin binding	1/134	8/16967	0.0614747	0.193645	0.147755	1	FURIN	MF
FALSE	vascular endothelial growth factor receptor 2 binding	1/134	8/16967	0.0614747	0.193645	0.147755	1	ITGB3	MF
FALSE	muscle alpha-actinin binding	1/134	8/16967	0.0614747	0.193645	0.147755	1	LDB3	MF
FALSE	ubiquitin protein ligase binding	5/134	270/16967	0.0631003	0.197668	0.150824	5	GABARAPL1/FBXO7/HSPD1/CLU/UBE2T	MF
FALSE	actin binding	6/134	361/16967	0.0667864	0.200312	0.152842	6	EPB41/TNNT2/MAP1A/SNCA/SYN1/TPM1	MF
FALSE	proximal promoter sequence-specific DNA binding	7/134	452/16967	0.0673704	0.200312	0.152842	7	ESR2/FOXO3/LITAF/NOTCH1/DUX4/MUC1/AR	MF
FALSE	steroid hormone receptor activity	2/134	54/16967	0.0678935	0.200312	0.152842	2	ESR2/AR	MF
FALSE	ubiquitin binding	2/134	54/16967	0.0678935	0.200312	0.152842	2	FBXO7/DNAJB2	MF
FALSE	protein-glutamine gamma-glutamyltransferase activity	1/134	9/16967	0.0688903	0.200312	0.152842	1	TGM2	MF
FALSE	tropomyosin binding	1/134	9/16967	0.0688903	0.200312	0.152842	1	TNNT2	MF
FALSE	outward rectifier potassium channel activity	1/134	9/16967	0.0688903	0.200312	0.152842	1	KCNA2	MF
FALSE	anion:sodium symporter activity	1/134	9/16967	0.0688903	0.200312	0.152842	1	SLC12A3	MF
FALSE	cation:chloride symporter activity	1/134	9/16967	0.0688903	0.200312	0.152842	1	SLC12A3	MF
FALSE	hydrolase activity, acting on carbon-nitrogen (but not peptide) bonds, in linear amidines	1/134	9/16967	0.0688903	0.200312	0.152842	1	PADI4	MF
FALSE	oxidized DNA binding	1/134	9/16967	0.0688903	0.200312	0.152842	1	MSH2	MF
FALSE	siRNA binding	1/134	9/16967	0.0688903	0.200312	0.152842	1	TLR7	MF
FALSE	glycosphingolipid binding	1/134	9/16967	0.0688903	0.200312	0.152842	1	SELP	MF
FALSE	death domain binding	1/134	9/16967	0.0688903	0.200312	0.152842	1	BCL2L1	MF
FALSE	double-stranded DNA binding	10/134	744/16967	0.0703438	0.201843	0.15401	10	ESR2/FOS/FOXO3/LITAF/NOTCH1/HSPD1/MSH2/DUX4/MUC1/AR	MF
FALSE	protease binding	3/134	121/16967	0.0709329	0.201843	0.15401	3	MBP/FURIN/ITGB3	MF
FALSE	growth factor receptor binding	3/134	121/16967	0.0709329	0.201843	0.15401	3	ITGB3/TGFA/EGF	MF
FALSE	anion binding	27/134	2573/16967	0.0713718	0.201843	0.15401	27	PIRT/WDR45/FRMPD4/HBS1L/EPB41/GNAQ/ACOX1/PTGES2/GCH1/IGF2R/GLUL/TGM2/HSPD1/SOST/SUCLA2/ABCC3/SELP/PICALM/MSH2/ABCG5/PADI4/SNCA/SYN1/MME/WDFY3/UBE2T/ABCC6	MF
FALSE	isomerase activity	3/134	122/16967	0.0723186	0.201843	0.15401	3	PTGES2/ITGB3/HSPD1	MF
FALSE	solute:sodium symporter activity	2/134	56/16967	0.0723338	0.201843	0.15401	2	SLC6A8/SLC12A3	MF
FALSE	structural molecule activity	9/134	653/16967	0.074058	0.201843	0.15401	9	ANK1/COL9A1/EPB41/CLDN6/DES/MAP1A/CRYBA4/KRT7/TPM1	MF
FALSE	intronic transcription regulatory region sequence-specific DNA binding	1/134	10/16967	0.0762478	0.201843	0.15401	1	BCL6	MF
FALSE	glutamate binding	1/134	10/16967	0.0762478	0.201843	0.15401	1	GLUL	MF
FALSE	protein-cysteine S-palmitoyltransferase activity	1/134	10/16967	0.0762478	0.201843	0.15401	1	GLUL	MF
FALSE	protein-cysteine S-acyltransferase activity	1/134	10/16967	0.0762478	0.201843	0.15401	1	GLUL	MF
FALSE	IgG binding	1/134	10/16967	0.0762478	0.201843	0.15401	1	FCGR2A	MF
FALSE	Tat protein binding	1/134	10/16967	0.0762478	0.201843	0.15401	1	GABARAPL1	MF
FALSE	mismatched DNA binding	1/134	10/16967	0.0762478	0.201843	0.15401	1	MSH2	MF
FALSE	intronic transcription regulatory region DNA binding	1/134	10/16967	0.0762478	0.201843	0.15401	1	BCL6	MF
FALSE	CXCR chemokine receptor binding	1/134	10/16967	0.0762478	0.201843	0.15401	1	CXCL8	MF
FALSE	BH domain binding	1/134	10/16967	0.0762478	0.201843	0.15401	1	BCL2L1	MF
FALSE	ubiquitination-like modification-dependent protein binding	1/134	10/16967	0.0762478	0.201843	0.15401	1	DNAJB2	MF
FALSE	ubiquitin-dependent protein binding	1/134	10/16967	0.0762478	0.201843	0.15401	1	DNAJB2	MF
FALSE	ubiquitin-like protein ligase binding	5/134	286/16967	0.0765366	0.201843	0.15401	5	GABARAPL1/FBXO7/HSPD1/CLU/UBE2T	MF
FALSE	drug transmembrane transporter activity	2/134	59/16967	0.0791643	0.20777	0.158532	2	SLC6A8/SLC19A1	MF
FALSE	protein kinase binding	8/134	568/16967	0.0811145	0.20777	0.158532	8	BCL2L1/WDR45/FBXO7/GCH1/FOXO3/LDB3/MSH2/SYN1	MF
FALSE	estradiol 17-beta-dehydrogenase activity	1/134	11/16967	0.0835477	0.20777	0.158532	1	HSD17B6	MF
FALSE	vascular endothelial growth factor receptor binding	1/134	11/16967	0.0835477	0.20777	0.158532	1	ITGB3	MF
FALSE	carbohydrate:cation symporter activity	1/134	11/16967	0.0835477	0.20777	0.158532	1	SLC45A2	MF
FALSE	glucose binding	1/134	11/16967	0.0835477	0.20777	0.158532	1	SLC2A3	MF
FALSE	solute:proton symporter activity	1/134	11/16967	0.0835477	0.20777	0.158532	1	SLC45A2	MF
FALSE	glucosidase activity	1/134	11/16967	0.0835477	0.20777	0.158532	1	MGAM	MF
FALSE	receptor activator activity	1/134	11/16967	0.0835477	0.20777	0.158532	1	EGF	MF
FALSE	mismatch repair complex binding	1/134	11/16967	0.0835477	0.20777	0.158532	1	MSH2	MF
FALSE	glutathione binding	1/134	11/16967	0.0835477	0.20777	0.158532	1	PTGES2	MF
FALSE	misfolded protein binding	1/134	11/16967	0.0835477	0.20777	0.158532	1	CLU	MF
FALSE	cardiolipin binding	1/134	11/16967	0.0835477	0.20777	0.158532	1	MME	MF
FALSE	magnesium ion binding	4/134	209/16967	0.0839624	0.20789	0.158624	4	GLUL/SUCLA2/MSH2/SNCA	MF
FALSE	double-stranded RNA binding	2/134	62/16967	0.0861873	0.210976	0.160978	2	HSPD1/TLR7	MF
FALSE	ATPase activity, coupled to transmembrane movement of substances	2/134	62/16967	0.0861873	0.210976	0.160978	2	ABCC3/ABCG5	MF
FALSE	pyrophosphatase activity	9/134	675/16967	0.0867743	0.210976	0.160978	9	TUBG1/TUBA8/GCH1/HSPD1/ABCC3/MSH2/ABCG5/ALPL/PHOSPHO1	MF
FALSE	hydrolase activity, acting on acid anhydrides	9/134	676/16967	0.0873818	0.210976	0.160978	9	TUBG1/TUBA8/GCH1/HSPD1/ABCC3/MSH2/ABCG5/ALPL/PHOSPHO1	MF
FALSE	hydrolase activity, acting on acid anhydrides, in phosphorus-containing anhydrides	9/134	676/16967	0.0873818	0.210976	0.160978	9	TUBG1/TUBA8/GCH1/HSPD1/ABCC3/MSH2/ABCG5/ALPL/PHOSPHO1	MF
FALSE	translation elongation factor activity	1/134	12/16967	0.0907902	0.210976	0.160978	1	HBS1L	MF
FALSE	protein disulfide isomerase activity	1/134	12/16967	0.0907902	0.210976	0.160978	1	ITGB3	MF
FALSE	low-density lipoprotein particle receptor activity	1/134	12/16967	0.0907902	0.210976	0.160978	1	SORL1	MF
FALSE	bile acid transmembrane transporter activity	1/134	12/16967	0.0907902	0.210976	0.160978	1	ABCC3	MF
FALSE	anion:cation symporter activity	1/134	12/16967	0.0907902	0.210976	0.160978	1	SLC12A3	MF
FALSE	intramolecular oxidoreductase activity, transposing S-S bonds	1/134	12/16967	0.0907902	0.210976	0.160978	1	ITGB3	MF
FALSE	sialic acid binding	1/134	12/16967	0.0907902	0.210976	0.160978	1	SELP	MF
FALSE	oligosaccharide binding	1/134	12/16967	0.0907902	0.210976	0.160978	1	SELP	MF
FALSE	oligopeptide binding	1/134	12/16967	0.0907902	0.210976	0.160978	1	PTGES2	MF
FALSE	catecholamine binding	1/134	12/16967	0.0907902	0.210976	0.160978	1	DRD5	MF
FALSE	p53 binding	2/134	65/16967	0.0933901	0.214381	0.163577	2	HSPD1/MUC1	MF
FALSE	phosphatidylinositol-4,5-bisphosphate binding	2/134	65/16967	0.0933901	0.214381	0.163577	2	FRMPD4/PICALM	MF
FALSE	modified amino acid binding	2/134	65/16967	0.0933901	0.214381	0.163577	2	PTGES2/MME	MF
FALSE	ubiquitin-protein transferase activity	5/134	305/16967	0.0943465	0.215703	0.164586	5	RNF10/FBXO7/IRF2BPL/MAGEL2/UBE2T	MF
FALSE	SNARE binding	2/134	66/16967	0.0958289	0.218213	0.1665	2	PICALM/SNCA	MF
FALSE	organic anion transmembrane transporter activity	3/134	139/16967	0.0976614	0.220446	0.168204	3	SLC6A8/ABCC3/SLC19A1	MF
FALSE	glucose transmembrane transporter activity	1/134	13/16967	0.0979759	0.220446	0.168204	1	SLC2A3	MF
FALSE	hexose transmembrane transporter activity	1/134	13/16967	0.0979759	0.220446	0.168204	1	SLC2A3	MF
FALSE	RNA polymerase II regulatory region sequence-specific DNA binding	8/134	594/16967	0.0985721	0.220911	0.168559	8	ESR2/FOS/FOXO3/LITAF/NOTCH1/DUX4/MUC1/AR	MF
FALSE	RNA polymerase II regulatory region DNA binding	8/134	596/16967	0.0999975	0.223169	0.170282	8	ESR2/FOS/FOXO3/LITAF/NOTCH1/DUX4/MUC1/AR	MF
FALSE	primary active transmembrane transporter activity	2/134	68/16967	0.100761	0.223169	0.170282	2	ABCC3/ABCG5	MF
FALSE	P-P-bond-hydrolysis-driven transmembrane transporter activity	2/134	68/16967	0.100761	0.223169	0.170282	2	ABCC3/ABCG5	MF
FALSE	ATPase activity, coupled to movement of substances	2/134	69/16967	0.103253	0.22404	0.170947	2	ABCC3/ABCG5	MF
FALSE	1-acylglycerol-3-phosphate O-acyltransferase activity	1/134	14/16967	0.105105	0.22404	0.170947	1	ABHD5	MF
FALSE	retinol dehydrogenase activity	1/134	14/16967	0.105105	0.22404	0.170947	1	HSD17B6	MF
FALSE	platelet-derived growth factor receptor binding	1/134	14/16967	0.105105	0.22404	0.170947	1	ITGB3	MF
FALSE	S-acyltransferase activity	1/134	14/16967	0.105105	0.22404	0.170947	1	GLUL	MF
FALSE	lipoprotein particle receptor activity	1/134	14/16967	0.105105	0.22404	0.170947	1	SORL1	MF
FALSE	lysophosphatidic acid acyltransferase activity	1/134	14/16967	0.105105	0.22404	0.170947	1	ABHD5	MF
FALSE	phospholipase binding	1/134	14/16967	0.105105	0.22404	0.170947	1	SNCA	MF
FALSE	GABA receptor binding	1/134	14/16967	0.105105	0.22404	0.170947	1	GABARAPL1	MF
FALSE	phosphatidylglycerol binding	1/134	14/16967	0.105105	0.22404	0.170947	1	MME	MF
FALSE	ubiquitin-like protein binding	2/134	70/16967	0.105761	0.224595	0.17137	2	FBXO7/DNAJB2	MF
FALSE	protein homodimerization activity	10/134	809/16967	0.107196	0.226791	0.173046	10	GCH1/UGT1A6/PTGS2/PECAM1/MSH2/PADI4/APLN/S100A5/TPM1/MME	MF
FALSE	growth factor activity	3/134	147/16967	0.110674	0.230454	0.175841	3	OSM/TGFA/EGF	MF
FALSE	opsonin binding	1/134	15/16967	0.112179	0.230454	0.175841	1	CR1	MF
FALSE	mannose binding	1/134	15/16967	0.112179	0.230454	0.175841	1	MBL2	MF
FALSE	monosaccharide transmembrane transporter activity	1/134	15/16967	0.112179	0.230454	0.175841	1	SLC2A3	MF
FALSE	low-density lipoprotein particle binding	1/134	15/16967	0.112179	0.230454	0.175841	1	SORL1	MF
FALSE	receptor antagonist activity	1/134	15/16967	0.112179	0.230454	0.175841	1	ESR2	MF
FALSE	lysophospholipid acyltransferase activity	1/134	15/16967	0.112179	0.230454	0.175841	1	ABHD5	MF
FALSE	general transcription initiation factor activity	1/134	15/16967	0.112179	0.230454	0.175841	1	BDP1	MF
FALSE	kinase activator activity	2/134	74/16967	0.115958	0.237357	0.181108	2	ITSN1/EGF	MF
FALSE	chloride transmembrane transporter activity	2/134	75/16967	0.118545	0.241321	0.184132	2	BEST1/SLC12A3	MF
FALSE	four-way junction DNA binding	1/134	16/16967	0.119197	0.241321	0.184132	1	MSH2	MF
FALSE	apolipoprotein binding	1/134	16/16967	0.119197	0.241321	0.184132	1	HSPD1	MF
FALSE	ubiquitin-like protein transferase activity	5/134	329/16967	0.119596	0.241321	0.184132	5	RNF10/FBXO7/IRF2BPL/MAGEL2/UBE2T	MF
FALSE	GTPase binding	6/134	426/16967	0.121583	0.24446	0.186528	6	ITSN1/SORL1/FLCN/EGF/PICALM/NPC1L1	MF
FALSE	chromatin DNA binding	2/134	77/16967	0.123762	0.246872	0.188368	2	FOXO3/BCL6	MF
FALSE	ATPase binding	2/134	77/16967	0.123762	0.246872	0.188368	2	ANK1/AR	MF
FALSE	small GTPase binding	5/134	333/16967	0.124089	0.246872	0.188368	5	ITSN1/SORL1/EGF/PICALM/NPC1L1	MF
FALSE	high-density lipoprotein particle binding	1/134	17/16967	0.12616	0.247118	0.188556	1	HSPD1	MF
FALSE	transferase activity, transferring amino-acyl groups	1/134	17/16967	0.12616	0.247118	0.188556	1	TGM2	MF
FALSE	myosin V binding	1/134	17/16967	0.12616	0.247118	0.188556	1	NPC1L1	MF
FALSE	sugar transmembrane transporter activity	1/134	17/16967	0.12616	0.247118	0.188556	1	SLC2A3	MF
FALSE	beta-catenin binding	2/134	78/16967	0.126392	0.247118	0.188556	2	FOXO3/AR	MF
FALSE	RNA polymerase II basal transcription factor binding	1/134	18/16967	0.133068	0.256631	0.195814	1	AR	MF
FALSE	ionotropic glutamate receptor activity	1/134	18/16967	0.133068	0.256631	0.195814	1	GRIN2A	MF
FALSE	ferrous iron binding	1/134	18/16967	0.133068	0.256631	0.195814	1	SNCA	MF
FALSE	proline-rich region binding	1/134	18/16967	0.133068	0.256631	0.195814	1	ITSN1	MF
FALSE	hydrolase activity, hydrolyzing O-glycosyl compounds	2/134	82/16967	0.137039	0.259815	0.198244	2	MGAM/ACER1	MF
FALSE	transcription regulatory region sequence-specific DNA binding	8/134	644/16967	0.137651	0.259815	0.198244	8	ESR2/FOS/FOXO3/LITAF/NOTCH1/DUX4/MUC1/AR	MF
FALSE	steroid binding	2/134	83/16967	0.139732	0.259815	0.198244	2	ESR2/AR	MF
FALSE	unfolded protein binding	2/134	83/16967	0.139732	0.259815	0.198244	2	HSPD1/DNAJB2	MF
FALSE	retinoic acid binding	1/134	19/16967	0.139922	0.259815	0.198244	1	IGF2R	MF
FALSE	delayed rectifier potassium channel activity	1/134	19/16967	0.139922	0.259815	0.198244	1	KCNA2	MF
FALSE	anion:anion antiporter activity	1/134	19/16967	0.139922	0.259815	0.198244	1	SLC19A1	MF
FALSE	cholesterol transporter activity	1/134	19/16967	0.139922	0.259815	0.198244	1	ABCG5	MF
FALSE	protein tyrosine kinase activator activity	1/134	19/16967	0.139922	0.259815	0.198244	1	EGF	MF
FALSE	cysteine-type endopeptidase inhibitor activity involved in apoptotic process	1/134	19/16967	0.139922	0.259815	0.198244	1	SNCA	MF
FALSE	sphingolipid binding	1/134	19/16967	0.139922	0.259815	0.198244	1	SELP	MF
FALSE	kinase binding	8/134	647/16967	0.140218	0.259815	0.198244	8	BCL2L1/WDR45/FBXO7/GCH1/FOXO3/LDB3/MSH2/SYN1	MF
FALSE	complement binding	1/134	20/16967	0.146722	0.264489	0.20181	1	CR1	MF
FALSE	G-protein alpha-subunit binding	1/134	20/16967	0.146722	0.264489	0.20181	1	IGF2R	MF
FALSE	transforming growth factor beta receptor binding	1/134	20/16967	0.146722	0.264489	0.20181	1	LRG1	MF
FALSE	structural constituent of eye lens	1/134	20/16967	0.146722	0.264489	0.20181	1	CRYBA4	MF
FALSE	neurotransmitter:sodium symporter activity	1/134	20/16967	0.146722	0.264489	0.20181	1	SLC6A8	MF
FALSE	acylglycerol O-acyltransferase activity	1/134	20/16967	0.146722	0.264489	0.20181	1	ABHD5	MF
FALSE	cofactor transmembrane transporter activity	1/134	20/16967	0.146722	0.264489	0.20181	1	SLC6A8	MF
FALSE	neurotransmitter receptor activity	2/134	86/16967	0.147877	0.264489	0.20181	2	GRIN2A/DRD5	MF
FALSE	RNA polymerase II core promoter sequence-specific DNA binding	1/134	21/16967	0.153469	0.264489	0.20181	1	FOS	MF
FALSE	ATPase activator activity	1/134	21/16967	0.153469	0.264489	0.20181	1	DNAJB2	MF
FALSE	pattern binding	1/134	21/16967	0.153469	0.264489	0.20181	1	PPP1R3F	MF
FALSE	protein disulfide oxidoreductase activity	1/134	21/16967	0.153469	0.264489	0.20181	1	PTGES2	MF
FALSE	hydrolase activity, acting on carbon-nitrogen (but not peptide) bonds, in cyclic amidines	1/134	21/16967	0.153469	0.264489	0.20181	1	GCH1	MF
FALSE	fibroblast growth factor binding	1/134	21/16967	0.153469	0.264489	0.20181	1	ITGB3	MF
FALSE	polysaccharide binding	1/134	21/16967	0.153469	0.264489	0.20181	1	PPP1R3F	MF
FALSE	receptor inhibitor activity	1/134	21/16967	0.153469	0.264489	0.20181	1	ESR2	MF
FALSE	UDP-galactosyltransferase activity	1/134	21/16967	0.153469	0.264489	0.20181	1	WDFY3	MF
FALSE	WW domain binding	1/134	21/16967	0.153469	0.264489	0.20181	1	LITAF	MF
FALSE	alpha-actinin binding	1/134	21/16967	0.153469	0.264489	0.20181	1	LDB3	MF
FALSE	glycolipid binding	1/134	21/16967	0.153469	0.264489	0.20181	1	SELP	MF
FALSE	ubiquitin conjugating enzyme activity	1/134	21/16967	0.153469	0.264489	0.20181	1	UBE2T	MF
FALSE	poly-purine tract binding	1/134	21/16967	0.153469	0.264489	0.20181	1	PNPT1	MF
FALSE	vitamin transmembrane transporter activity	1/134	21/16967	0.153469	0.264489	0.20181	1	SLC19A1	MF
FALSE	metalloendopeptidase activity	2/134	89/16967	0.156117	0.268237	0.20467	2	MME/MMP1	MF
FALSE	single-stranded DNA binding	2/134	90/16967	0.158883	0.271082	0.20684	2	HSPD1/MSH2	MF
FALSE	sterol transporter activity	1/134	22/16967	0.160163	0.271082	0.20684	1	ABCG5	MF
FALSE	GTP-dependent protein binding	1/134	22/16967	0.160163	0.271082	0.20684	1	GCH1	MF
FALSE	mitogen-activated protein kinase binding	1/134	22/16967	0.160163	0.271082	0.20684	1	GCH1	MF
FALSE	dynein complex binding	1/134	22/16967	0.160163	0.271082	0.20684	1	SNCA	MF
FALSE	ligand-gated cation channel activity	2/134	91/16967	0.161658	0.272799	0.20815	2	MCOLN1/GRIN2A	MF
FALSE	DNA secondary structure binding	1/134	23/16967	0.166804	0.274139	0.209173	1	MSH2	MF
FALSE	dicarboxylic acid transmembrane transporter activity	1/134	23/16967	0.166804	0.274139	0.209173	1	SLC19A1	MF
FALSE	oxidoreductase activity, acting on single donors with incorporation of molecular oxygen, incorporation of two atoms of oxygen	1/134	23/16967	0.166804	0.274139	0.209173	1	PTGS2	MF
FALSE	immunoglobulin binding	1/134	23/16967	0.166804	0.274139	0.209173	1	FCGR2A	MF
FALSE	chemokine binding	1/134	23/16967	0.166804	0.274139	0.209173	1	ITGB3	MF
FALSE	translation initiation factor binding	1/134	23/16967	0.166804	0.274139	0.209173	1	GCH1	MF
FALSE	ubiquitin-like protein conjugating enzyme activity	1/134	23/16967	0.166804	0.274139	0.209173	1	UBE2T	MF
FALSE	R-SMAD binding	1/134	23/16967	0.166804	0.274139	0.209173	1	FOS	MF
FALSE	neuropeptide receptor binding	1/134	23/16967	0.166804	0.274139	0.209173	1	APLN	MF
FALSE	potassium channel activity	2/134	95/16967	0.172845	0.282512	0.215562	2	KCNQ4/KCNA2	MF
FALSE	fibronectin binding	1/134	24/16967	0.173393	0.282512	0.215562	1	ITGB3	MF
FALSE	oxidoreductase activity, acting on single donors with incorporation of molecular oxygen	1/134	24/16967	0.173393	0.282512	0.215562	1	PTGS2	MF
FALSE	electron transfer activity	2/134	97/16967	0.178486	0.289976	0.221257	2	PTGES2/HSD17B6	MF
FALSE	intracellular ligand-gated ion channel activity	1/134	25/16967	0.179931	0.290637	0.221762	1	MCOLN1	MF
FALSE	FAD binding	1/134	25/16967	0.179931	0.290637	0.221762	1	ACOX1	MF
FALSE	zinc ion binding	9/134	799/16967	0.180925	0.290637	0.221762	9	ESR2/GCH1/LITAF/SNCA/GRIN2A/S100A5/MME/AR/MMP1	MF
FALSE	ATPase activity	4/134	280/16967	0.180944	0.290637	0.221762	4	HSPD1/ABCC3/MSH2/ABCG5	MF
FALSE	monocarboxylic acid transmembrane transporter activity	1/134	26/16967	0.186417	0.296906	0.226545	1	ABCC3	MF
FALSE	glutamate receptor activity	1/134	26/16967	0.186417	0.296906	0.226545	1	GRIN2A	MF
FALSE	transition metal ion transmembrane transporter activity	1/134	26/16967	0.186417	0.296906	0.226545	1	MCOLN1	MF
FALSE	cytokine binding	2/134	100/16967	0.187	0.296999	0.226616	2	ITGB3/CRLF1	MF
FALSE	lipid transporter activity	2/134	103/16967	0.195569	0.309742	0.236339	2	ABCC3/ABCG5	MF
FALSE	hydrolase activity, acting on glycosyl bonds	2/134	104/16967	0.198437	0.312929	0.238771	2	MGAM/ACER1	MF
FALSE	molecular function regulator	15/134	1492/16967	0.198838	0.312929	0.238771	15	ESR2/OSM/GNAQ/FURIN/ITSN1/FLCN/TGFA/NOTCH1/EGF/DNAJB2/CXCL8/SNCA/APLN/IL17A/CRLF1	MF
FALSE	palmitoyltransferase activity	1/134	28/16967	0.199237	0.312929	0.238771	1	GLUL	MF
FALSE	guanyl-nucleotide exchange factor activity	3/134	196/16967	0.202134	0.316602	0.241573	3	ITSN1/FLCN/EGF	MF
FALSE	heme binding	2/134	106/16967	0.204188	0.318468	0.242997	2	PTGES2/PTGS2	MF
FALSE	3'-5'-exoribonuclease activity	1/134	29/16967	0.205572	0.318468	0.242997	1	PNPT1	MF
FALSE	steroid dehydrogenase activity, acting on the CH-OH group of donors, NAD or NADP as acceptor	1/134	29/16967	0.205572	0.318468	0.242997	1	HSD17B6	MF
FALSE	actinin binding	1/134	29/16967	0.205572	0.318468	0.242997	1	LDB3	MF
FALSE	transition metal ion binding	11/134	1051/16967	0.208377	0.321933	0.245641	11	ESR2/GCH1/LITAF/GLUL/SNCA/GRIN2A/S100A5/MME/AR/MMP1/F5	MF
FALSE	oxidoreductase activity, acting on the CH-OH group of donors, NAD or NADP as acceptor	2/134	108/16967	0.209958	0.322618	0.246163	2	CBR1/HSD17B6	MF
FALSE	heat shock protein binding	2/134	108/16967	0.209958	0.322618	0.246163	2	DNAJB2/SNCA	MF
FALSE	chemokine activity	1/134	30/16967	0.211857	0.323781	0.247051	1	CXCL8	MF
FALSE	acid-thiol ligase activity	1/134	30/16967	0.211857	0.323781	0.247051	1	SUCLA2	MF
FALSE	Rab GTPase binding	2/134	109/16967	0.212849	0.324423	0.247541	2	PICALM/NPC1L1	MF
FALSE	potassium ion transmembrane transporter activity	2/134	110/16967	0.215744	0.327954	0.250235	2	KCNQ4/KCNA2	MF
FALSE	steroid dehydrogenase activity	1/134	31/16967	0.218092	0.328878	0.25094	1	HSD17B6	MF
FALSE	exoribonuclease activity, producing 5'-phosphomonoesters	1/134	31/16967	0.218092	0.328878	0.25094	1	PNPT1	MF
FALSE	miRNA binding	1/134	31/16967	0.218092	0.328878	0.25094	1	PNPT1	MF
FALSE	G protein-coupled receptor binding	3/134	205/16967	0.220554	0.331415	0.252876	3	PROK2/CXCL8/APLN	MF
FALSE	core promoter sequence-specific DNA binding	1/134	32/16967	0.224279	0.331415	0.252876	1	FOS	MF
FALSE	galactosyltransferase activity	1/134	32/16967	0.224279	0.331415	0.252876	1	WDFY3	MF
FALSE	glucuronosyltransferase activity	1/134	32/16967	0.224279	0.331415	0.252876	1	UGT1A6	MF
FALSE	cyclic nucleotide binding	1/134	32/16967	0.224279	0.331415	0.252876	1	CNP	MF
FALSE	amide transmembrane transporter activity	1/134	32/16967	0.224279	0.331415	0.252876	1	SLC19A1	MF
FALSE	ATPase regulator activity	1/134	32/16967	0.224279	0.331415	0.252876	1	DNAJB2	MF
FALSE	RNA polymerase II transcription factor binding	2/134	113/16967	0.22445	0.331415	0.252876	2	FOS/AR	MF
FALSE	ligand-gated ion channel activity	2/134	114/16967	0.227359	0.33397	0.254825	2	MCOLN1/GRIN2A	MF
FALSE	ligand-gated channel activity	2/134	114/16967	0.227359	0.33397	0.254825	2	MCOLN1/GRIN2A	MF
FALSE	exoribonuclease activity	1/134	33/16967	0.230417	0.337587	0.257585	1	PNPT1	MF
FALSE	tetrapyrrole binding	2/134	116/16967	0.233184	0.34076	0.260007	2	PTGES2/PTGS2	MF
FALSE	GTP binding	4/134	313/16967	0.234928	0.342427	0.261278	4	HBS1L/GNAQ/GCH1/TGM2	MF
FALSE	nucleoside-triphosphatase activity	7/134	635/16967	0.236615	0.344002	0.26248	7	TUBG1/TUBA8/GCH1/HSPD1/ABCC3/MSH2/ABCG5	MF
FALSE	inorganic anion transmembrane transporter activity	2/134	118/16967	0.239018	0.346606	0.264467	2	BEST1/SLC12A3	MF
FALSE	phosphatidylserine binding	1/134	35/16967	0.242549	0.347285	0.264985	1	MME	MF
FALSE	retinoid binding	1/134	35/16967	0.242549	0.347285	0.264985	1	IGF2R	MF
FALSE	clathrin binding	1/134	35/16967	0.242549	0.347285	0.264985	1	PICALM	MF
FALSE	alpha-tubulin binding	1/134	35/16967	0.242549	0.347285	0.264985	1	SNCA	MF
FALSE	ADP binding	1/134	35/16967	0.242549	0.347285	0.264985	1	MSH2	MF
FALSE	purine ribonucleoside binding	4/134	318/16967	0.243439	0.347682	0.265288	4	HBS1L/GNAQ/GCH1/TGM2	MF
FALSE	oxidoreductase activity, acting on CH-OH group of donors	2/134	120/16967	0.244859	0.348011	0.265539	2	CBR1/HSD17B6	MF
FALSE	transferase activity, transferring acyl groups	3/134	217/16967	0.245613	0.348011	0.265539	3	ABHD5/GLUL/TGM2	MF
FALSE	Ras GTPase binding	4/134	320/16967	0.246863	0.348011	0.265539	4	ITSN1/EGF/PICALM/NPC1L1	MF
FALSE	structural constituent of muscle	1/134	36/16967	0.248543	0.348011	0.265539	1	TPM1	MF
FALSE	isoprenoid binding	1/134	36/16967	0.248543	0.348011	0.265539	1	IGF2R	MF
FALSE	cysteine-type endopeptidase regulator activity involved in apoptotic process	1/134	36/16967	0.248543	0.348011	0.265539	1	SNCA	MF
FALSE	organic hydroxy compound transmembrane transporter activity	1/134	36/16967	0.248543	0.348011	0.265539	1	ABCC3	MF
FALSE	purine nucleoside binding	4/134	321/16967	0.248579	0.348011	0.265539	4	HBS1L/GNAQ/GCH1/TGM2	MF
FALSE	ribonucleoside binding	4/134	322/16967	0.250298	0.349385	0.266587	4	HBS1L/GNAQ/GCH1/TGM2	MF
FALSE	sulfur compound binding	3/134	221/16967	0.254068	0.349385	0.266587	3	PTGES2/SOST/SELP	MF
FALSE	RNA polymerase II activating transcription factor binding	1/134	37/16967	0.25449	0.349385	0.266587	1	FOS	MF
FALSE	peroxidase activity	1/134	37/16967	0.25449	0.349385	0.266587	1	PTGS2	MF
FALSE	voltage-gated calcium channel activity	1/134	37/16967	0.25449	0.349385	0.266587	1	CACNA1S	MF
FALSE	neurotransmitter transporter activity	1/134	37/16967	0.25449	0.349385	0.266587	1	SLC6A8	MF
FALSE	disulfide oxidoreductase activity	1/134	37/16967	0.25449	0.349385	0.266587	1	PTGES2	MF
FALSE	ion antiporter activity	1/134	37/16967	0.25449	0.349385	0.266587	1	SLC19A1	MF
FALSE	Ras guanyl-nucleotide exchange factor activity	2/134	125/16967	0.259486	0.35412	0.2702	2	ITSN1/EGF	MF
FALSE	transcription cofactor binding	1/134	38/16967	0.260391	0.35412	0.2702	1	FOXO3	MF
FALSE	phosphatidylinositol-3,4,5-trisphosphate binding	1/134	38/16967	0.260391	0.35412	0.2702	1	PIRT	MF
FALSE	GTPase activity	3/134	224/16967	0.260437	0.35412	0.2702	3	TUBG1/TUBA8/GCH1	MF
FALSE	nucleoside binding	4/134	329/16967	0.262401	0.355937	0.271586	4	HBS1L/GNAQ/GCH1/TGM2	MF
FALSE	guanyl nucleotide binding	4/134	331/16967	0.265881	0.358939	0.273877	4	HBS1L/GNAQ/GCH1/TGM2	MF
FALSE	guanyl ribonucleotide binding	4/134	331/16967	0.265881	0.358939	0.273877	4	HBS1L/GNAQ/GCH1/TGM2	MF
FALSE	coreceptor activity	1/134	40/16967	0.272054	0.363808	0.277592	1	ITGB3	MF
FALSE	oxidoreductase activity, acting on peroxide as acceptor	1/134	40/16967	0.272054	0.363808	0.277592	1	PTGS2	MF
FALSE	ligase activity, forming carbon-sulfur bonds	1/134	40/16967	0.272054	0.363808	0.277592	1	SUCLA2	MF
FALSE	ligase activity, forming carbon-nitrogen bonds	1/134	40/16967	0.272054	0.363808	0.277592	1	GLUL	MF
FALSE	extracellular matrix structural constituent conferring tensile strength	1/134	41/16967	0.277816	0.37064	0.282805	1	COL9A1	MF
FALSE	protein phosphatase binding	2/134	132/16967	0.279978	0.372646	0.284336	2	ANK1/PPP1R3F	MF
FALSE	serine-type endopeptidase activity	2/134	133/16967	0.282903	0.37474	0.285934	2	FURIN/MMP1	MF
FALSE	transmembrane signaling receptor activity	11/134	1133/16967	0.282929	0.37474	0.285934	11	THBD/IGF2R/SORL1/TLR6/OR4A15/CR1/TLR1/GRIN2A/DRD5/TLR7/GP1BB	MF
FALSE	core promoter binding	1/134	42/16967	0.283534	0.37474	0.285934	1	FOS	MF
FALSE	ligase activity	2/134	134/16967	0.285828	0.376894	0.287577	2	GLUL/SUCLA2	MF
FALSE	extracellular matrix binding	1/134	43/16967	0.289206	0.380464	0.290301	1	ITGB3	MF
FALSE	protein domain specific binding	7/134	680/16967	0.291276	0.3823	0.291702	7	BCL2L1/ACOX1/LITAF/TGM2/SNCA/BASP1/AR	MF
FALSE	O-acyltransferase activity	1/134	44/16967	0.294834	0.384301	0.293229	1	ABHD5	MF
FALSE	3'-5' exonuclease activity	1/134	44/16967	0.294834	0.384301	0.293229	1	PNPT1	MF
FALSE	exonuclease activity, active with either ribo- or deoxyribonucleic acids and producing 5'-phosphomonoesters	1/134	44/16967	0.294834	0.384301	0.293229	1	PNPT1	MF
FALSE	UDP-glycosyltransferase activity	2/134	138/16967	0.297514	0.386905	0.295216	2	UGT1A6/WDFY3	MF
FALSE	protein kinase C binding	1/134	46/16967	0.305958	0.396975	0.302899	1	LDB3	MF
FALSE	chemokine receptor binding	1/134	47/16967	0.311454	0.403183	0.307636	1	CXCL8	MF
FALSE	antiporter activity	1/134	48/16967	0.316907	0.408378	0.3116	1	SLC19A1	MF
FALSE	ammonium ion binding	1/134	48/16967	0.316907	0.408378	0.3116	1	DRD5	MF
FALSE	tubulin binding	3/134	252/16967	0.320622	0.412116	0.314452	3	GABARAPL1/MAP1A/SNCA	MF
FALSE	transmembrane receptor protein tyrosine kinase activity	1/134	49/16967	0.322317	0.412116	0.314452	1	IGF2R	MF
FALSE	oxidoreductase activity, acting on the CH-CH group of donors	1/134	49/16967	0.322317	0.412116	0.314452	1	ACOX1	MF
FALSE	protein-containing complex binding	9/134	938/16967	0.322715	0.412116	0.314452	9	ITGB3/SORL1/FLCN/HSPD1/CLU/MSH2/SNCA/FCGR2A/TPM1	MF
FALSE	heparin binding	2/134	148/16967	0.326586	0.416123	0.317509	2	SOST/SELP	MF
FALSE	endopeptidase inhibitor activity	2/134	149/16967	0.329478	0.418866	0.319603	2	FURIN/SNCA	MF
FALSE	SH3/SH2 adaptor activity	1/134	52/16967	0.338294	0.429111	0.327419	1	SH2D1A	MF
FALSE	metallopeptidase activity	2/134	153/16967	0.341012	0.431593	0.329314	2	MME/MMP1	MF
FALSE	cysteine-type endopeptidase inhibitor activity	1/134	53/16967	0.343536	0.432336	0.32988	1	SNCA	MF
FALSE	kinase regulator activity	2/134	154/16967	0.343886	0.432336	0.32988	2	ITSN1/EGF	MF
FALSE	endopeptidase regulator activity	2/134	154/16967	0.343886	0.432336	0.32988	2	FURIN/SNCA	MF
FALSE	oxidoreductase activity, acting on a sulfur group of donors	1/134	54/16967	0.348736	0.435536	0.332322	1	PTGES2	MF
FALSE	transmitter-gated ion channel activity	1/134	54/16967	0.348736	0.435536	0.332322	1	GRIN2A	MF
FALSE	transmitter-gated channel activity	1/134	54/16967	0.348736	0.435536	0.332322	1	GRIN2A	MF
FALSE	peptidase inhibitor activity	2/134	157/16967	0.352484	0.43925	0.335156	2	FURIN/SNCA	MF
FALSE	amino acid transmembrane transporter activity	1/134	55/16967	0.353896	0.440042	0.33576	1	SLC6A8	MF
FALSE	serine-type peptidase activity	2/134	158/16967	0.355342	0.440873	0.336394	2	FURIN/MMP1	MF
FALSE	oxidoreductase activity, acting on NAD(P)H, quinone or similar compound as acceptor	1/134	57/16967	0.364095	0.450746	0.343928	1	CBR1	MF
FALSE	hydrolase activity, acting on carbon-nitrogen (but not peptide) bonds, in linear amides	1/134	58/16967	0.369134	0.453555	0.346071	1	ACER1	MF
FALSE	manganese ion binding	1/134	58/16967	0.369134	0.453555	0.346071	1	GLUL	MF
FALSE	scaffold protein binding	1/134	58/16967	0.369134	0.453555	0.346071	1	TREM1	MF
FALSE	serine hydrolase activity	2/134	163/16967	0.369563	0.453555	0.346071	2	FURIN/MMP1	MF
FALSE	DNA binding	19/134	2196/16967	0.371723	0.45522	0.347341	19	ESR2/FOS/TSHZ3/RNF10/PTGES2/FOXO3/LITAF/NOTCH1/HSPD1/BCL6/MSH2/SIM1/DUX4/SNCA/BASP1/BDP1/MUC1/FOXN1/AR	MF
FALSE	monocarboxylic acid binding	1/134	59/16967	0.374133	0.457184	0.34884	1	IGF2R	MF
FALSE	microtubule binding	2/134	166/16967	0.378038	0.458307	0.349697	2	MAP1A/SNCA	MF
FALSE	basal transcription machinery binding	1/134	60/16967	0.379093	0.458307	0.349697	1	AR	MF
FALSE	basal RNA polymerase II transcription machinery binding	1/134	60/16967	0.379093	0.458307	0.349697	1	AR	MF
FALSE	damaged DNA binding	1/134	60/16967	0.379093	0.458307	0.349697	1	MSH2	MF
FALSE	myosin binding	1/134	60/16967	0.379093	0.458307	0.349697	1	NPC1L1	MF
FALSE	chloride channel activity	1/134	61/16967	0.384014	0.463269	0.353483	1	BEST1	MF
FALSE	small molecule binding	20/134	2340/16967	0.388131	0.466183	0.355706	20	MBL2/HBS1L/GNAQ/ACOX1/GCH1/IGF2R/CNP/GLUL/SLC2A3/TGM2/HSPD1/SUCLA2/ABCC3/SELP/MSH2/ABCG5/PADI4/SYN1/UBE2T/ABCC6	MF
FALSE	extracellular ligand-gated ion channel activity	1/134	62/16967	0.388897	0.466183	0.355706	1	GRIN2A	MF
FALSE	voltage-gated potassium channel activity	1/134	62/16967	0.388897	0.466183	0.355706	1	KCNA2	MF
FALSE	activating transcription factor binding	1/134	64/16967	0.398547	0.476743	0.363764	1	FOS	MF
FALSE	antioxidant activity	1/134	65/16967	0.403315	0.480419	0.366569	1	PTGS2	MF
FALSE	transmembrane receptor protein kinase activity	1/134	65/16967	0.403315	0.480419	0.366569	1	IGF2R	MF
FALSE	phosphatase binding	2/134	177/16967	0.408692	0.485804	0.370677	2	ANK1/PPP1R3F	MF
FALSE	exonuclease activity	1/134	67/16967	0.412739	0.487548	0.372008	1	PNPT1	MF
FALSE	translation factor activity, RNA binding	1/134	67/16967	0.412739	0.487548	0.372008	1	HBS1L	MF
FALSE	flavin adenine dinucleotide binding	1/134	67/16967	0.412739	0.487548	0.372008	1	ACOX1	MF
FALSE	protein kinase activator activity	1/134	68/16967	0.417395	0.492023	0.375423	1	EGF	MF
FALSE	enzyme activator activity	4/134	419/16967	0.422777	0.497333	0.379475	4	GNAQ/ITSN1/EGF/DNAJB2	MF
FALSE	oxidoreductase activity	6/134	662/16967	0.424937	0.498839	0.380623	6	CBR1/ACOX1/PTGES2/PTGS2/SNCA/HSD17B6	MF
FALSE	proton transmembrane transporter activity	1/134	70/16967	0.426598	0.499755	0.381322	1	SLC45A2	MF
FALSE	protein C-terminus binding	2/134	186/16967	0.433227	0.506473	0.386448	2	EPB41/MSH2	MF
FALSE	anion channel activity	1/134	72/16967	0.435657	0.506489	0.38646	1	BEST1	MF
FALSE	SMAD binding	1/134	72/16967	0.435657	0.506489	0.38646	1	FOS	MF
FALSE	transferase activity, transferring acyl groups other than amino-acyl groups	2/134	187/16967	0.43592	0.506489	0.38646	2	ABHD5/GLUL	MF
FALSE	serine-type endopeptidase inhibitor activity	1/134	73/16967	0.440133	0.509297	0.388603	1	FURIN	MF
FALSE	Rho guanyl-nucleotide exchange factor activity	1/134	73/16967	0.440133	0.509297	0.388603	1	ITSN1	MF
FALSE	peptidase regulator activity	2/134	192/16967	0.449282	0.518825	0.395873	2	FURIN/SNCA	MF
FALSE	transferase activity, transferring hexosyl groups	2/134	194/16967	0.454577	0.523629	0.399539	2	UGT1A6/WDFY3	MF
FALSE	hydrolase activity	17/134	2052/16967	0.455731	0.523629	0.399539	17	TUBG1/TUBA8/IHH/GCH1/FURIN/HSPD1/ABCC3/MSH2/ABCG5/MGAM/PADI4/ALPL/PHOSPHO1/ACER1/MME/MMP1/PNPT1	MF
FALSE	cofactor binding	4/134	438/16967	0.456213	0.523629	0.399539	4	ACOX1/PTGES2/GCH1/PTGS2	MF
FALSE	transcription factor binding	5/134	564/16967	0.460983	0.528035	0.402901	5	GABARAPL1/FOS/FOXO3/SOST/AR	MF
FALSE	signaling adaptor activity	1/134	78/16967	0.46199	0.528122	0.402967	1	SH2D1A	MF
FALSE	PDZ domain binding	1/134	79/16967	0.466259	0.531929	0.405872	1	ACOX1	MF
FALSE	glycosaminoglycan binding	2/134	199/16967	0.467689	0.532489	0.406299	2	SOST/SELP	MF
FALSE	endopeptidase activity	3/134	322/16967	0.469038	0.532955	0.406655	3	FURIN/MME/MMP1	MF
FALSE	hormone binding	1/134	81/16967	0.474695	0.538305	0.410736	1	AR	MF
FALSE	enzyme inhibitor activity	3/134	332/16967	0.489225	0.553669	0.42246	3	FURIN/NOTCH1/SNCA	MF
FALSE	cargo receptor activity	1/134	85/16967	0.491174	0.553669	0.42246	1	SORL1	MF
FALSE	dioxygenase activity	1/134	85/16967	0.491174	0.553669	0.42246	1	PTGS2	MF
FALSE	enzyme regulator activity	7/134	840/16967	0.497345	0.559514	0.426919	7	GNAQ/FURIN/ITSN1/NOTCH1/EGF/DNAJB2/SNCA	MF
FALSE	ATPase activity, coupled	2/134	218/16967	0.515769	0.579092	0.441858	2	ABCC3/ABCG5	MF
FALSE	ribonuclease activity	1/134	94/16967	0.526398	0.589857	0.450072	1	PNPT1	MF
FALSE	phosphatase activity	2/134	224/16967	0.530353	0.593116	0.452559	2	ALPL/PHOSPHO1	MF
FALSE	oxidoreductase activity, acting on NAD(P)H	1/134	96/16967	0.533891	0.595898	0.454681	1	CBR1	MF
FALSE	exopeptidase activity	1/134	97/16967	0.537593	0.598851	0.456934	1	MME	MF
FALSE	hormone activity	1/134	103/16967	0.559201	0.620483	0.47344	1	APLN	MF
FALSE	nucleotidyltransferase activity	1/134	103/16967	0.559201	0.620483	0.47344	1	PNPT1	MF
FALSE	integrin binding	1/134	113/16967	0.593009	0.656711	0.501083	1	ITGB3	MF
FALSE	ion channel binding	1/134	116/16967	0.60264	0.666075	0.508228	1	PIRT	MF
FALSE	transferase activity, transferring glycosyl groups	2/134	257/16967	0.605151	0.666253	0.508364	2	UGT1A6/WDFY3	MF
FALSE	coenzyme binding	2/134	257/16967	0.605151	0.666253	0.508364	2	ACOX1/GCH1	MF
FALSE	protein tyrosine kinase activity	1/134	120/16967	0.61513	0.674729	0.514831	1	IGF2R	MF
FALSE	peptidase activity	4/134	536/16967	0.615229	0.674729	0.514831	4	IHH/FURIN/MME/MMP1	MF
FALSE	purine ribonucleoside triphosphate binding	13/134	1732/16967	0.619287	0.677869	0.517226	13	HBS1L/GNAQ/GCH1/GLUL/TGM2/HSPD1/SUCLA2/ABCC3/MSH2/ABCG5/SYN1/UBE2T/ABCC6	MF
FALSE	nucleoside-triphosphatase regulator activity	2/134	267/16967	0.62598	0.683875	0.521809	2	GNAQ/DNAJB2	MF
FALSE	nucleotide binding	15/134	2012/16967	0.634284	0.691145	0.527357	15	HBS1L/GNAQ/ACOX1/GCH1/CNP/GLUL/TGM2/HSPD1/SUCLA2/ABCC3/MSH2/ABCG5/SYN1/UBE2T/ABCC6	MF
FALSE	nucleoside phosphate binding	15/134	2013/16967	0.635073	0.691145	0.527357	15	HBS1L/GNAQ/ACOX1/GCH1/CNP/GLUL/TGM2/HSPD1/SUCLA2/ABCC3/MSH2/ABCG5/SYN1/UBE2T/ABCC6	MF
FALSE	modification-dependent protein binding	1/134	135/16967	0.658595	0.715371	0.545841	1	DNAJB2	MF
[truncated: 45 more rows]
