# Supplementary material for: Bioinformatics-based discovery of biomarkers and immunoinflammatory targets in children with cerebral palsy: An observational study
Source: Medicine (Baltimore). 2024 Apr 19;103(16):e37828. doi: 10.1097/MD.0000000000037828 (PMC11029991; doi:10.1097/MD.0000000000037828)
Supplement: Supplementary file 8 [file medi-103-e37828-s008.xls]

## Sheet: Table S8
	Description	Generation	BgRation	pvaule	p.adjust	qvalue	count	geneid	other
TRUE	Complement and coagulation cascades	6/87	79/7914	0.000216928	0.0389426	0.0350834	6	MBL2/THBD/CLU/CR1/SERPINB2/F5	Organismal Systems
TRUE	IL-17 signaling pathway	6/87	93/7914	0.000526251	0.0389426	0.0350834	6	FOS/CXCL5/PTGS2/CXCL8/IL17A/MMP1	Organismal Systems
TRUE	Rheumatoid arthritis	6/87	93/7914	0.000526251	0.0389426	0.0350834	6	FOS/CXCL5/CXCL8/IL17A/MMP1/ATP6V1G2	Human Diseases
TRUE	Toll-like receptor signaling pathway	6/87	104/7914	0.00095154	0.0528105	0.047577	6	FOS/IFNA4/TLR6/CXCL8/TLR1/TLR7	Organismal Systems
TRUE	Malaria	4/87	49/7914	0.00198034	0.0879271	0.0792136	4	SELP/PECAM1/CR1/CXCL8	Human Diseases
TRUE	Folate biosynthesis	3/87	26/7914	0.00277915	0.0898737	0.0809673	3	CBR1/GCH1/ALPL	Metabolism
TRUE	Hypertrophic cardiomyopathy (HCM)	5/87	90/7914	0.00302066	0.0898737	0.0809673	5	ITGB3/CACNA1S/TNNT2/DES/TPM1	Human Diseases
TRUE	Legionellosis	4/87	56/7914	0.00323869	0.0898737	0.0809673	4	HBS1L/HSPD1/CR1/CXCL8	Human Diseases
TRUE	Dilated cardiomyopathy (DCM)	5/87	96/7914	0.00399099	0.0984445	0.0886888	5	ITGB3/CACNA1S/TNNT2/DES/TPM1	Human Diseases
TRUE	Pathways in cancer	13/87	530/7914	0.00494098	0.10969	0.0988195	13	ESR2/BCL2L1/FOS/GNAQ/IFNA4/PTGS2/TGFA/NOTCH1/EGF/MSH2/CXCL8/AR/MMP1	Human Diseases
FALSE	Phagosome	6/87	152/7914	0.00639867	0.129137	0.116339	6	MBL2/TUBA8/ITGB3/TLR6/FCGR2A/ATP6V1G2	Cellular Processes
FALSE	Leishmaniasis	4/87	76/7914	0.00958501	0.160526	0.144618	4	FOS/PTGS2/CR1/FCGR2A	Human Diseases
FALSE	Human papillomavirus infection	9/87	330/7914	0.0100176	0.160526	0.144618	9	TUBG1/COL9A1/ITGB3/IFNA4/PTGS2/NOTCH1/EGF/TNR/ATP6V1G2	Human Diseases
FALSE	Bladder cancer	3/87	41/7914	0.0101232	0.160526	0.144618	3	EGF/CXCL8/MMP1	Human Diseases
FALSE	EGFR tyrosine kinase inhibitor resistance	4/87	79/7914	0.0109504	0.162066	0.146005	4	BCL2L1/FOXO3/TGFA/EGF	Human Diseases
FALSE	ABC transporters	3/87	45/7914	0.0130589	0.175158	0.1578	3	ABCC3/ABCG5/ABCC6	Environmental Information Processing
FALSE	Tuberculosis	6/87	179/7914	0.0137134	0.175158	0.1578	6	IFNA4/TLR6/HSPD1/CR1/TLR1/FCGR2A	Human Diseases
FALSE	Colorectal cancer	4/87	86/7914	0.0146087	0.175158	0.1578	4	FOS/TGFA/EGF/MSH2	Human Diseases
FALSE	PI3K-Akt signaling pathway	9/87	354/7914	0.0153362	0.175158	0.1578	9	OSM/COL9A1/BCL2L1/FOXO3/ITGB3/IFNA4/TGFA/EGF/TNR	Environmental Information Processing
FALSE	ECM-receptor interaction	4/87	88/7914	0.01578	0.175158	0.1578	4	COL9A1/ITGB3/TNR/GP1BB	Environmental Information Processing
FALSE	Hematopoietic cell lineage	4/87	98/7914	0.0225162	0.238029	0.21444	4	ITGB3/CR1/GP1BB/MME	Organismal Systems
FALSE	Chagas disease (American trypanosomiasis)	4/87	102/7914	0.0256342	0.258672	0.233038	4	FOS/GNAQ/TLR6/CXCL8	Human Diseases
FALSE	Arachidonic acid metabolism	3/87	63/7914	0.0317545	0.293936	0.264807	3	CBR1/PTGES2/PTGS2	Metabolism
FALSE	GnRH secretion New!	3/87	64/7914	0.0330584	0.293936	0.264807	3	ESR2/GNAQ/CACNA1S	Organismal Systems
FALSE	Mitophagy - animal	3/87	65/7914	0.0343899	0.293936	0.264807	3	GABARAPL1/BCL2L1/FOXO3	Cellular Processes
FALSE	Cholinergic synapse	4/87	112/7914	0.034523	0.293936	0.264807	4	FOS/GNAQ/CACNA1S/KCNQ4	Organismal Systems
FALSE	Non-small cell lung cancer	3/87	66/7914	0.035749	0.293936	0.264807	3	FOXO3/TGFA/EGF	Human Diseases
FALSE	Alzheimer disease	5/87	171/7914	0.0397143	0.314878	0.283673	5	GNAQ/CACNA1S/SNCA/GRIN2A/MME	Human Diseases
FALSE	Prolactin signaling pathway	3/87	70/7914	0.0414589	0.317375	0.285924	3	ESR2/FOS/FOXO3	Organismal Systems
FALSE	Antifolate resistance	2/87	31/7914	0.0452117	0.325988	0.293683	2	ABCC3/SLC19A1	Human Diseases
FALSE	Platelet activation	4/87	124/7914	0.0472899	0.325988	0.293683	4	GNAQ/ITGB3/GP1BB/FCGR2A	Organismal Systems
FALSE	Pancreatic cancer	3/87	75/7914	0.0492026	0.325988	0.293683	3	BCL2L1/TGFA/EGF	Human Diseases
FALSE	Pertussis	3/87	76/7914	0.0508307	0.325988	0.293683	3	FOS/CXCL5/CXCL8	Human Diseases
FALSE	Arrhythmogenic right ventricular cardiomyopathy (ARVC)	3/87	77/7914	0.0524849	0.325988	0.293683	3	ITGB3/CACNA1S/DES	Human Diseases
FALSE	Propanoate metabolism	2/87	34/7914	0.053411	0.325988	0.293683	2	ACOX1/SUCLA2	Metabolism
FALSE	Kaposi sarcoma-associated herpesvirus infection	5/87	186/7914	0.0535784	0.325988	0.293683	5	GABARAPL1/FOS/IFNA4/PTGS2/CXCL8	Human Diseases
FALSE	FoxO signaling pathway	4/87	131/7914	0.0557998	0.325988	0.293683	4	GABARAPL1/FOXO3/EGF/BCL6	Environmental Information Processing
FALSE	Dopaminergic synapse	4/87	131/7914	0.0557998	0.325988	0.293683	4	FOS/GNAQ/GRIN2A/DRD5	Organismal Systems
FALSE	Calcium signaling pathway	5/87	193/7914	0.0609053	0.339332	0.305705	5	GNAQ/SLC25A4/CACNA1S/GRIN2A/DRD5	Environmental Information Processing
FALSE	Chemical carcinogenesis	3/87	82/7914	0.0611409	0.339332	0.305705	3	CBR1/UGT1A6/PTGS2	Human Diseases
FALSE	Estrogen signaling pathway	4/87	138/7914	0.0650845	0.343188	0.309178	4	ESR2/FOS/GNAQ/TGFA	Organismal Systems
FALSE	Measles	4/87	138/7914	0.0650845	0.343188	0.309178	4	BCL2L1/FOS/IFNA4/TLR7	Human Diseases
FALSE	Fluid shear stress and atherosclerosis	4/87	139/7914	0.0664734	0.343188	0.309178	4	THBD/FOS/ITGB3/PECAM1	Human Diseases
FALSE	Cardiac muscle contraction	3/87	86/7914	0.068516	0.343861	0.309784	3	CACNA1S/TNNT2/TPM1	Organismal Systems
FALSE	Pathogenic Escherichia coli infection	5/87	201/7914	0.0699472	0.343861	0.309784	5	TUBA8/FOS/CLDN6/CXCL8/FCGR2A	Human Diseases
FALSE	Gap junction	3/87	88/7914	0.0723491	0.343861	0.309784	3	TUBA8/GNAQ/EGF	Cellular Processes
FALSE	GABAergic synapse	3/87	89/7914	0.0743013	0.343861	0.309784	3	GABARAPL1/GLUL/CACNA1S	Organismal Systems
FALSE	Fat digestion and absorption	2/87	41/7914	0.0743483	0.343861	0.309784	2	ABCG5/NPC1L1	Organismal Systems
FALSE	Breast cancer	4/87	147/7914	0.0781371	0.354009	0.318927	4	ESR2/FOS/NOTCH1/EGF	Human Diseases
FALSE	Adrenergic signaling in cardiomyocytes	4/87	149/7914	0.0812043	0.360547	0.324817	4	GNAQ/CACNA1S/TNNT2/TPM1	Organismal Systems
FALSE	Oxytocin signaling pathway	4/87	153/7914	0.0875164	0.36627	0.329973	4	FOS/GNAQ/PTGS2/CACNA1S	Organismal Systems
FALSE	Staphylococcus aureus infection	3/87	96/7914	0.0886095	0.36627	0.329973	3	MBL2/SELP/FCGR2A	Human Diseases
FALSE	cAMP signaling pathway	5/87	216/7914	0.0887985	0.36627	0.329973	5	FOS/ACOX1/CACNA1S/GRIN2A/DRD5	Environmental Information Processing
FALSE	Circadian entrainment	3/87	97/7914	0.0907425	0.36627	0.329973	3	FOS/GNAQ/GRIN2A	Organismal Systems
FALSE	Prostate cancer	3/87	97/7914	0.0907425	0.36627	0.329973	3	TGFA/EGF/AR	Human Diseases
FALSE	Endocrine resistance	3/87	98/7914	0.092897	0.36827	0.331775	3	ESR2/FOS/NOTCH1	Human Diseases
FALSE	Human cytomegalovirus infection	5/87	225/7914	0.101268	0.385908	0.347665	5	GNAQ/ITGB3/IFNA4/PTGS2/CXCL8	Human Diseases
FALSE	NF-kappa B signaling pathway	3/87	102/7914	0.101725	0.385908	0.347665	3	BCL2L1/PTGS2/CXCL8	Environmental Information Processing
FALSE	Jak-STAT signaling pathway	4/87	162/7914	0.102561	0.385908	0.347665	4	OSM/BCL2L1/IFNA4/EGF	Environmental Information Processing
FALSE	Amyotrophic lateral sclerosis (ALS)	2/87	51/7914	0.107869	0.399117	0.359565	2	BCL2L1/GRIN2A	Human Diseases
FALSE	Parathyroid hormone synthesis, secretion and action	3/87	106/7914	0.110876	0.403517	0.363529	3	FOS/GNAQ/SOST	Organismal Systems
FALSE	Influenza A	4/87	170/7914	0.116871	0.418473	0.377003	4	IFNA4/SLC25A4/CXCL8/TLR7	Human Diseases
FALSE	Regulation of lipolysis in adipocytes	2/87	55/7914	0.122226	0.430702	0.38802	2	ABHD5/PTGS2	Organismal Systems
FALSE	TNF signaling pathway	3/87	112/7914	0.125173	0.434192	0.391164	3	FOS/CXCL5/PTGS2	Environmental Information Processing
FALSE	Glutamatergic synapse	3/87	114/7914	0.130081	0.441627	0.397862	3	GNAQ/GLUL/GRIN2A	Organismal Systems
FALSE	Serotonergic synapse	3/87	115/7914	0.132561	0.441627	0.397862	3	GNAQ/PTGS2/CACNA1S	Organismal Systems
FALSE	Endometrial cancer	2/87	58/7914	0.133284	0.441627	0.397862	2	FOXO3/EGF	Human Diseases
FALSE	NOD-like receptor signaling pathway	4/87	181/7914	0.137887	0.450162	0.405551	4	GABARAPL1/BCL2L1/IFNA4/CXCL8	Organismal Systems
FALSE	Steroid hormone biosynthesis	2/87	60/7914	0.140778	0.452939	0.408053	2	UGT1A6/HSD17B6	Metabolism
FALSE	Lysosome	3/87	123/7914	0.152979	0.485161	0.437082	3	MCOLN1/IGF2R/LITAF	Cellular Processes
FALSE	Cortisol synthesis and secretion	2/87	65/7914	0.15989	0.485825	0.43768	2	GNAQ/CACNA1S	Organismal Systems
FALSE	Thiamine metabolism	1/87	16/7914	0.162248	0.485825	0.43768	1	ALPL	Metabolism
FALSE	Osteoclast differentiation	3/87	128/7914	0.16622	0.485825	0.43768	3	FOS/ITGB3/FCGR2A	Organismal Systems
FALSE	Retinol metabolism	2/87	67/7914	0.167666	0.485825	0.43768	2	UGT1A6/HSD17B6	Metabolism
FALSE	Long-term potentiation	2/87	67/7914	0.167666	0.485825	0.43768	2	GNAQ/GRIN2A	Organismal Systems
FALSE	Nitrogen metabolism	1/87	17/7914	0.171477	0.485825	0.43768	1	GLUL	Metabolism
FALSE	Amphetamine addiction	2/87	68/7914	0.171578	0.485825	0.43768	2	FOS/GRIN2A	Human Diseases
FALSE	Focal adhesion	4/87	199/7914	0.175259	0.485825	0.43768	4	COL9A1/ITGB3/EGF/TNR	Cellular Processes
FALSE	Renin secretion	2/87	69/7914	0.175506	0.485825	0.43768	2	GNAQ/CACNA1S	Organismal Systems
FALSE	Renal cell carcinoma	2/87	69/7914	0.175506	0.485825	0.43768	2	FLCN/TGFA	Human Diseases
FALSE	RIG-I-like receptor signaling pathway	2/87	70/7914	0.179449	0.485825	0.43768	2	IFNA4/CXCL8	Organismal Systems
FALSE	Epithelial cell signaling in Helicobacter pylori infection	2/87	70/7914	0.179449	0.485825	0.43768	2	CXCL8/ATP6V1G2	Human Diseases
FALSE	Bile secretion	2/87	72/7914	0.187375	0.493966	0.445015	2	ABCC3/ABCG5	Organismal Systems
FALSE	Apoptosis	3/87	136/7914	0.188076	0.493966	0.445015	3	BCL2L1/TUBA8/FOS	Cellular Processes
FALSE	Apelin signaling pathway	3/87	137/7914	0.19086	0.493966	0.445015	3	GABARAPL1/GNAQ/APLN	Environmental Information Processing
FALSE	Platinum drug resistance	2/87	73/7914	0.191356	0.493966	0.445015	2	BCL2L1/MSH2	Human Diseases
FALSE	Glioma	2/87	75/7914	0.199354	0.498162	0.448794	2	TGFA/EGF	Human Diseases
FALSE	Rap1 signaling pathway	4/87	210/7914	0.199656	0.498162	0.448794	4	GNAQ/ITGB3/EGF/GRIN2A	Environmental Information Processing
FALSE	Metabolism of xenobiotics by cytochrome P450	2/87	76/7914	0.203368	0.498162	0.448794	2	CBR1/UGT1A6	Metabolism
FALSE	PPAR signaling pathway	2/87	76/7914	0.203368	0.498162	0.448794	2	ACOX1/MMP1	Organismal Systems
FALSE	Human immunodeficiency virus 1 infection	4/87	212/7914	0.204201	0.498162	0.448794	4	BCL2L1/FOS/GNAQ/IFNA4	Human Diseases
FALSE	Arginine biosynthesis	1/87	21/7914	0.207395	0.500454	0.450859	1	GLUL	Metabolism
FALSE	RNA degradation	2/87	79/7914	0.215464	0.504036	0.454086	2	HSPD1/PNPT1	Genetic Information Processing
FALSE	Cell adhesion molecules (CAMs)	3/87	147/7914	0.21925	0.504036	0.454086	3	CLDN6/SELP/PECAM1	Environmental Information Processing
FALSE	Salmonella infection	2/87	80/7914	0.219512	0.504036	0.454086	2	FOS/CXCL8	Human Diseases
FALSE	Cytokine-cytokine receptor interaction	5/87	294/7914	0.221638	0.504036	0.454086	5	OSM/CXCL5/IFNA4/CXCL8/IL17A	Environmental Information Processing
FALSE	Retrograde endocannabinoid signaling	3/87	148/7914	0.222138	0.504036	0.454086	3	GNAQ/PTGS2/CACNA1S	Organismal Systems
FALSE	Mismatch repair	1/87	23/7914	0.224773	0.504036	0.454086	1	MSH2	Genetic Information Processing
FALSE	Renin-angiotensin system	1/87	23/7914	0.224773	0.504036	0.454086	1	MME	Organismal Systems
FALSE	Vitamin digestion and absorption	1/87	24/7914	0.23332	0.516812	0.465596	1	SLC19A1	Organismal Systems
FALSE	ErbB signaling pathway	2/87	85/7914	0.239839	0.516812	0.465596	2	TGFA/EGF	Environmental Information Processing
FALSE	alpha-Linolenic acid metabolism	1/87	25/7914	0.241774	0.516812	0.465596	1	ACOX1	Metabolism
FALSE	Hepatitis C	3/87	155/7914	0.242562	0.516812	0.465596	3	CLDN6/IFNA4/EGF	Human Diseases
FALSE	Insulin secretion	2/87	86/7914	0.243918	0.516812	0.465596	2	GNAQ/CACNA1S	Organismal Systems
FALSE	Ras signaling pathway	4/87	232/7914	0.251199	0.516812	0.465596	4	BCL2L1/TGFA/EGF/GRIN2A	Environmental Information Processing
FALSE	MicroRNAs in cancer	5/87	310/7914	0.254371	0.516812	0.465596	5	ITGB3/PTGS2/NOTCH1/TNR/TPM1	Human Diseases
FALSE	PD-L1 expression and PD-1 checkpoint pathway in cancer	2/87	89/7914	0.256173	0.516812	0.465596	2	FOS/EGF	Human Diseases
FALSE	Cellular senescence	3/87	160/7914	0.25734	0.516812	0.465596	3	FOXO3/SLC25A4/CXCL8	Cellular Processes
FALSE	Ascorbate and aldarate metabolism	1/87	27/7914	0.258406	0.516812	0.465596	1	UGT1A6	Metabolism
FALSE	Biosynthesis of unsaturated fatty acids	1/87	27/7914	0.258406	0.516812	0.465596	1	ACOX1	Metabolism
FALSE	Collecting duct acid secretion	1/87	27/7914	0.258406	0.516812	0.465596	1	ATP6V1G2	Organismal Systems
FALSE	Necroptosis	3/87	162/7914	0.263288	0.517257	0.465997	3	IFNA4/GLUL/SLC25A4	Cellular Processes
FALSE	Hepatitis B	3/87	162/7914	0.263288	0.517257	0.465997	3	FOS/IFNA4/CXCL8	Human Diseases
FALSE	Th1 and Th2 cell differentiation	2/87	92/7914	0.268441	0.518208	0.466854	2	FOS/NOTCH1	Organismal Systems
FALSE	Small cell lung cancer	2/87	92/7914	0.268441	0.518208	0.466854	2	BCL2L1/PTGS2	Human Diseases
FALSE	GnRH signaling pathway	2/87	93/7914	0.272531	0.521568	0.469881	2	GNAQ/CACNA1S	Organismal Systems
FALSE	cGMP-PKG signaling pathway	3/87	167/7914	0.278234	0.522959	0.471134	3	GNAQ/SLC25A4/CACNA1S	Environmental Information Processing
FALSE	Protein digestion and absorption	2/87	95/7914	0.280709	0.522959	0.471134	2	COL9A1/MME	Organismal Systems
FALSE	Citrate cycle (TCA cycle)	1/87	30/7914	0.282681	0.522959	0.471134	1	SUCLA2	Metabolism
FALSE	Glyoxylate and dicarboxylate metabolism	1/87	30/7914	0.282681	0.522959	0.471134	1	GLUL	Metabolism
FALSE	Galactose metabolism	1/87	31/7914	0.290596	0.526371	0.474208	1	MGAM	Metabolism
FALSE	Aldosterone synthesis and secretion	2/87	98/7914	0.292965	0.526371	0.474208	2	GNAQ/CACNA1S	Organismal Systems
FALSE	Choline metabolism in cancer	2/87	98/7914	0.292965	0.526371	0.474208	2	FOS/EGF	Human Diseases
FALSE	Autophagy - other	1/87	32/7914	0.298425	0.526371	0.474208	1	GABARAPL1	Cellular Processes
FALSE	Apoptosis - multiple species	1/87	32/7914	0.298425	0.526371	0.474208	1	BCL2L1	Cellular Processes
FALSE	Viral protein interaction with cytokine and cytokine receptor	2/87	100/7914	0.301122	0.526371	0.474208	2	CXCL5/CXCL8	Environmental Information Processing
FALSE	AGE-RAGE signaling pathway in diabetic complications	2/87	100/7914	0.301122	0.526371	0.474208	2	THBD/CXCL8	Human Diseases
FALSE	beta-Alanine metabolism	1/87	33/7914	0.306169	0.531012	0.478389	1	ACOX1	Metabolism
FALSE	Amoebiasis	2/87	102/7914	0.309265	0.532223	0.479481	2	GNAQ/CXCL8	Human Diseases
FALSE	Pentose and glucuronate interconversions	1/87	34/7914	0.313829	0.535923	0.482813	1	UGT1A6	Metabolism
FALSE	Prion diseases	1/87	35/7914	0.321404	0.541907	0.488204	1	NOTCH1	Human Diseases
FALSE	Alanine, aspartate and glutamate metabolism	1/87	36/7914	0.328897	0.541907	0.488204	1	GLUL	Metabolism
FALSE	Tyrosine metabolism	1/87	36/7914	0.328897	0.541907	0.488204	1	FAH	Metabolism
FALSE	Starch and sucrose metabolism	1/87	36/7914	0.328897	0.541907	0.488204	1	MGAM	Metabolism
FALSE	Th17 cell differentiation	2/87	107/7914	0.329538	0.541907	0.488204	2	FOS/IL17A	Organismal Systems
FALSE	Transcriptional misregulation in cancer	3/87	186/7914	0.335591	0.544967	0.490962	3	BCL2L1/BCL6/CXCL8	Human Diseases
FALSE	African trypanosomiasis	1/87	37/7914	0.336309	0.544967	0.490962	1	GNAQ	Human Diseases
FALSE	Chemokine signaling pathway	3/87	189/7914	0.344669	0.554467	0.49952	3	CXCL5/FOXO3/CXCL8	Organismal Systems
FALSE	Leukocyte transendothelial migration	2/87	112/7914	0.349654	0.55844	0.503099	2	CLDN6/PECAM1	Organismal Systems
FALSE	Huntington disease	3/87	193/7914	0.35676	0.563755	0.507887	3	GNAQ/SLC25A4/TGM2	Human Diseases
FALSE	Nicotine addiction	1/87	40/7914	0.35806	0.563755	0.507887	1	GRIN2A	Human Diseases
FALSE	Carbon metabolism	2/87	117/7914	0.369572	0.576009	0.518927	2	ACOX1/SUCLA2	Metabolism
FALSE	Porphyrin and chlorophyll metabolism	1/87	42/7914	0.372169	0.576009	0.518927	1	UGT1A6	Metabolism
FALSE	Sphingolipid signaling pathway	2/87	119/7914	0.377475	0.576009	0.518927	2	GNAQ/ACER1	Environmental Information Processing
FALSE	Thyroid hormone signaling pathway	2/87	119/7914	0.377475	0.576009	0.518927	2	ITGB3/NOTCH1	Organismal Systems
FALSE	Type I diabetes mellitus	1/87	43/7914	0.379107	0.576009	0.518927	1	HSPD1	Human Diseases
FALSE	Yersinia infection	2/87	120/7914	0.381412	0.576009	0.518927	2	FOS/CXCL8	Human Diseases
FALSE	Fatty acid degradation	1/87	44/7914	0.38597	0.578955	0.521581	1	ACOX1	Metabolism
FALSE	Proteoglycans in cancer	3/87	204/7914	0.389848	0.580848	0.523286	3	ANK1/IHH/ITGB3	Human Diseases
FALSE	Sphingolipid metabolism	1/87	47/7914	0.406112	0.593557	0.534736	1	ACER1	Metabolism
FALSE	Carbohydrate digestion and absorption	1/87	47/7914	0.406112	0.593557	0.534736	1	MGAM	Organismal Systems
FALSE	MAPK signaling pathway	4/87	295/7914	0.408301	0.593557	0.534736	4	FOS/CACNA1S/TGFA/EGF	Environmental Information Processing
FALSE	Relaxin signaling pathway	2/87	129/7914	0.416354	0.593557	0.534736	2	FOS/MMP1	Organismal Systems
FALSE	Ovarian steroidogenesis	1/87	49/7914	0.419176	0.593557	0.534736	1	PTGS2	Organismal Systems
FALSE	Cocaine addiction	1/87	49/7914	0.419176	0.593557	0.534736	1	GRIN2A	Human Diseases
FALSE	Natural killer cell mediated cytotoxicity	2/87	131/7914	0.42399	0.593557	0.534736	2	IFNA4/SH2D1A	Organismal Systems
FALSE	Hedgehog signaling pathway	1/87	50/7914	0.425601	0.593557	0.534736	1	IHH	Environmental Information Processing
FALSE	Cholesterol metabolism	1/87	50/7914	0.425601	0.593557	0.534736	1	ABCG5	Organismal Systems
FALSE	Vibrio cholerae infection	1/87	50/7914	0.425601	0.593557	0.534736	1	ATP6V1G2	Human Diseases
FALSE	Vascular smooth muscle contraction	2/87	132/7914	0.427789	0.593557	0.534736	2	GNAQ/CACNA1S	Organismal Systems
FALSE	Systemic lupus erythematosus	2/87	133/7914	0.431575	0.595091	0.536118	2	GRIN2A/FCGR2A	Human Diseases
FALSE	Human T-cell leukemia virus 1 infection	3/87	219/7914	0.434294	0.595143	0.536165	3	BCL2L1/FOS/SLC25A4	Human Diseases
FALSE	Notch signaling pathway	1/87	53/7914	0.444457	0.597245	0.538059	1	NOTCH1	Environmental Information Processing
FALSE	Endocrine and other factor-regulated calcium reabsorption	1/87	53/7914	0.444457	0.597245	0.538059	1	GNAQ	Organismal Systems
FALSE	Autoimmune thyroid disease	1/87	53/7914	0.444457	0.597245	0.538059	1	IFNA4	Human Diseases
FALSE	Autophagy - animal	2/87	137/7914	0.446589	0.597245	0.538059	2	GABARAPL1/BCL2L1	Cellular Processes
FALSE	Fanconi anemia pathway	1/87	54/7914	0.450605	0.599008	0.539647	1	UBE2T	Genetic Information Processing
FALSE	Parkinson disease	2/87	142/7914	0.465047	0.614526	0.553627	2	SLC25A4/SNCA	Human Diseases
FALSE	Fatty acid metabolism	1/87	57/7914	0.468649	0.615622	0.554615	1	ACOX1	Metabolism
FALSE	VEGF signaling pathway	1/87	59/7914	0.480352	0.627283	0.56512	1	PTGS2	Environmental Information Processing
FALSE	Long-term depression	1/87	60/7914	0.486108	0.628211	0.565956	1	GNAQ	Organismal Systems
FALSE	Phospholipase D signaling pathway	2/87	148/7914	0.486722	0.628211	0.565956	2	EGF/CXCL8	Environmental Information Processing
FALSE	Longevity regulating pathway - multiple species	1/87	62/7914	0.49743	0.638321	0.575064	1	FOXO3	Organismal Systems
FALSE	Cytosolic DNA-sensing pathway	1/87	63/7914	0.502999	0.639831	0.576424	1	IFNA4	Organismal Systems
FALSE	mTOR signaling pathway	2/87	153/7914	0.504371	0.639831	0.576424	2	FLCN/ATP6V1G2	Environmental Information Processing
FALSE	Cushing syndrome	2/87	155/7914	0.511323	0.644619	0.580738	2	GNAQ/CACNA1S	Human Diseases
FALSE	Inflammatory bowel disease (IBD)	1/87	65/7914	0.513953	0.644619	0.580738	1	IL17A	Human Diseases
FALSE	Neuroactive ligand-receptor interaction	4/87	340/7914	0.517856	0.645865	0.581861	4	SSTR4/APLN/GRIN2A/DRD5	Environmental Information Processing
FALSE	Shigellosis	1/87	67/7914	0.524669	0.650707	0.586223	1	CXCL8	Human Diseases
FALSE	Drug metabolism - cytochrome P450	1/87	72/7914	0.550448	0.671041	0.604542	1	UGT1A6	Metabolism
FALSE	p53 signaling pathway	1/87	72/7914	0.550448	0.671041	0.604542	1	BCL2L1	Cellular Processes
FALSE	Melanoma	1/87	72/7914	0.550448	0.671041	0.604542	1	EGF	Human Diseases
FALSE	Hepatocellular carcinoma	2/87	168/7914	0.55495	0.671041	0.604542	2	BCL2L1/TGFA	Human Diseases
FALSE	Tight junction	2/87	169/7914	0.558192	0.671041	0.604542	2	TUBA8/CLDN6	Cellular Processes
FALSE	Thyroid hormone synthesis	1/87	74/7914	0.560368	0.671041	0.604542	1	GNAQ	Organismal Systems
FALSE	Biosynthesis of amino acids	1/87	75/7914	0.565246	0.671041	0.604542	1	GLUL	Metabolism
FALSE	Gastric acid secretion	1/87	75/7914	0.565246	0.671041	0.604542	1	GNAQ	Organismal Systems
FALSE	Chronic myeloid leukemia	1/87	76/7914	0.570071	0.67317	0.606459	1	BCL2L1	Human Diseases
FALSE	Synaptic vesicle cycle	1/87	78/7914	0.579563	0.680757	0.613295	1	ATP6V1G2	Organismal Systems
FALSE	Drug metabolism - other enzymes	1/87	79/7914	0.584231	0.682628	0.61498	1	UGT1A6	Metabolism
FALSE	B cell receptor signaling pathway	1/87	82/7914	0.59793	0.692912	0.624245	1	FOS	Organismal Systems
FALSE	Peroxisome	1/87	83/7914	0.602396	0.692912	0.624245	1	ACOX1	Cellular Processes
FALSE	Taste transduction	1/87	83/7914	0.602396	0.692912	0.624245	1	SCN3A	Organismal Systems
FALSE	Longevity regulating pathway	1/87	89/7914	0.628182	0.717167	0.646096	1	FOXO3	Organismal Systems
FALSE	Salivary secretion	1/87	90/7914	0.632316	0.717167	0.646096	1	GNAQ	Organismal Systems
FALSE	Metabolic pathways	15/87	1439/7914	0.634143	0.717167	0.646096	15	CBR1/ACOX1/PTGES2/GCH1/UGT1A6/GLUL/PTGS2/SUCLA2/MGAM/ALPL/PHOSPHO1/FAH/HSD17B6/ACER1/ATP6V1G2	Metabolism
FALSE	mRNA surveillance pathway	1/87	91/7914	0.636405	0.717167	0.646096	1	HBS1L	Genetic Information Processing
FALSE	Fc gamma R-mediated phagocytosis	1/87	93/7914	0.644448	0.722562	0.650957	1	FCGR2A	Organismal Systems
FALSE	Glycerophospholipid metabolism	1/87	97/7914	0.660009	0.736291	0.663326	1	PHOSPHO1	Metabolism
FALSE	Inflammatory mediator regulation of TRP channels	1/87	100/7914	0.671236	0.742496	0.668915	1	GNAQ	Organismal Systems
FALSE	Melanogenesis	1/87	101/7914	0.674897	0.742496	0.668915	1	GNAQ	Organismal Systems
FALSE	Pancreatic secretion	1/87	102/7914	0.678517	0.742496	0.668915	1	GNAQ	Organismal Systems
FALSE	Regulation of actin cytoskeleton	2/87	213/7914	0.684384	0.742496	0.668915	2	ITGB3/EGF	Cellular Processes
FALSE	C-type lectin receptor signaling pathway	1/87	104/7914	0.685638	0.742496	0.668915	1	PTGS2	Organismal Systems
FALSE	T cell receptor signaling pathway	1/87	104/7914	0.685638	0.742496	0.668915	1	FOS	Organismal Systems
FALSE	Glucagon signaling pathway	1/87	106/7914	0.692603	0.746398	0.67243	1	GNAQ	Organismal Systems
FALSE	HIF-1 signaling pathway	1/87	109/7914	0.702766	0.753691	0.679001	1	EGF	Environmental Information Processing
FALSE	Toxoplasmosis	1/87	112/7914	0.712596	0.760559	0.685189	1	BCL2L1	Human Diseases
FALSE	Neurotrophin signaling pathway	1/87	119/7914	0.734301	0.779396	0.702159	1	FOXO3	Organismal Systems
FALSE	AMPK signaling pathway	1/87	120/7914	0.737267	0.779396	0.702159	1	FOXO3	Environmental Information Processing
FALSE	Oocyte meiosis	1/87	127/7914	0.757129	0.7966	0.717658	1	AR	Cellular Processes
FALSE	Oxidative phosphorylation	1/87	133/7914	0.772966	0.809427	0.729214	1	ATP6V1G2	Metabolism
FALSE	Insulin signaling pathway	1/87	137/7914	0.782953	0.816036	0.735167	1	PPP1R3F	Organismal Systems
FALSE	Non-alcoholic fatty liver disease (NAFLD)	1/87	149/7914	0.810381	0.836765	0.753843	1	CXCL8	Human Diseases
FALSE	Gastric cancer	1/87	149/7914	0.810381	0.836765	0.753843	1	EGF	Human Diseases
FALSE	Wnt signaling pathway	1/87	160/7914	0.832498	0.855623	0.770831	1	SOST	Environmental Information Processing
FALSE	Protein processing in endoplasmic reticulum	1/87	166/7914	0.843466	0.862901	0.777388	1	DNAJB2	Genetic Information Processing
FALSE	Alcoholism	1/87	184/7914	0.872286	0.888292	0.800263	1	GRIN2A	Human Diseases
FALSE	Epstein-Barr virus infection	1/87	201/7914	0.894662	0.906918	0.817043	1	IFNA4	Human Diseases
FALSE	Herpes simplex virus 1 infection	3/87	491/7914	0.913289	0.921592	0.830263	3	BCL2L1/ITGB3/IFNA4	Human Diseases
FALSE	Endocytosis	1/87	243/7914	0.93467	0.938899	0.845855	1	IGF2R	Cellular Processes
FALSE	Olfactory transduction	1/87	448/7914	0.993894	0.993894	0.8954	1	OR4A15	Organismal Systems
